# Supplementary material for: Squamocin Suppresses Tumor Growth through Triggering an Endoplasmic Reticulum Stress‐Associated Degradation of EZH2/MYC Axis
Source: Adv Sci (Weinh). 2025 Jan 17;12(15):2413120. doi: 10.1002/advs.202413120 (PMC12005766; doi:10.1002/advs.202413120)
Supplement: Supplementary file 2 — Supplemental Table 1 [file ADVS-12-2413120-s002.xlsx]

## Sheet: Target proteins
Table S1. The direct target proteins of squamocin were analyzed by target fishing analysis using SwissTargetPrediction database.
Target	Common name	Uniprot ID	ChEMBL ID	Target Class
Proteinase-activated receptor 2	F2RL1	P55085	CHEMBL5963	Family A G protein-coupled receptor
Peroxisome proliferator-activated receptor gamma	PPARG	P37231	CHEMBL235	Nuclear receptor
Dual specificity phosphatase Cdc25C	CDC25C	P30307	CHEMBL2378	Phosphatase
Dual specificity phosphatase Cdc25A	CDC25A	P30304	CHEMBL3775	Phosphatase
Dual specificity phosphatase Cdc25B	CDC25B	P30305	CHEMBL4804	Phosphatase
Low molecular weight phosphotyrosine protein phosphatase	ACP1	P24666	CHEMBL4903	Phosphatase
Potassium-transporting ATPase alpha chain 2	ATP12A	P54707	CHEMBL2933	Primary active transporter
Cyclooxygenase-2	PTGS2	P35354	CHEMBL230	Oxidoreductase
Cytochrome P450 19A1	CYP19A1	P11511	CHEMBL1978	Cytochrome P450
Protein kinase C delta	PRKCD	Q05655	CHEMBL2996	Kinase
Protein-tyrosine phosphatase 1B	PTPN1	P18031	CHEMBL335	Phosphatase
Protein kinase C alpha	PRKCA	P17252	CHEMBL299	Kinase
Renin	REN	P00797	CHEMBL286	Protease
Androgen Receptor	AR	P10275	CHEMBL1871	Nuclear receptor
Mineralocorticoid receptor	NR3C2	P08235	CHEMBL1994	Nuclear receptor
T-cell protein-tyrosine phosphatase	PTPN2	P17706	CHEMBL3807	Phosphatase
Acetyl-coenzyme A transporter 1	SLC33A1	O00400	CHEMBL3638338	Electrochemical transporter
Serine/threonine protein phosphatase 2A, catalytic subunit, alpha isoform	PPP2CA	P67775	CHEMBL4703	Phosphatase
Cytochrome P450 3A4	CYP3A4	P08684	CHEMBL340	Cytochrome P450
Progesterone receptor	PGR	P06401	CHEMBL208	Nuclear receptor
Peroxisome proliferator-activated receptor delta	PPARD	Q03181	CHEMBL3979	Nuclear receptor
Tyrosine-protein kinase receptor FLT3	FLT3	P36888	CHEMBL1974	Kinase
Tyrosine-protein kinase receptor UFO	AXL	P30530	CHEMBL4895	Kinase
Tyrosine-protein kinase receptor TYRO3	TYRO3	Q06418	CHEMBL5314	Kinase
Proto-oncogene tyrosine-protein kinase MER	MERTK	Q12866	CHEMBL5331	Kinase
MAP kinase ERK2 (by homology)	MAPK1	P28482	CHEMBL4040	Kinase
c-Jun N-terminal kinase 1	MAPK8	P45983	CHEMBL2276	Kinase
FK506-binding protein 1A	FKBP1A	P62942	CHEMBL1902	Isomerase
Peptidyl-prolyl cis-trans isomerase FKBP5	FKBP5	Q13451	CHEMBL2052031	Enzyme
FK506 binding protein 4	FKBP4	Q02790	CHEMBL4050	Enzyme
Nicotinamide phosphoribosyltransferase	NAMPT	P43490	CHEMBL1744525	Enzyme
Matrix metalloproteinase 3	MMP3	P08254	CHEMBL283	Protease
Matrix metalloproteinase 1	MMP1	P03956	CHEMBL332	Protease
Matrix metalloproteinase 2	MMP2	P08253	CHEMBL333	Protease
Fibroblast growth factor receptor 1	FGFR1	P11362	CHEMBL3650	Kinase
Tubulin--tyrosine ligase	TTL	Q8NG68	CHEMBL5549	Enzyme
Tyrosine-protein kinase SYK	SYK	P43405	CHEMBL2599	Kinase
Tyrosine-protein kinase SRC	SRC	P12931	CHEMBL267	Kinase
ADAM17	ADAM17	P78536	CHEMBL3706	Protease
Ghrelin receptor	GHSR	Q92847	CHEMBL4616	Family A G protein-coupled receptor
3-phosphoinositide dependent protein kinase-1	PDPK1	O15530	CHEMBL2534	Kinase
Matrix metalloproteinase 13	MMP13	P45452	CHEMBL280	Protease
Neurokinin 1 receptor	TACR1	P25103	CHEMBL249	Family A G protein-coupled receptor
Cathepsin D	CTSD	P07339	CHEMBL2581	Protease
C-C chemokine receptor type 5	CCR5	P51681	CHEMBL274	Family A G protein-coupled receptor
Serine/threonine-protein kinase mTOR	MTOR	P42345	CHEMBL2842	Kinase
Cathepsin E	CTSE	P14091	CHEMBL3092	Protease
Neurokinin 3 receptor	TACR3	P29371	CHEMBL4429	Family A G protein-coupled receptor
Heat shock protein HSP 90-alpha	HSP90AA1	P07900	CHEMBL3880	Other cytosolic protein
Tyrosine-protein kinase ITK/TSK	ITK	Q08881	CHEMBL2959	Kinase
Sphingosine 1-phosphate receptor Edg-3	S1PR3	Q99500	CHEMBL3892	Family A G protein-coupled receptor
Sphingosine 1-phosphate receptor Edg-1	S1PR1	P21453	CHEMBL4333	Family A G protein-coupled receptor
Phosphodiesterase 4B	PDE4B	Q07343	CHEMBL275	Phosphodiesterase
Acyl coenzyme A:cholesterol acyltransferase 1	SOAT1	P35610	CHEMBL2782	Enzyme
Phosphodiesterase 6D	PDE6D	O43924	CHEMBL3860	Phosphodiesterase
Acyl coenzyme A:cholesterol acyltransferase 2	SOAT2	O75908	CHEMBL4465	Enzyme
Phosphodiesterase 2A	PDE2A	O00408	CHEMBL2652	Phosphodiesterase
Insulin-like growth factor I receptor	IGF1R	P08069	CHEMBL1957	Kinase
Fibroblast growth factor receptor 2	FGFR2	P21802	CHEMBL4142	Kinase
c-Jun N-terminal kinase 2	MAPK9	P45984	CHEMBL4179	Kinase
Protein kinase C epsilon	PRKCE	Q02156	CHEMBL3582	Kinase
Nitric oxide synthase, inducible (by homology)	NOS2	P35228	CHEMBL4481	Enzyme
Thrombin and coagulation factor X	F10	P00742	CHEMBL244	Protease
Calpain 1	CAPN1	P07384	CHEMBL3891	Protease
Cathepsin (B and K)	CTSB	P07858	CHEMBL4072	Protease
Alpha-1a adrenergic receptor	ADRA1A	P35348	CHEMBL229	Family A G protein-coupled receptor
Microsomal triglyceride transfer protein large subunit	MTTP	P55157	CHEMBL2569	Other cytosolic protein
Serine/threonine-protein kinase Aurora-A	AURKA	O14965	CHEMBL4722	Kinase
Serine/threonine-protein kinase Chk1	CHEK1	O14757	CHEMBL4630	Kinase
Phosphodiesterase 6A	PDE6A	P16499	CHEMBL3878	Phosphodiesterase
Gonadotropin-releasing hormone receptor	GNRHR	P30968	CHEMBL1855	Family A G protein-coupled receptor
Fibroblast growth factor receptor 3	FGFR3	P22607	CHEMBL2742	Kinase
Thymidylate synthase (by homology)	TYMS	P04818	CHEMBL1952	Transferase
Phosphodiesterase 7A	PDE7A	Q13946	CHEMBL3012	Phosphodiesterase
PI3-kinase p110-gamma subunit	PIK3CG	P48736	CHEMBL3267	Enzyme
PI4-kinase alpha subunit	PI4KA	P42356	CHEMBL3667	Enzyme
Dual specificity protein phosphatase 3	DUSP3	P51452	CHEMBL2635	Phosphatase
Aurora kinase B/Inner centromere protein	INCENP AURKB	Q9NQS7 Q96GD4	CHEMBL3430907	Kinase
Dual specificity protein kinase TTK	TTK	P33981	CHEMBL3983	Kinase
PI3-kinase p110-alpha subunit	PIK3CA	P42336	CHEMBL4005	Enzyme
Serine/threonine protein phosphatase PP1-gamma catalytic subunit	PPP1CC	P36873	CHEMBL4438	Phosphatase
Dipeptidyl peptidase I	CTSC	P53634	CHEMBL2252	Protease
MAP kinase p38 alpha	MAPK14	Q16539	CHEMBL260	Kinase
Carboxylesterase 2	CES2	O00748	CHEMBL3180	Enzyme
Oligosaccharyl transferase 48 kDa subunit	DDOST	P39656	CHEMBL4239	Enzyme
Mitogen-activated protein kinase kinase kinase 7	MAP3K7	O43318	CHEMBL5776	Kinase
Macrophage colony stimulating factor receptor	CSF1R	P07333	CHEMBL1844	Kinase
Pepsin A	PGA5	P0DJD9	CHEMBL3295	Protease
Protein kinase C theta	PRKCQ	Q04759	CHEMBL3920	Kinase
Prostate specific antigen	KLK3	P07288	CHEMBL2099	Protease
HERG	KCNH2	Q12809	CHEMBL240	Voltage-gated ion channel
Cathepsin K	CTSK	P43235	CHEMBL268	Protease
Alpha-1d adrenergic receptor	ADRA1D	P25100	CHEMBL223	Family A G protein-coupled receptor
Alpha-1b adrenergic receptor	ADRA1B	P35368	CHEMBL232	Family A G protein-coupled receptor
Tyrosine-protein kinase HCK	HCK	P08631	CHEMBL3234	Kinase
Casein kinase II alpha	CSNK2A1	P68400	CHEMBL3629	Kinase
Casein kinase II alpha (prime)	CSNK2A2	P19784	CHEMBL4070	Kinase
MAP kinase p38 gamma	MAPK12	P53778	CHEMBL4674	Kinase
Apoptosis regulator Bcl-2	BCL2	P10415	CHEMBL4860	Other ion channel
Purinergic receptor P2Y12	P2RY12	Q9H244	CHEMBL2001	Family A G protein-coupled receptor

## Sheet: PPI_TOP10
Table S1. The Autodock vina program was used to perform molecular docking analysis between top 10 proteins and squamocin.
Gene	Affinity(kcal/mol)	Protein(PDB)
SRC	-6	1A07
PIK3CA	-6.4	4YKN
MAPK8	0	2G01
MAPK9	-7.8	3E7O
MAPK1	-5	2OJG
HSP90AA1	-8.5	2QG2
BCL2	-6.4	1YSW
PGR	-6.1	3HQ5
MAPK12	-7.6	6UNA
MAPK14	-7.6	1YQJ
