# Supplementary material for: Squamocin Suppresses Tumor Growth through Triggering an Endoplasmic Reticulum Stress‐Associated Degradation of EZH2/MYC Axis
Source: Adv Sci (Weinh). 2025 Jan 17;12(15):2413120. doi: 10.1002/advs.202413120 (PMC12005766; doi:10.1002/advs.202413120)
Supplement: Supplementary file 3 — Supplemental Table 3 [file ADVS-12-2413120-s001.xlsx]

## Sheet: upregulated DEGs
Table S3 (related to Figure 4B). List of common upregulated DEGs between SCC15 and SCC25 cells after the addition of squamocin for 24 h.
SCC15 upregulated DEGs (5315 genes)			SCC25 upregulated DEGs (6302 genes)			Common upregulated DEGs (3256 genes)
Gene ID	Gene name		Gene ID	Gene name		Gene ID	Gene name
ENSG00000128016	ZFP36		ENSG00000125148	MT2A		ENSG00000128016	ZFP36
ENSG00000087074	PPP1R15A		ENSG00000044574	HSPA5		ENSG00000087074	PPP1R15A
ENSG00000183696	UPP1		ENSG00000087086	FTL		ENSG00000183696	UPP1
ENSG00000161011	SQSTM1		ENSG00000187514	PTMA		ENSG00000161011	SQSTM1
ENSG00000137193	PIM1		ENSG00000132475	H3F3B		ENSG00000137193	PIM1
ENSG00000128342	LIF		ENSG00000198355	PIM3		ENSG00000128342	LIF
ENSG00000044574	HSPA5		ENSG00000166598	HSP90B1		ENSG00000044574	HSPA5
ENSG00000104419	NDRG1		ENSG00000100906	NFKBIA		ENSG00000186480	INSIG1
ENSG00000186480	INSIG1		ENSG00000206503	HLA-A		ENSG00000120129	DUSP1
ENSG00000120129	DUSP1		ENSG00000175550	DRAP1		ENSG00000125347	IRF1
ENSG00000125347	IRF1		ENSG00000173812	EIF1		ENSG00000134107	BHLHE40
ENSG00000137309	HMGA1		ENSG00000087074	PPP1R15A		ENSG00000138166	DUSP5
ENSG00000134107	BHLHE40		ENSG00000183696	UPP1		ENSG00000051108	HERPUD1
ENSG00000138166	DUSP5		ENSG00000125347	IRF1		ENSG00000185338	SOCS1
ENSG00000051108	HERPUD1		ENSG00000148926	ADM		ENSG00000198355	PIM3
ENSG00000185338	SOCS1		ENSG00000164104	HMGB2		ENSG00000126368	NR1D1
ENSG00000198355	PIM3		ENSG00000172216	CEBPB		ENSG00000101255	TRIB3
ENSG00000126368	NR1D1		ENSG00000137331	IER3		ENSG00000173110	HSPA6
ENSG00000101255	TRIB3		ENSG00000128016	ZFP36		ENSG00000151632	AKR1C2
ENSG00000173110	HSPA6		ENSG00000179094	PER1		ENSG00000173846	PLK3
ENSG00000151632	AKR1C2		ENSG00000120129	DUSP1		ENSG00000251022	THAP9-AS1
ENSG00000173846	PLK3		ENSG00000144136	SLC20A1		ENSG00000197976	AKAP17A
ENSG00000251022	THAP9-AS1		ENSG00000118503	TNFAIP3		ENSG00000272888	LINC01578
ENSG00000197976	AKAP17A		ENSG00000099860	GADD45B		ENSG00000105327	BBC3
ENSG00000272888	LINC01578		ENSG00000110047	EHD1		ENSG00000134070	IRAK2
ENSG00000105327	BBC3		ENSG00000134107	BHLHE40		ENSG00000108342	CSF3
ENSG00000134070	IRAK2		ENSG00000163659	TIPARP		ENSG00000163734	CXCL3
ENSG00000108342	CSF3		ENSG00000137575	SDCBP		ENSG00000196878	LAMB3
ENSG00000163734	CXCL3		ENSG00000186480	INSIG1		ENSG00000275894	AL021578.1
ENSG00000196878	LAMB3		ENSG00000051108	HERPUD1		ENSG00000166012	TAF1D
ENSG00000275894	AL021578.1		ENSG00000125534	PPDPF		ENSG00000232956	SNHG15
ENSG00000147872	PLIN2		ENSG00000204388	HSPA1B		ENSG00000231160	KLF3-AS1
ENSG00000166012	TAF1D		ENSG00000169242	EFNA1		ENSG00000108551	RASD1
ENSG00000232956	SNHG15		ENSG00000052802	MSMO1		ENSG00000177606	JUN
ENSG00000231160	KLF3-AS1		ENSG00000088448	ANKRD10		ENSG00000167508	MVD
ENSG00000108551	RASD1		ENSG00000146457	WTAP		ENSG00000162300	ZFPL1
ENSG00000177606	JUN		ENSG00000124762	CDKN1A		ENSG00000168209	DDIT4
ENSG00000167508	MVD		ENSG00000112972	HMGCS1		ENSG00000179094	PER1
ENSG00000162300	ZFPL1		ENSG00000008517	IL32		ENSG00000073756	PTGS2
ENSG00000168209	DDIT4		ENSG00000187608	ISG15		ENSG00000213923	CSNK1E
ENSG00000179094	PER1		ENSG00000187735	TCEA1		ENSG00000163660	CCNL1
ENSG00000073756	PTGS2		ENSG00000175063	UBE2C		ENSG00000204388	HSPA1B
ENSG00000213923	CSNK1E		ENSG00000232810	TNF		ENSG00000088448	ANKRD10
ENSG00000163660	CCNL1		ENSG00000181649	PHLDA2		ENSG00000072778	ACADVL
ENSG00000204388	HSPA1B		ENSG00000135069	PSAT1		ENSG00000123358	NR4A1
ENSG00000088448	ANKRD10		ENSG00000013441	CLK1		ENSG00000157514	TSC22D3
ENSG00000072778	ACADVL		ENSG00000162772	ATF3		ENSG00000101199	ARFGAP1
ENSG00000123358	NR4A1		ENSG00000175197	DDIT3		ENSG00000166592	RRAD
ENSG00000157514	TSC22D3		ENSG00000158373	HIST1H2BD		ENSG00000104140	RHOV
ENSG00000101199	ARFGAP1		ENSG00000175130	MARCKSL1		ENSG00000090861	AARS
ENSG00000185624	P4HB		ENSG00000105327	BBC3		ENSG00000279765	AC013394.1
ENSG00000166592	RRAD		ENSG00000137193	PIM1		ENSG00000106366	SERPINE1
ENSG00000104140	RHOV		ENSG00000197747	S100A10		ENSG00000013441	CLK1
ENSG00000105219	CNTD2		ENSG00000170561	IRX2		ENSG00000179218	CALR
ENSG00000090861	AARS		ENSG00000141682	PMAIP1		ENSG00000175197	DDIT3
ENSG00000279765	AC013394.1		ENSG00000059728	MXD1		ENSG00000146067	FAM193B
ENSG00000106366	SERPINE1		ENSG00000163545	NUAK2		ENSG00000275993	SIK1B
ENSG00000227300	KRT16P2		ENSG00000173846	PLK3		ENSG00000138764	CCNG2
ENSG00000013441	CLK1		ENSG00000138764	CCNG2		ENSG00000113739	STC2
ENSG00000179218	CALR		ENSG00000143217	NECTIN4		ENSG00000130733	YIPF2
ENSG00000175197	DDIT3		ENSG00000185338	SOCS1		ENSG00000012171	SEMA3B
ENSG00000146067	FAM193B		ENSG00000126368	NR1D1		ENSG00000182774	RPS17
ENSG00000275993	SIK1B		ENSG00000006210	CX3CL1		ENSG00000130513	GDF15
ENSG00000138764	CCNG2		ENSG00000213722	DDAH2		ENSG00000099992	TBC1D10A
ENSG00000113739	STC2		ENSG00000163734	CXCL3		ENSG00000185022	MAFF
ENSG00000130733	YIPF2		ENSG00000135114	OASL		ENSG00000108179	PPIF
ENSG00000012171	SEMA3B		ENSG00000163121	NEURL3		ENSG00000231721	LINC-PINT
ENSG00000182774	RPS17		ENSG00000176092	CRYBG2		ENSG00000237330	RNF223
ENSG00000123689	G0S2		ENSG00000114315	HES1		ENSG00000265681	RPL17
ENSG00000130513	GDF15		ENSG00000198380	GFPT1		ENSG00000162891	IL20
ENSG00000099992	TBC1D10A		ENSG00000164211	STARD4		ENSG00000162772	ATF3
ENSG00000185022	MAFF		ENSG00000196754	S100A2		ENSG00000070669	ASNS
ENSG00000167658	EEF2		ENSG00000196850	PPTC7		ENSG00000146278	PNRC1
ENSG00000226145	KRT16P6		ENSG00000130513	GDF15		ENSG00000102119	EMD
ENSG00000108179	PPIF		ENSG00000166012	TAF1D		ENSG00000052802	MSMO1
ENSG00000231721	LINC-PINT		ENSG00000102119	EMD		ENSG00000187134	AKR1C1
ENSG00000237330	RNF223		ENSG00000067082	KLF6		ENSG00000137331	IER3
ENSG00000265681	RPL17		ENSG00000012171	SEMA3B		ENSG00000105835	NAMPT
ENSG00000162891	IL20		ENSG00000169155	ZBTB43		ENSG00000163435	ELF3
ENSG00000196611	MMP1		ENSG00000111711	GOLT1B		ENSG00000189334	S100A14
ENSG00000162772	ATF3		ENSG00000106211	HSPB1		ENSG00000173221	GLRX
ENSG00000070669	ASNS		ENSG00000136826	KLF4		ENSG00000108474	PIGL
ENSG00000146278	PNRC1		ENSG00000175793	SFN		ENSG00000077150	NFKB2
ENSG00000159208	CIART		ENSG00000272734	ADIRF-AS1		ENSG00000181649	PHLDA2
ENSG00000102119	EMD		ENSG00000115758	ODC1		ENSG00000129757	CDKN1C
ENSG00000052802	MSMO1		ENSG00000187193	MT1X		ENSG00000234741	GAS5
ENSG00000125746	EML2		ENSG00000110172	CHORDC1		ENSG00000205336	ADGRG1
ENSG00000187134	AKR1C1		ENSG00000141504	SAT2		ENSG00000116514	RNF19B
ENSG00000137331	IER3		ENSG00000128422	KRT17		ENSG00000220205	VAMP2
ENSG00000105835	NAMPT		ENSG00000102804	TSC22D1		ENSG00000125826	RBCK1
ENSG00000163435	ELF3		ENSG00000239306	RBM14		ENSG00000183963	SMTN
ENSG00000189334	S100A14		ENSG00000136810	TXN		ENSG00000255717	SNHG1
ENSG00000183010	PYCR1		ENSG00000164086	DUSP7		ENSG00000100906	NFKBIA
ENSG00000111674	ENO2		ENSG00000245910	SNHG6		ENSG00000179335	CLK3
ENSG00000144802	NFKBIZ		ENSG00000101255	TRIB3		ENSG00000148926	ADM
ENSG00000173221	GLRX		ENSG00000069956	MAPK6		ENSG00000153879	CEBPG
ENSG00000108474	PIGL		ENSG00000133639	BTG1		ENSG00000099860	GADD45B
ENSG00000077150	NFKB2		ENSG00000164713	BRI3		ENSG00000065911	MTHFD2
ENSG00000181649	PHLDA2		ENSG00000106615	RHEB		ENSG00000158615	PPP1R15B
ENSG00000129757	CDKN1C		ENSG00000255443	CD44-AS1		ENSG00000146112	PPP1R18
ENSG00000234741	GAS5		ENSG00000138685	FGF2		ENSG00000184545	DUSP8
ENSG00000205336	ADGRG1		ENSG00000069399	BCL3		ENSG00000141738	GRB7
ENSG00000116514	RNF19B		ENSG00000118971	CCND2		ENSG00000128272	ATF4
ENSG00000220205	VAMP2		ENSG00000164244	PRRC1		ENSG00000106105	GARS
ENSG00000125826	RBCK1		ENSG00000026508	CD44		ENSG00000109083	IFT20
ENSG00000183963	SMTN		ENSG00000116717	GADD45A		ENSG00000087365	SF3B2
ENSG00000255717	SNHG1		ENSG00000123892	RAB38		ENSG00000111711	GOLT1B
ENSG00000100906	NFKBIA		ENSG00000164111	ANXA5		ENSG00000168003	SLC3A2
ENSG00000179335	CLK3		ENSG00000167549	CORO6		ENSG00000165782	PIP4P1
ENSG00000148926	ADM		ENSG00000128342	LIF		ENSG00000117616	RSRP1
ENSG00000182199	SHMT2		ENSG00000164548	TRA2A		ENSG00000112511	PHF1
ENSG00000153879	CEBPG		ENSG00000204642	HLA-F		ENSG00000139289	PHLDA1
ENSG00000099860	GADD45B		ENSG00000066697	MSANTD3		ENSG00000166598	HSP90B1
ENSG00000169429	CXCL8		ENSG00000198830	HMGN2		ENSG00000131069	ACSS2
ENSG00000065911	MTHFD2		ENSG00000197956	S100A6		ENSG00000143333	RGS16
ENSG00000158615	PPP1R15B		ENSG00000058085	LAMC2		ENSG00000076604	TRAF4
ENSG00000146112	PPP1R18		ENSG00000163661	PTX3		ENSG00000127561	SYNGR3
ENSG00000184545	DUSP8		ENSG00000139112	GABARAPL1		ENSG00000116717	GADD45A
ENSG00000141738	GRB7		ENSG00000230795	HLA-K		ENSG00000157020	SEC13
ENSG00000128272	ATF4		ENSG00000185745	IFIT1		ENSG00000134684	YARS
ENSG00000106105	GARS		ENSG00000167797	CDK2AP2		ENSG00000109065	NAT9
ENSG00000109083	IFT20		ENSG00000186395	KRT10		ENSG00000197989	SNHG12
ENSG00000087365	SF3B2		ENSG00000152795	HNRNPDL		ENSG00000075618	FSCN1
ENSG00000111711	GOLT1B		ENSG00000108107	RPL28		ENSG00000147883	CDKN2B
ENSG00000168003	SLC3A2		ENSG00000158615	PPP1R15B		ENSG00000069399	BCL3
ENSG00000165782	PIP4P1		ENSG00000204389	HSPA1A		ENSG00000105321	CCDC9
ENSG00000117616	RSRP1		ENSG00000184897	H1FX		ENSG00000111011	RSRC2
ENSG00000167962	ZNF598		ENSG00000164949	GEM		ENSG00000067082	KLF6
ENSG00000112511	PHF1		ENSG00000120694	HSPH1		ENSG00000167550	RHEBL1
ENSG00000139289	PHLDA1		ENSG00000067064	IDI1		ENSG00000026103	FAS
ENSG00000166598	HSP90B1		ENSG00000075618	FSCN1		ENSG00000167604	NFKBID
ENSG00000131069	ACSS2		ENSG00000165997	ARL5B		ENSG00000177410	ZFAS1
ENSG00000143333	RGS16		ENSG00000119396	RAB14		ENSG00000157224	CLDN12
ENSG00000076604	TRAF4		ENSG00000163191	S100A11		ENSG00000080822	CLDND1
ENSG00000172059	KLF11		ENSG00000180573	HIST1H2AC		ENSG00000148672	GLUD1
ENSG00000081041	CXCL2		ENSG00000106366	SERPINE1		ENSG00000213782	DDX47
ENSG00000127561	SYNGR3		ENSG00000006652	IFRD1		ENSG00000178607	ERN1
ENSG00000163931	TKT		ENSG00000203814	HIST2H2BF		ENSG00000274213	AC015912.3
ENSG00000116717	GADD45A		ENSG00000106537	TSPAN13		ENSG00000143878	RHOB
ENSG00000157020	SEC13		ENSG00000188290	HES4		ENSG00000162642	C1orf52
ENSG00000134684	YARS		ENSG00000163291	PAQR3		ENSG00000204389	HSPA1A
ENSG00000109065	NAT9		ENSG00000171552	BCL2L1		ENSG00000133398	MED10
ENSG00000197989	SNHG12		ENSG00000231160	KLF3-AS1		ENSG00000167460	TPM4
ENSG00000075618	FSCN1		ENSG00000189060	H1F0		ENSG00000263934	SNORD3A
ENSG00000147883	CDKN2B		ENSG00000189171	S100A13		ENSG00000163121	NEURL3
ENSG00000069399	BCL3		ENSG00000104549	SQLE		ENSG00000125772	GPCPD1
ENSG00000105321	CCDC9		ENSG00000136003	ISCU		ENSG00000125534	PPDPF
ENSG00000111011	RSRC2		ENSG00000117616	RSRP1		ENSG00000196365	LONP1
ENSG00000142173	COL6A2		ENSG00000170540	ARL6IP1		ENSG00000072682	P4HA2
ENSG00000067082	KLF6		ENSG00000165891	E2F7		ENSG00000204642	HLA-F
ENSG00000167550	RHEBL1		ENSG00000179335	CLK3		ENSG00000070540	WIPI1
ENSG00000026103	FAS		ENSG00000214530	STARD10		ENSG00000132471	WBP2
ENSG00000137033	IL33		ENSG00000175582	RAB6A		ENSG00000276337	AC105429.1
ENSG00000167604	NFKBID		ENSG00000176170	SPHK1		ENSG00000167778	SPRYD3
ENSG00000177410	ZFAS1		ENSG00000113161	HMGCR		ENSG00000177666	PNPLA2
ENSG00000157224	CLDN12		ENSG00000105771	SMG9		ENSG00000153234	NR4A2
ENSG00000080822	CLDND1		ENSG00000101333	PLCB4		ENSG00000125952	MAX
ENSG00000148672	GLUD1		ENSG00000168003	SLC3A2		ENSG00000185122	HSF1
ENSG00000213782	DDX47		ENSG00000168374	ARF4		ENSG00000163703	CRELD1
ENSG00000178607	ERN1		ENSG00000124635	HIST1H2BJ		ENSG00000112972	HMGCS1
ENSG00000274213	AC015912.3		ENSG00000104312	RIPK2		ENSG00000144136	SLC20A1
ENSG00000143878	RHOB		ENSG00000033178	UBA6		ENSG00000135919	SERPINE2
ENSG00000162642	C1orf52		ENSG00000123562	MORF4L2		ENSG00000155252	PI4K2A
ENSG00000204389	HSPA1A		ENSG00000171928	TVP23B		ENSG00000145911	N4BP3
ENSG00000133398	MED10		ENSG00000151135	TMEM263		ENSG00000173812	EIF1
ENSG00000113083	LOX		ENSG00000105835	NAMPT		ENSG00000279766	AC067931.1
ENSG00000167460	TPM4		ENSG00000140941	MAP1LC3B		ENSG00000059728	MXD1
ENSG00000263934	SNORD3A		ENSG00000113575	PPP2CA		ENSG00000147535	PLPP5
ENSG00000163121	NEURL3		ENSG00000163584	RPL22L1		ENSG00000100225	FBXO7
ENSG00000125772	GPCPD1		ENSG00000186577	SMIM29		ENSG00000146457	WTAP
ENSG00000125534	PPDPF		ENSG00000173457	PPP1R14B		ENSG00000163659	TIPARP
ENSG00000196365	LONP1		ENSG00000079459	FDFT1		ENSG00000088826	SMOX
ENSG00000072682	P4HA2		ENSG00000157514	TSC22D3		ENSG00000163870	TPRA1
ENSG00000204642	HLA-F		ENSG00000196470	SIAH1		ENSG00000120686	UFM1
ENSG00000070540	WIPI1		ENSG00000116044	NFE2L2		ENSG00000107404	DVL1
ENSG00000132471	WBP2		ENSG00000251022	THAP9-AS1		ENSG00000225880	LINC00115
ENSG00000276337	AC105429.1		ENSG00000204899	MZT1		ENSG00000070756	PABPC1
ENSG00000167778	SPRYD3		ENSG00000075624	ACTB		ENSG00000159069	FBXW5
ENSG00000177666	PNPLA2		ENSG00000080371	RAB21		ENSG00000124762	CDKN1A
ENSG00000153234	NR4A2		ENSG00000165410	CFL2		ENSG00000125657	TNFSF9
ENSG00000125952	MAX		ENSG00000160213	CSTB		ENSG00000107372	ZFAND5
ENSG00000185122	HSF1		ENSG00000175573	C11orf68		ENSG00000185000	DGAT1
ENSG00000116260	QSOX1		ENSG00000213923	CSNK1E		ENSG00000162892	IL24
ENSG00000255916	AC148477.1		ENSG00000169715	MT1E		ENSG00000110619	CARS
ENSG00000116285	ERRFI1		ENSG00000138646	HERC5		ENSG00000135069	PSAT1
ENSG00000100650	SRSF5		ENSG00000175895	PLEKHF2		ENSG00000102312	PORCN
ENSG00000163703	CRELD1		ENSG00000165782	PIP4P1		ENSG00000167797	CDK2AP2
ENSG00000112972	HMGCS1		ENSG00000157168	NRG1		ENSG00000204386	NEU1
ENSG00000144136	SLC20A1		ENSG00000075223	SEMA3C		ENSG00000112096	SOD2
ENSG00000135919	SERPINE2		ENSG00000113070	HBEGF		ENSG00000109046	WSB1
ENSG00000155252	PI4K2A		ENSG00000197279	ZNF165		ENSG00000148399	DPH7
ENSG00000145911	N4BP3		ENSG00000184678	HIST2H2BE		ENSG00000164244	PRRC1
ENSG00000173812	EIF1		ENSG00000184575	XPOT		ENSG00000249992	TMEM158
ENSG00000127585	FBXL16		ENSG00000271503	CCL5		ENSG00000099875	MKNK2
ENSG00000279766	AC067931.1		ENSG00000143878	RHOB		ENSG00000152795	HNRNPDL
ENSG00000059728	MXD1		ENSG00000112511	PHF1		ENSG00000169718	DUS1L
ENSG00000147535	PLPP5		ENSG00000143033	MTF2		ENSG00000162909	CAPN2
ENSG00000100225	FBXO7		ENSG00000108342	CSF3		ENSG00000006652	IFRD1
ENSG00000143486	EIF2D		ENSG00000105185	PDCD5		ENSG00000116584	ARHGEF2
ENSG00000146457	WTAP		ENSG00000104904	OAZ1		ENSG00000114354	TFG
ENSG00000163659	TIPARP		ENSG00000108179	PPIF		ENSG00000181789	COPG1
ENSG00000088826	SMOX		ENSG00000133935	ERG28		ENSG00000261270	AC012181.2
ENSG00000163870	TPRA1		ENSG00000124172	ATP5F1E		ENSG00000163516	ANKZF1
ENSG00000120686	UFM1		ENSG00000011422	PLAUR		ENSG00000115339	GALNT3
ENSG00000107404	DVL1		ENSG00000065911	MTHFD2		ENSG00000074695	LMAN1
ENSG00000225880	LINC00115		ENSG00000131263	RLIM		ENSG00000138386	NAB1
ENSG00000070756	PABPC1		ENSG00000125826	RBCK1		ENSG00000145901	TNIP1
ENSG00000159069	FBXW5		ENSG00000198860	TSEN15		ENSG00000175106	TVP23C
ENSG00000124762	CDKN1A		ENSG00000112531	QKI		ENSG00000092621	PHGDH
ENSG00000125657	TNFSF9		ENSG00000133398	MED10		ENSG00000177542	SLC25A22
ENSG00000107372	ZFAND5		ENSG00000091073	DTX2		ENSG00000104312	RIPK2
ENSG00000185000	DGAT1		ENSG00000116489	CAPZA1		ENSG00000164086	DUSP7
ENSG00000162892	IL24		ENSG00000080822	CLDND1		ENSG00000156976	EIF4A2
ENSG00000110619	CARS		ENSG00000164400	CSF2		ENSG00000223901	AP001469.1
ENSG00000135069	PSAT1		ENSG00000173391	OLR1		ENSG00000166337	TAF10
ENSG00000102312	PORCN		ENSG00000159202	UBE2Z		ENSG00000150991	UBC
ENSG00000167797	CDK2AP2		ENSG00000130222	GADD45G		ENSG00000176046	NUPR1
ENSG00000204386	NEU1		ENSG00000167508	MVD		ENSG00000065548	ZC3H15
ENSG00000112096	SOD2		ENSG00000149089	APIP		ENSG00000186832	KRT16
ENSG00000063660	GPC1		ENSG00000143933	CALM2		ENSG00000164400	CSF2
ENSG00000109046	WSB1		ENSG00000123595	RAB9A		ENSG00000109814	UGDH
ENSG00000148399	DPH7		ENSG00000173156	RHOD		ENSG00000155660	PDIA4
ENSG00000164244	PRRC1		ENSG00000235162	C12orf75		ENSG00000163728	TTC14
ENSG00000249992	TMEM158		ENSG00000128590	DNAJB9		ENSG00000128228	SDF2L1
ENSG00000099875	MKNK2		ENSG00000138166	DUSP5		ENSG00000153975	ZUP1
ENSG00000152795	HNRNPDL		ENSG00000120063	GNA13		ENSG00000100889	PCK2
ENSG00000169718	DUS1L		ENSG00000146232	NFKBIE		ENSG00000031698	SARS
ENSG00000162909	CAPN2		ENSG00000120742	SERP1		ENSG00000261114	AC012181.1
ENSG00000006652	IFRD1		ENSG00000146067	FAM193B		ENSG00000173209	AHSA2P
ENSG00000116584	ARHGEF2		ENSG00000173113	TRMT112		ENSG00000080845	DLGAP4
ENSG00000114354	TFG		ENSG00000123975	CKS2		ENSG00000184678	HIST2H2BE
ENSG00000111640	GAPDH		ENSG00000235859	AC006978.1		ENSG00000146232	NFKBIE
ENSG00000181789	COPG1		ENSG00000119048	UBE2B		ENSG00000109846	CRYAB
ENSG00000261270	AC012181.2		ENSG00000277075	HIST1H2AE		ENSG00000100902	PSMA6
ENSG00000184216	IRAK1		ENSG00000175104	TRAF6		ENSG00000070010	UFD1
ENSG00000163516	ANKZF1		ENSG00000140465	CYP1A1		ENSG00000115756	HPCAL1
ENSG00000115339	GALNT3		ENSG00000151012	SLC7A11		ENSG00000125089	SH3TC1
ENSG00000074695	LMAN1		ENSG00000124145	SDC4		ENSG00000166922	SCG5
ENSG00000138386	NAB1		ENSG00000188647	PTAR1		ENSG00000011478	QPCTL
ENSG00000145901	TNIP1		ENSG00000115339	GALNT3		ENSG00000104859	CLASRP
ENSG00000175106	TVP23C		ENSG00000105829	BET1		ENSG00000095397	WHRN
ENSG00000092621	PHGDH		ENSG00000164611	PTTG1		ENSG00000204387	C6orf48
ENSG00000177542	SLC25A22		ENSG00000175906	ARL4D		ENSG00000139112	GABARAPL1
ENSG00000120708	TGFBI		ENSG00000134363	FST		ENSG00000167996	FTH1
ENSG00000104312	RIPK2		ENSG00000183963	SMTN		ENSG00000143761	ARF1
ENSG00000164086	DUSP7		ENSG00000125657	TNFSF9		ENSG00000136444	RSAD1
ENSG00000156976	EIF4A2		ENSG00000198408	OGA		ENSG00000196850	PPTC7
ENSG00000223901	AP001469.1		ENSG00000157557	ETS2		ENSG00000157557	ETS2
ENSG00000166337	TAF10		ENSG00000034510	TMSB10		ENSG00000197958	RPL12
ENSG00000150991	UBC		ENSG00000268205	AC005261.1		ENSG00000130222	GADD45G
ENSG00000176046	NUPR1		ENSG00000083799	CYLD		ENSG00000109103	UNC119
ENSG00000065548	ZC3H15		ENSG00000112096	SOD2		ENSG00000166986	MARS
ENSG00000186832	KRT16		ENSG00000146278	PNRC1		ENSG00000165915	SLC39A13
ENSG00000149925	ALDOA		ENSG00000120306	CYSTM1		ENSG00000068137	PLEKHH3
ENSG00000164400	CSF2		ENSG00000166710	B2M		ENSG00000102962	CCL22
ENSG00000109814	UGDH		ENSG00000161011	SQSTM1		ENSG00000200879	SNORD14E
ENSG00000155660	PDIA4		ENSG00000153975	ZUP1		ENSG00000066248	NGEF
ENSG00000163728	TTC14		ENSG00000183087	GAS6		ENSG00000007384	RHBDF1
ENSG00000128228	SDF2L1		ENSG00000159335	PTMS		ENSG00000105339	DENND3
ENSG00000153975	ZUP1		ENSG00000188215	DCUN1D3		ENSG00000137955	RABGGTB
ENSG00000100889	PCK2		ENSG00000108106	UBE2S		ENSG00000101782	RIOK3
ENSG00000031698	SARS		ENSG00000034152	MAP2K3		ENSG00000135318	NT5E
ENSG00000261114	AC012181.1		ENSG00000229152	ANKRD10-IT1		ENSG00000131051	RBM39
ENSG00000173209	AHSA2P		ENSG00000234745	HLA-B		ENSG00000060491	OGFR
ENSG00000080845	DLGAP4		ENSG00000171223	JUNB		ENSG00000233429	HOTAIRM1
ENSG00000184678	HIST2H2BE		ENSG00000146112	PPP1R18		ENSG00000176171	BNIP3
ENSG00000140519	RHCG		ENSG00000136152	COG3		ENSG00000176454	LPCAT4
ENSG00000146232	NFKBIE		ENSG00000108518	PFN1		ENSG00000079459	FDFT1
ENSG00000109846	CRYAB		ENSG00000176845	METRNL		ENSG00000133639	BTG1
ENSG00000100902	PSMA6		ENSG00000176046	NUPR1		ENSG00000172932	ANKRD13D
ENSG00000070010	UFD1		ENSG00000109445	ZNF330		ENSG00000145050	MANF
ENSG00000115756	HPCAL1		ENSG00000130254	SAFB2		ENSG00000115963	RND3
ENSG00000125089	SH3TC1		ENSG00000132471	WBP2		ENSG00000105771	SMG9
ENSG00000166922	SCG5		ENSG00000128228	SDF2L1		ENSG00000144591	GMPPA
ENSG00000011478	QPCTL		ENSG00000115009	CCL20		ENSG00000115758	ODC1
ENSG00000104859	CLASRP		ENSG00000144366	GULP1		ENSG00000109736	MFSD10
ENSG00000198517	MAFK		ENSG00000130177	CDC16		ENSG00000172216	CEBPB
ENSG00000095397	WHRN		ENSG00000177606	JUN		ENSG00000136152	COG3
ENSG00000204387	C6orf48		ENSG00000144824	PHLDB2		ENSG00000205937	RNPS1
ENSG00000139112	GABARAPL1		ENSG00000101199	ARFGAP1		ENSG00000102316	MAGED2
ENSG00000167996	FTH1		ENSG00000105372	RPS19		ENSG00000185246	PRPF39
ENSG00000143761	ARF1		ENSG00000138326	RPS24		ENSG00000133134	BEX2
ENSG00000185262	UBALD2		ENSG00000115541	HSPE1		ENSG00000151746	BICD1
ENSG00000136444	RSAD1		ENSG00000134108	ARL8B		ENSG00000003756	RBM5
ENSG00000196850	PPTC7		ENSG00000185222	TCEAL9		ENSG00000165030	NFIL3
ENSG00000157557	ETS2		ENSG00000169679	BUB1		ENSG00000267121	AC008105.3
ENSG00000197958	RPL12		ENSG00000136167	LCP1		ENSG00000068323	TFE3
ENSG00000130222	GADD45G		ENSG00000155252	PI4K2A		ENSG00000184575	XPOT
ENSG00000109103	UNC119		ENSG00000179862	CITED4		ENSG00000203879	GDI1
ENSG00000166986	MARS		ENSG00000137628	DDX60		ENSG00000147894	C9orf72
ENSG00000242125	SNHG3		ENSG00000130522	JUND		ENSG00000197063	MAFG
ENSG00000165915	SLC39A13		ENSG00000135318	NT5E		ENSG00000229152	ANKRD10-IT1
ENSG00000068137	PLEKHH3		ENSG00000135002	RFK		ENSG00000182087	TMEM259
ENSG00000102962	CCL22		ENSG00000137955	RABGGTB		ENSG00000146242	TPBG
ENSG00000244038	DDOST		ENSG00000095752	IL11		ENSG00000164713	BRI3
ENSG00000200879	SNORD14E		ENSG00000153130	SCOC		ENSG00000129355	CDKN2D
ENSG00000066248	NGEF		ENSG00000169045	HNRNPH1		ENSG00000171206	TRIM8
ENSG00000007384	RHBDF1		ENSG00000185697	MYBL1		ENSG00000141682	PMAIP1
ENSG00000105339	DENND3		ENSG00000068366	ACSL4		ENSG00000108840	HDAC5
ENSG00000137955	RABGGTB		ENSG00000215784	FAM72D		ENSG00000142186	SCYL1
ENSG00000101782	RIOK3		ENSG00000197329	PELI1		ENSG00000159128	IFNGR2
ENSG00000135318	NT5E		ENSG00000187678	SPRY4		ENSG00000133131	MORC4
ENSG00000131051	RBM39		ENSG00000095209	TMEM38B		ENSG00000104856	RELB
ENSG00000060491	OGFR		ENSG00000068697	LAPTM4A		ENSG00000198363	ASPH
ENSG00000233429	HOTAIRM1		ENSG00000109846	CRYAB		ENSG00000132002	DNAJB1
ENSG00000176171	BNIP3		ENSG00000102007	PLP2		ENSG00000123240	OPTN
ENSG00000176454	LPCAT4		ENSG00000076554	TPD52		ENSG00000135926	TMBIM1
ENSG00000079459	FDFT1		ENSG00000139496	NUP58		ENSG00000187735	TCEA1
ENSG00000133639	BTG1		ENSG00000163870	TPRA1		ENSG00000141580	WDR45B
ENSG00000172932	ANKRD13D		ENSG00000174738	NR1D2		ENSG00000174021	GNG5
ENSG00000145050	MANF		ENSG00000110435	PDHX		ENSG00000120742	SERP1
ENSG00000079337	RAPGEF3		ENSG00000172795	DCP2		ENSG00000196470	SIAH1
ENSG00000115963	RND3		ENSG00000204386	NEU1		ENSG00000105928	GSDME
ENSG00000105771	SMG9		ENSG00000118985	ELL2		ENSG00000130529	TRPM4
ENSG00000144591	GMPPA		ENSG00000142867	BCL10		ENSG00000205250	E2F4
ENSG00000115758	ODC1		ENSG00000119801	YPEL5		ENSG00000129484	PARP2
ENSG00000109736	MFSD10		ENSG00000180667	YOD1		ENSG00000068971	PPP2R5B
ENSG00000172216	CEBPB		ENSG00000182827	ACBD3		ENSG00000164463	CREBRF
ENSG00000136152	COG3		ENSG00000158246	TENT5B		ENSG00000163584	RPL22L1
ENSG00000141101	NOB1		ENSG00000206418	RAB12		ENSG00000127586	CHTF18
ENSG00000205937	RNPS1		ENSG00000220205	VAMP2		ENSG00000185507	IRF7
ENSG00000102316	MAGED2		ENSG00000115520	COQ10B		ENSG00000158156	XKR8
ENSG00000214856	KRT16P1		ENSG00000023909	GCLM		ENSG00000160213	CSTB
ENSG00000185246	PRPF39		ENSG00000111011	RSRC2		ENSG00000278071	AL161669.3
ENSG00000133134	BEX2		ENSG00000166592	RRAD		ENSG00000071626	DAZAP1
ENSG00000151746	BICD1		ENSG00000134970	TMED7		ENSG00000183258	DDX41
ENSG00000003756	RBM5		ENSG00000205189	ZBTB10		ENSG00000250033	SLC7A11-AS1
ENSG00000165030	NFIL3		ENSG00000169213	RAB3B		ENSG00000023909	GCLM
ENSG00000110719	TCIRG1		ENSG00000196428	TSC22D2		ENSG00000264573	RN7SL15P
ENSG00000267121	AC008105.3		ENSG00000142669	SH3BGRL3		ENSG00000200087	SNORA73B
ENSG00000068323	TFE3		ENSG00000132823	OSER1		ENSG00000284946	AC068831.7
ENSG00000184575	XPOT		ENSG00000065978	YBX1		ENSG00000225217	HSPA7
ENSG00000203879	GDI1		ENSG00000059758	CDK17		ENSG00000108828	VAT1
ENSG00000147894	C9orf72		ENSG00000163875	MEAF6		ENSG00000210082	MT-RNR2
ENSG00000197063	MAFG		ENSG00000105939	ZC3HAV1		ENSG00000269906	AL606834.1
ENSG00000123496	IL13RA2		ENSG00000067955	CBFB		ENSG00000089351	GRAMD1A
ENSG00000229152	ANKRD10-IT1		ENSG00000196923	PDLIM7		ENSG00000169242	EFNA1
ENSG00000182087	TMEM259		ENSG00000131979	GCH1		ENSG00000146072	TNFRSF21
ENSG00000146242	TPBG		ENSG00000167004	PDIA3		ENSG00000131876	SNRPA1
ENSG00000158604	TMED4		ENSG00000025772	TOMM34		ENSG00000200913	SNORD46
ENSG00000164713	BRI3		ENSG00000008988	RPS20		ENSG00000223461	AC004471.1
ENSG00000129355	CDKN2D		ENSG00000168685	IL7R		ENSG00000162148	PPP1R32
ENSG00000171206	TRIM8		ENSG00000109103	UNC119		ENSG00000090006	LTBP4
ENSG00000078061	ARAF		ENSG00000052344	PRSS8		ENSG00000169504	CLIC4
ENSG00000141682	PMAIP1		ENSG00000119318	RAD23B		ENSG00000168374	ARF4
ENSG00000108840	HDAC5		ENSG00000108349	CASC3		ENSG00000150787	PTS
ENSG00000142186	SCYL1		ENSG00000130529	TRPM4		ENSG00000166669	ATF7IP2
ENSG00000159128	IFNGR2		ENSG00000233927	RPS28		ENSG00000204520	MICA
ENSG00000133131	MORC4		ENSG00000128595	CALU		ENSG00000229644	NAMPTP1
ENSG00000104856	RELB		ENSG00000155660	PDIA4		ENSG00000103126	AXIN1
ENSG00000198363	ASPH		ENSG00000120833	SOCS2		ENSG00000102978	POLR2C
ENSG00000132002	DNAJB1		ENSG00000114125	RNF7		ENSG00000178719	GRINA
ENSG00000123240	OPTN		ENSG00000150630	VEGFC		ENSG00000185324	CDK10
ENSG00000142102	PGGHG		ENSG00000113615	SEC24A		ENSG00000119707	RBM25
ENSG00000135926	TMBIM1		ENSG00000007384	RHBDF1		ENSG00000245970	AP003352.1
ENSG00000173801	JUP		ENSG00000189266	PNRC2		ENSG00000161265	U2AF1L4
ENSG00000187735	TCEA1		ENSG00000174307	PHLDA3		ENSG00000235162	C12orf75
ENSG00000141580	WDR45B		ENSG00000118816	CCNI		ENSG00000134970	TMED7
ENSG00000143870	PDIA6		ENSG00000121552	CSTA		ENSG00000058262	SEC61A1
ENSG00000174021	GNG5		ENSG00000118181	RPS25		ENSG00000118503	TNFAIP3
ENSG00000120742	SERP1		ENSG00000187837	HIST1H1C		ENSG00000169714	CNBP
ENSG00000196470	SIAH1		ENSG00000146592	CREB5		ENSG00000107968	MAP3K8
ENSG00000181026	AEN		ENSG00000147883	CDKN2B		ENSG00000103187	COTL1
ENSG00000105928	GSDME		ENSG00000099992	TBC1D10A		ENSG00000140941	MAP1LC3B
ENSG00000130529	TRPM4		ENSG00000112149	CD83		ENSG00000233016	SNHG7
ENSG00000205250	E2F4		ENSG00000117479	SLC19A2		ENSG00000154134	ROBO3
ENSG00000129484	PARP2		ENSG00000196531	NACA		ENSG00000279862	AC092964.1
ENSG00000068971	PPP2R5B		ENSG00000119888	EPCAM		ENSG00000115310	RTN4
ENSG00000130741	EIF2S3		ENSG00000170312	CDK1		ENSG00000272734	ADIRF-AS1
ENSG00000164463	CREBRF		ENSG00000036054	TBC1D23		ENSG00000125520	SLC2A4RG
ENSG00000163584	RPL22L1		ENSG00000076053	RBM7		ENSG00000108433	GOSR2
ENSG00000127586	CHTF18		ENSG00000125726	CD70		ENSG00000172057	ORMDL3
ENSG00000185507	IRF7		ENSG00000056558	TRAF1		ENSG00000182827	ACBD3
ENSG00000158156	XKR8		ENSG00000072778	ACADVL		ENSG00000132475	H3F3B
ENSG00000160213	CSTB		ENSG00000109475	RPL34		ENSG00000148337	CIZ1
ENSG00000278071	AL161669.3		ENSG00000272888	LINC01578		ENSG00000160961	ZNF333
ENSG00000071626	DAZAP1		ENSG00000138434	ITPRID2		ENSG00000228109	MELTF-AS1
ENSG00000183258	DDX41		ENSG00000129055	ANAPC13		ENSG00000196756	SNHG17
ENSG00000250033	SLC7A11-AS1		ENSG00000085231	AK6		ENSG00000145782	ATG12
ENSG00000023909	GCLM		ENSG00000119953	SMNDC1		ENSG00000100836	PABPN1
ENSG00000264573	RN7SL15P		ENSG00000126524	SBDS		ENSG00000179862	CITED4
ENSG00000200087	SNORA73B		ENSG00000175315	CST6		ENSG00000130066	SAT1
ENSG00000284946	AC068831.7		ENSG00000134248	LAMTOR5		ENSG00000013375	PGM3
ENSG00000225217	HSPA7		ENSG00000137210	TMEM14B		ENSG00000051596	THOC3
ENSG00000108828	VAT1		ENSG00000157224	CLDN12		ENSG00000109332	UBE2D3
ENSG00000210082	MT-RNR2		ENSG00000133134	BEX2		ENSG00000140945	CDH13
ENSG00000134086	VHL		ENSG00000169738	DCXR		ENSG00000215717	TMEM167B
ENSG00000269906	AL606834.1		ENSG00000283498	MIR1244-2		ENSG00000102125	TAZ
ENSG00000089351	GRAMD1A		ENSG00000177565	TBL1XR1		ENSG00000269826	AC092327.2
ENSG00000169242	EFNA1		ENSG00000123728	RAP2C		ENSG00000131748	STARD3
ENSG00000146072	TNFRSF21		ENSG00000008282	SYPL1		ENSG00000273841	TAF9
ENSG00000131876	SNRPA1		ENSG00000114354	TFG		ENSG00000166173	LARP6
ENSG00000200913	SNORD46		ENSG00000145592	RPL37		ENSG00000102554	KLF5
ENSG00000223461	AC004471.1		ENSG00000113558	SKP1		ENSG00000174851	YIF1A
ENSG00000162148	PPP1R32		ENSG00000114784	EIF1B		ENSG00000104549	SQLE
ENSG00000090006	LTBP4		ENSG00000064961	HMG20B		ENSG00000260708	AL118516.1
ENSG00000109107	ALDOC		ENSG00000213281	NRAS		ENSG00000165997	ARL5B
ENSG00000184640	2023-09-09		ENSG00000100519	PSMC6		ENSG00000171163	ZNF692
ENSG00000169504	CLIC4		ENSG00000104140	RHOV		ENSG00000161243	FBXO27
ENSG00000168374	ARF4		ENSG00000160588	MPZL3		ENSG00000196923	PDLIM7
ENSG00000150787	PTS		ENSG00000188610	FAM72B		ENSG00000011132	APBA3
ENSG00000149823	VPS51		ENSG00000215717	TMEM167B		ENSG00000112473	SLC39A7
ENSG00000166669	ATF7IP2		ENSG00000132432	SEC61G		ENSG00000106089	STX1A
ENSG00000147403	RPL10		ENSG00000106591	MRPL32		ENSG00000060558	GNA15
ENSG00000084234	APLP2		ENSG00000196072	BLOC1S2		ENSG00000162889	MAPKAPK2
ENSG00000196205	EEF1A1P5		ENSG00000175334	BANF1		ENSG00000159346	ADIPOR1
ENSG00000175061	LRRC75A-AS1		ENSG00000125772	GPCPD1		ENSG00000120963	ZNF706
ENSG00000204520	MICA		ENSG00000182481	KPNA2		ENSG00000007392	LUC7L
ENSG00000229644	NAMPTP1		ENSG00000103257	SLC7A5		ENSG00000141232	TOB1
ENSG00000103126	AXIN1		ENSG00000144674	GOLGA4		ENSG00000122691	TWIST1
ENSG00000102978	POLR2C		ENSG00000074416	MGLL		ENSG00000065357	DGKA
ENSG00000178719	GRINA		ENSG00000145779	TNFAIP8		ENSG00000127528	KLF2
ENSG00000185324	CDK10		ENSG00000165195	PIGA		ENSG00000182934	SRPRA
ENSG00000119707	RBM25		ENSG00000154447	SH3RF1		ENSG00000105821	DNAJC2
ENSG00000245970	AP003352.1		ENSG00000088726	TMEM40		ENSG00000227591	AL031316.1
ENSG00000161265	U2AF1L4		ENSG00000060982	BCAT1		ENSG00000126458	RRAS
ENSG00000235162	C12orf75		ENSG00000133818	RRAS2		ENSG00000087086	FTL
ENSG00000134970	TMED7		ENSG00000133112	TPT1		ENSG00000257596	AC078778.1
ENSG00000058262	SEC61A1		ENSG00000136238	RAC1		ENSG00000151014	NOCT
ENSG00000118503	TNFAIP3		ENSG00000128272	ATF4		ENSG00000141644	MBD1
ENSG00000169714	CNBP		ENSG00000131669	NINJ1		ENSG00000243649	CFB
ENSG00000100316	RPL3		ENSG00000087460	GNAS		ENSG00000204619	PPP1R11
ENSG00000172270	BSG		ENSG00000159377	PSMB4		ENSG00000100558	PLEK2
ENSG00000230202	AL450405.1		ENSG00000168264	IRF2BP2		ENSG00000154832	CXXC1
ENSG00000107968	MAP3K8		ENSG00000213178	RPL22P1		ENSG00000261596	AC005632.2
ENSG00000105220	GPI		ENSG00000221968	FADS3		ENSG00000104863	LIN7B
ENSG00000103187	COTL1		ENSG00000175592	FOSL1		ENSG00000221869	CEBPD
ENSG00000140941	MAP1LC3B		ENSG00000138623	SEMA7A		ENSG00000156508	EEF1A1
ENSG00000178464	RPL10P16		ENSG00000197756	RPL37A		ENSG00000136811	ODF2
ENSG00000233016	SNHG7		ENSG00000176018	LYSMD3		ENSG00000147854	UHRF2
ENSG00000183114	FAM43B		ENSG00000185787	MORF4L1		ENSG00000130766	SESN2
ENSG00000154134	ROBO3		ENSG00000074935	TUBE1		ENSG00000100934	SEC23A
ENSG00000279862	AC092964.1		ENSG00000263934	SNORD3A		ENSG00000145919	BOD1
ENSG00000115310	RTN4		ENSG00000103187	COTL1		ENSG00000150961	SEC24D
ENSG00000272734	ADIRF-AS1		ENSG00000072042	RDH11		ENSG00000004534	RBM6
ENSG00000125520	SLC2A4RG		ENSG00000108298	RPL19		ENSG00000187840	EIF4EBP1
ENSG00000173039	RELA		ENSG00000129484	PARP2		ENSG00000095059	DHPS
ENSG00000100353	EIF3D		ENSG00000145777	TSLP		ENSG00000133740	E2F5
ENSG00000108433	GOSR2		ENSG00000011426	ANLN		ENSG00000141524	TMC6
ENSG00000186787	SPIN2B		ENSG00000121644	DESI2		ENSG00000137821	LRRC49
ENSG00000259881	AC092384.2		ENSG00000136240	KDELR2		ENSG00000144895	EIF2A
ENSG00000172057	ORMDL3		ENSG00000138495	COX17		ENSG00000117533	VAMP4
ENSG00000182827	ACBD3		ENSG00000176788	BASP1		ENSG00000022267	FHL1
ENSG00000132475	H3F3B		ENSG00000274213	AC015912.3		ENSG00000169032	MAP2K1
ENSG00000148337	CIZ1		ENSG00000197989	SNHG12		ENSG00000168237	GLYCTK
ENSG00000160961	ZNF333		ENSG00000176407	KCMF1		ENSG00000011422	PLAUR
ENSG00000228109	MELTF-AS1		ENSG00000187800	PEAR1		ENSG00000204592	HLA-E
ENSG00000196756	SNHG17		ENSG00000059769	DNAJC25		ENSG00000168389	MFSD2A
ENSG00000145782	ATG12		ENSG00000121621	KIF18A		ENSG00000143033	MTF2
ENSG00000100836	PABPN1		ENSG00000188725	SMIM15		ENSG00000013306	SLC25A39
ENSG00000179862	CITED4		ENSG00000197045	GMFB		ENSG00000132424	PNISR
ENSG00000123610	TNFAIP6		ENSG00000227262	HCG4B		ENSG00000106537	TSPAN13
ENSG00000130066	SAT1		ENSG00000150961	SEC24D		ENSG00000064547	LPAR2
ENSG00000013375	PGM3		ENSG00000109390	NDUFC1		ENSG00000123136	DDX39A
ENSG00000081791	DELE1		ENSG00000205581	HMGN1		ENSG00000269967	AL136115.2
ENSG00000051596	THOC3		ENSG00000012660	ELOVL5		ENSG00000103642	LACTB
ENSG00000109332	UBE2D3		ENSG00000138448	ITGAV		ENSG00000273899	NOL12
ENSG00000140945	CDH13		ENSG00000079332	SAR1A		ENSG00000137504	CREBZF
ENSG00000215717	TMEM167B		ENSG00000102024	PLS3		ENSG00000175063	UBE2C
ENSG00000102125	TAZ		ENSG00000086300	SNX10		ENSG00000163938	GNL3
ENSG00000085998	POMGNT1		ENSG00000161970	RPL26		ENSG00000184164	CRELD2
ENSG00000269826	AC092327.2		ENSG00000156467	UQCRB		ENSG00000132680	KHDC4
ENSG00000131748	STARD3		ENSG00000090615	GOLGA3		ENSG00000163661	PTX3
ENSG00000273841	TAF9		ENSG00000171735	CAMTA1		ENSG00000138709	LARP1B
ENSG00000166173	LARP6		ENSG00000112110	MRPL18		ENSG00000217801	AL390719.1
ENSG00000102554	KLF5		ENSG00000166848	TERF2IP		ENSG00000120910	PPP3CC
ENSG00000174851	YIF1A		ENSG00000134321	RSAD2		ENSG00000103253	HAGHL
ENSG00000104549	SQLE		ENSG00000173207	CKS1B		ENSG00000124216	SNAI1
ENSG00000260708	AL118516.1		ENSG00000162368	CMPK1		ENSG00000112742	TTK
ENSG00000165997	ARL5B		ENSG00000260916	CCPG1		ENSG00000114315	HES1
ENSG00000223705	NSUN5P1		ENSG00000117505	DR1		ENSG00000081307	UBA5
ENSG00000163597	SNHG16		ENSG00000115307	AUP1		ENSG00000100196	KDELR3
ENSG00000171163	ZNF692		ENSG00000102580	DNAJC3		ENSG00000249859	PVT1
ENSG00000161243	FBXO27		ENSG00000125952	MAX		ENSG00000100483	VCPKMT
ENSG00000196923	PDLIM7		ENSG00000161249	DMKN		ENSG00000134108	ARL8B
ENSG00000011132	APBA3		ENSG00000164924	YWHAZ		ENSG00000167772	ANGPTL4
ENSG00000112473	SLC39A7		ENSG00000133657	ATP13A3		ENSG00000076053	RBM7
ENSG00000106089	STX1A		ENSG00000020577	SAMD4A		ENSG00000125898	FAM110A
ENSG00000060558	GNA15		ENSG00000184545	DUSP8		ENSG00000079134	THOC1
ENSG00000162889	MAPKAPK2		ENSG00000134375	TIMM17A		ENSG00000142669	SH3BGRL3
ENSG00000159346	ADIPOR1		ENSG00000008838	MED24		ENSG00000159840	ZYX
ENSG00000240668	KRT8P36		ENSG00000150687	PRSS23		ENSG00000276517	AL133243.3
ENSG00000120963	ZNF706		ENSG00000112742	TTK		ENSG00000117407	ARTN
ENSG00000007392	LUC7L		ENSG00000152484	USP12		ENSG00000211459	MT-RNR1
ENSG00000141232	TOB1		ENSG00000080824	HSP90AA1		ENSG00000143369	ECM1
ENSG00000122691	TWIST1		ENSG00000151923	TIAL1		ENSG00000069482	GAL
ENSG00000065357	DGKA		ENSG00000083937	CHMP2B		ENSG00000207523	SNORA66
ENSG00000127528	KLF2		ENSG00000164823	OSGIN2		ENSG00000121691	CAT
ENSG00000197457	STMN3		ENSG00000178999	AURKB		ENSG00000188290	HES4
ENSG00000204628	RACK1		ENSG00000263513	FAM72C		ENSG00000186577	SMIM29
ENSG00000182934	SRPRA		ENSG00000133805	AMPD3		ENSG00000156381	ANKRD9
ENSG00000105821	DNAJC2		ENSG00000122591	FAM126A		ENSG00000102804	TSC22D1
ENSG00000227591	AL031316.1		ENSG00000131069	ACSS2		ENSG00000090621	PABPC4
ENSG00000126458	RRAS		ENSG00000059378	PARP12		ENSG00000143256	PFDN2
ENSG00000224032	EPB41L4A-AS1		ENSG00000231721	LINC-PINT		ENSG00000185236	RAB11B
ENSG00000105373	NOP53		ENSG00000197461	PDGFA		ENSG00000100292	HMOX1
ENSG00000087086	FTL		ENSG00000170035	UBE2E3		ENSG00000158552	ZFAND2B
ENSG00000257596	AC078778.1		ENSG00000100439	ABHD4		ENSG00000169733	RFNG
ENSG00000151014	NOCT		ENSG00000124224	PPP4R1L		ENSG00000168434	COG7
ENSG00000141644	MBD1		ENSG00000112977	DAP		ENSG00000172432	GTPBP2
ENSG00000114316	USP4		ENSG00000148672	GLUD1		ENSG00000107281	NPDC1
ENSG00000243649	CFB		ENSG00000070010	UFD1		ENSG00000226396	AL031727.1
ENSG00000204619	PPP1R11		ENSG00000083312	TNPO1		ENSG00000185386	MAPK11
ENSG00000100558	PLEK2		ENSG00000010278	CD9		ENSG00000008517	IL32
ENSG00000154832	CXXC1		ENSG00000198060	2023-03-05		ENSG00000111012	CYP27B1
ENSG00000261596	AC005632.2		ENSG00000104388	RAB2A		ENSG00000171621	SPSB1
ENSG00000104805	NUCB1		ENSG00000118418	HMGN3		ENSG00000116701	NCF2
ENSG00000104863	LIN7B		ENSG00000137818	RPLP1		ENSG00000212296	SNORD72
ENSG00000221869	CEBPD		ENSG00000107954	NEURL1		ENSG00000169249	ZRSR2
ENSG00000156508	EEF1A1		ENSG00000123091	RNF11		ENSG00000196352	CD55
ENSG00000136811	ODF2		ENSG00000221823	PPP3R1		ENSG00000132879	FBXO44
ENSG00000147854	UHRF2		ENSG00000010270	STARD3NL		ENSG00000100883	SRP54
ENSG00000130766	SESN2		ENSG00000125089	SH3TC1		ENSG00000109445	ZNF330
ENSG00000100934	SEC23A		ENSG00000099246	RAB18		ENSG00000132024	CC2D1A
ENSG00000145919	BOD1		ENSG00000133731	IMPA1		ENSG00000119318	RAD23B
ENSG00000150961	SEC24D		ENSG00000197632	SERPINB2		ENSG00000168264	IRF2BP2
ENSG00000118705	RPN2		ENSG00000112378	PERP		ENSG00000113734	BNIP1
ENSG00000004534	RBM6		ENSG00000066855	MTFR1		ENSG00000121690	DEPDC7
ENSG00000187840	EIF4EBP1		ENSG00000003756	RBM5		ENSG00000015153	YAF2
ENSG00000095059	DHPS		ENSG00000172927	MYEOV		ENSG00000158246	TENT5B
ENSG00000133740	E2F5		ENSG00000140264	SERF2		ENSG00000272821	U62317.2
ENSG00000049246	PER3		ENSG00000101104	PABPC1L		ENSG00000160741	CRTC2
ENSG00000141524	TMC6		ENSG00000162642	C1orf52		ENSG00000137878	GCOM1
ENSG00000137821	LRRC49		ENSG00000124198	ARFGEF2		ENSG00000186395	KRT10
ENSG00000144895	EIF2A		ENSG00000151327	FAM177A1		ENSG00000281420	AP001052.1
ENSG00000117533	VAMP4		ENSG00000166483	WEE1		ENSG00000129353	SLC44A2
ENSG00000022267	FHL1		ENSG00000255150	EID3		ENSG00000086589	RBM22
ENSG00000169032	MAP2K1		ENSG00000197958	RPL12		ENSG00000181788	SIAH2
ENSG00000111321	LTBR		ENSG00000170421	KRT8		ENSG00000114784	EIF1B
ENSG00000168237	GLYCTK		ENSG00000135046	ANXA1		ENSG00000268812	AC004264.1
ENSG00000011422	PLAUR		ENSG00000154265	ABCA5		ENSG00000188895	MSL1
ENSG00000204592	HLA-E		ENSG00000110619	CARS		ENSG00000168884	TNIP2
ENSG00000168389	MFSD2A		ENSG00000167657	DAPK3		ENSG00000155324	GRAMD2B
ENSG00000143033	MTF2		ENSG00000177426	TGIF1		ENSG00000140416	TPM1
ENSG00000102854	MSLN		ENSG00000114346	ECT2		ENSG00000170689	HOXB9
ENSG00000013306	SLC25A39		ENSG00000120963	ZNF706		ENSG00000078369	GNB1
ENSG00000132424	PNISR		ENSG00000140945	CDH13		ENSG00000261997	AC007336.1
ENSG00000107159	CA9		ENSG00000104413	ESRP1		ENSG00000161010	MRNIP
ENSG00000106537	TSPAN13		ENSG00000213390	ARHGAP19		ENSG00000167967	E4F1
ENSG00000064547	LPAR2		ENSG00000077721	UBE2A		ENSG00000198858	R3HDM4
ENSG00000123136	DDX39A		ENSG00000070087	PFN2		ENSG00000163512	AZI2
ENSG00000269967	AL136115.2		ENSG00000178607	ERN1		ENSG00000239569	KMT2E-AS1
ENSG00000103642	LACTB		ENSG00000138032	PPM1B		ENSG00000177425	PAWR
ENSG00000273899	NOL12		ENSG00000177542	SLC25A22		ENSG00000237506	RPSAP15
ENSG00000137504	CREBZF		ENSG00000133069	TMCC2		ENSG00000080189	SLC35C2
ENSG00000142910	TINAGL1		ENSG00000158552	ZFAND2B		ENSG00000167987	VPS37C
ENSG00000175063	UBE2C		ENSG00000159479	MED8		ENSG00000175130	MARCKSL1
ENSG00000163938	GNL3		ENSG00000275894	AL021578.1		ENSG00000169696	ASPSCR1
ENSG00000184164	CRELD2		ENSG00000204520	MICA		ENSG00000213928	IRF9
ENSG00000132680	KHDC4		ENSG00000155330	C16orf87		ENSG00000272779	AC245060.4
ENSG00000163661	PTX3		ENSG00000186832	KRT16		ENSG00000116649	SRM
ENSG00000138709	LARP1B		ENSG00000259623	AC125257.1		ENSG00000071564	TCF3
ENSG00000217801	AL390719.1		ENSG00000143882	ATP6V1C2		ENSG00000011638	TMEM159
ENSG00000185896	LAMP1		ENSG00000175602	CCDC85B		ENSG00000111790	FGFR1OP2
ENSG00000120910	PPP3CC		ENSG00000132912	DCTN4		ENSG00000188215	DCUN1D3
ENSG00000140983	RHOT2		ENSG00000034713	GABARAPL2		ENSG00000087460	GNAS
ENSG00000103253	HAGHL		ENSG00000163170	BOLA3		ENSG00000166579	NDEL1
ENSG00000124216	SNAI1		ENSG00000106355	LSM5		ENSG00000105193	RPS16
ENSG00000112742	TTK		ENSG00000204261	PSMB8-AS1		ENSG00000108465	CDK5RAP3
ENSG00000114315	HES1		ENSG00000086666	ZFAND6		ENSG00000178498	DTX3
ENSG00000081307	UBA5		ENSG00000127184	COX7C		ENSG00000107140	TESK1
ENSG00000100196	KDELR3		ENSG00000166503	HDGFL3		ENSG00000135750	KCNK1
ENSG00000249859	PVT1		ENSG00000164253	WDR41		ENSG00000100151	PICK1
ENSG00000241343	RPL36A		ENSG00000147155	EBP		ENSG00000234975	FTH1P2
ENSG00000197157	SND1		ENSG00000138069	RAB1A		ENSG00000105438	KDELR1
ENSG00000100483	VCPKMT		ENSG00000131013	PPIL4		ENSG00000174444	RPL4
ENSG00000134108	ARL8B		ENSG00000089818	NECAP1		ENSG00000101187	SLCO4A1
ENSG00000167772	ANGPTL4		ENSG00000157020	SEC13		ENSG00000175482	POLD4
ENSG00000117385	P3H1		ENSG00000109220	CHIC2		ENSG00000131669	NINJ1
ENSG00000064601	CTSA		ENSG00000269893	SNHG8		ENSG00000187514	PTMA
ENSG00000076053	RBM7		ENSG00000153250	RBMS1		ENSG00000146592	CREB5
ENSG00000125898	FAM110A		ENSG00000136942	RPL35		ENSG00000166900	STX3
ENSG00000079134	THOC1		ENSG00000158636	EMSY		ENSG00000164104	HMGB2
ENSG00000142669	SH3BGRL3		ENSG00000116745	RPE65		ENSG00000250509	AC034213.1
ENSG00000159840	ZYX		ENSG00000164032	H2AFZ		ENSG00000115009	CCL20
ENSG00000276517	AL133243.3		ENSG00000120533	ENY2		ENSG00000167110	GOLGA2
ENSG00000117407	ARTN		ENSG00000048544	MRPS10		ENSG00000156482	RPL30
ENSG00000211459	MT-RNR1		ENSG00000197601	FAR1		ENSG00000134152	KATNBL1
ENSG00000143369	ECM1		ENSG00000129355	CDKN2D		ENSG00000245910	SNHG6
ENSG00000069482	GAL		ENSG00000086065	CHMP5		ENSG00000133112	TPT1
ENSG00000207523	SNORA66		ENSG00000081087	OSTM1		ENSG00000167657	DAPK3
ENSG00000121691	CAT		ENSG00000144228	SPOPL		ENSG00000179598	PLD6
ENSG00000188290	HES4		ENSG00000260428	SCX		ENSG00000166471	TMEM41B
ENSG00000186577	SMIM29		ENSG00000137821	LRRC49		ENSG00000151012	SLC7A11
ENSG00000156381	ANKRD9		ENSG00000129194	SOX15		ENSG00000176142	TMEM39A
ENSG00000102804	TSC22D1		ENSG00000110958	PTGES3		ENSG00000074935	TUBE1
ENSG00000090621	PABPC4		ENSG00000151239	TWF1		ENSG00000185043	CIB1
ENSG00000143256	PFDN2		ENSG00000100614	PPM1A		ENSG00000159202	UBE2Z
ENSG00000197930	ERO1A		ENSG00000048052	HDAC9		ENSG00000120053	GOT1
ENSG00000157227	MMP14		ENSG00000113387	SUB1		ENSG00000124222	STX16
ENSG00000185236	RAB11B		ENSG00000171612	SLC25A33		ENSG00000144485	HES6
ENSG00000134317	GRHL1		ENSG00000100934	SEC23A		ENSG00000188846	RPL14
ENSG00000100292	HMOX1		ENSG00000070961	ATP2B1		ENSG00000127947	PTPN12
ENSG00000158552	ZFAND2B		ENSG00000133226	SRRM1		ENSG00000137876	RSL24D1
ENSG00000169733	RFNG		ENSG00000186493	C5orf38		ENSG00000135406	PRPH
ENSG00000168434	COG7		ENSG00000180263	FGD6		ENSG00000175550	DRAP1
ENSG00000172432	GTPBP2		ENSG00000149948	HMGA2		ENSG00000166595	CIAO2B
ENSG00000107281	NPDC1		ENSG00000179967	PPP1R14BP3		ENSG00000128590	DNAJB9
ENSG00000011347	SYT7		ENSG00000189159	JPT1		ENSG00000259083	AL132639.3
ENSG00000226396	AL031727.1		ENSG00000189043	NDUFA4		ENSG00000151327	FAM177A1
ENSG00000185386	MAPK11		ENSG00000120217	CD274		ENSG00000173166	RAPH1
ENSG00000104824	HNRNPL		ENSG00000127314	RAP1B		ENSG00000124226	RNF114
ENSG00000171246	NPTX1		ENSG00000092199	HNRNPC		ENSG00000139496	NUP58
ENSG00000117266	CDK18		ENSG00000112406	HECA		ENSG00000138434	ITPRID2
ENSG00000008517	IL32		ENSG00000166016	ABTB2		ENSG00000102265	TIMP1
ENSG00000213442	RPL18AP3		ENSG00000166900	STX3		ENSG00000111481	COPZ1
ENSG00000104960	PTOV1		ENSG00000093167	LRRFIP2		ENSG00000204316	MRPL38
ENSG00000111012	CYP27B1		ENSG00000164919	COX6C		ENSG00000109321	AREG
ENSG00000025708	TYMP		ENSG00000129353	SLC44A2		ENSG00000140961	OSGIN1
ENSG00000008283	CYB561		ENSG00000115419	GLS		ENSG00000184840	TMED9
ENSG00000171621	SPSB1		ENSG00000061676	NCKAP1		ENSG00000147454	SLC25A37
ENSG00000116701	NCF2		ENSG00000119314	PTBP3		ENSG00000197601	FAR1
ENSG00000212296	SNORD72		ENSG00000197111	PCBP2		ENSG00000269893	SNHG8
ENSG00000130175	PRKCSH		ENSG00000116514	RNF19B		ENSG00000235027	AC068580.3
ENSG00000169249	ZRSR2		ENSG00000102265	TIMP1		ENSG00000230551	AC021078.1
ENSG00000196352	CD55		ENSG00000163605	PPP4R2		ENSG00000270269	IMMP1LP1
ENSG00000132879	FBXO44		ENSG00000111716	LDHB		ENSG00000005893	LAMP2
ENSG00000100883	SRP54		ENSG00000147669	POLR2K		ENSG00000167770	OTUB1
ENSG00000109445	ZNF330		ENSG00000137878	GCOM1		ENSG00000143507	DUSP10
ENSG00000132024	CC2D1A		ENSG00000101266	CSNK2A1		ENSG00000106588	PSMA2
ENSG00000119318	RAD23B		ENSG00000151651	ADAM8		ENSG00000181704	YIPF6
ENSG00000168264	IRF2BP2		ENSG00000196352	CD55		ENSG00000164111	ANXA5
ENSG00000113734	BNIP1		ENSG00000188612	SUMO2		ENSG00000106615	RHEB
ENSG00000121690	DEPDC7		ENSG00000154429	CCSAP		ENSG00000065978	YBX1
ENSG00000015153	YAF2		ENSG00000176853	FAM91A1		ENSG00000221539	SNORD99
ENSG00000158246	TENT5B		ENSG00000137693	YAP1		ENSG00000152117	AC073869.1
ENSG00000272821	U62317.2		ENSG00000227097	RPS28P7		ENSG00000198380	GFPT1
ENSG00000114054	PCCB		ENSG00000117595	IRF6		ENSG00000135596	MICAL1
ENSG00000160741	CRTC2		ENSG00000106392	C1GALT1		ENSG00000107341	UBE2R2
ENSG00000137878	GCOM1		ENSG00000125868	DSTN		ENSG00000106591	MRPL32
ENSG00000143797	MBOAT2		ENSG00000144848	ATG3		ENSG00000161249	DMKN
ENSG00000179091	CYC1		ENSG00000123485	HJURP		ENSG00000138678	GPAT3
ENSG00000186395	KRT10		ENSG00000183018	SPNS2		ENSG00000171928	TVP23B
ENSG00000281420	AP001052.1		ENSG00000177410	ZFAS1		ENSG00000127129	EDN2
ENSG00000129353	SLC44A2		ENSG00000120053	GOT1		ENSG00000102878	HSF4
ENSG00000086589	RBM22		ENSG00000176142	TMEM39A		ENSG00000061273	HDAC7
ENSG00000181788	SIAH2		ENSG00000169018	FEM1B		ENSG00000108106	UBE2S
ENSG00000114784	EIF1B		ENSG00000145012	LPP		ENSG00000125148	MT2A
ENSG00000268812	AC004264.1		ENSG00000117318	ID3		ENSG00000278493	AC039056.2
ENSG00000169100	SLC25A6		ENSG00000115163	CENPA		ENSG00000214530	STARD10
ENSG00000188895	MSL1		ENSG00000073712	FERMT2		ENSG00000203485	INF2
ENSG00000105640	RPL18A		ENSG00000106617	PRKAG2		ENSG00000065485	PDIA5
ENSG00000168884	TNIP2		ENSG00000273841	TAF9		ENSG00000099804	CDC34
ENSG00000155324	GRAMD2B		ENSG00000139163	ETNK1		ENSG00000120805	ARL1
ENSG00000114480	GBE1		ENSG00000111642	CHD4		ENSG00000257704	INAFM1
ENSG00000140416	TPM1		ENSG00000143256	PFDN2		ENSG00000173020	GRK2
ENSG00000170689	HOXB9		ENSG00000101132	PFDN4		ENSG00000008838	MED24
ENSG00000078369	GNB1		ENSG00000153879	CEBPG		ENSG00000208028	MIR616
ENSG00000261997	AC007336.1		ENSG00000116251	RPL22		ENSG00000083520	DIS3
ENSG00000161010	MRNIP		ENSG00000182899	RPL35A		ENSG00000182247	UBE2E2
ENSG00000167967	E4F1		ENSG00000135924	DNAJB2		ENSG00000068438	FTSJ1
ENSG00000198858	R3HDM4		ENSG00000077150	NFKB2		ENSG00000134470	IL15RA
ENSG00000163512	AZI2		ENSG00000103642	LACTB		ENSG00000068697	LAPTM4A
ENSG00000239569	KMT2E-AS1		ENSG00000177879	AP3S1		ENSG00000243477	NAA80
ENSG00000177425	PAWR		ENSG00000198856	OSTC		ENSG00000006327	TNFRSF12A
ENSG00000237506	RPSAP15		ENSG00000172183	ISG20		ENSG00000148303	RPL7A
ENSG00000080189	SLC35C2		ENSG00000179454	KLHL28		ENSG00000067365	METTL22
ENSG00000187961	KLHL17		ENSG00000182831	C16orf72		ENSG00000007047	MARK4
ENSG00000167987	VPS37C		ENSG00000189334	S100A14		ENSG00000118816	CCNI
ENSG00000175130	MARCKSL1		ENSG00000134690	CDCA8		ENSG00000197632	SERPINB2
ENSG00000140854	KATNB1		ENSG00000155287	SLC25A28		ENSG00000142534	RPS11
ENSG00000169696	ASPSCR1		ENSG00000197780	TAF13		ENSG00000184432	COPB2
ENSG00000213928	IRF9		ENSG00000111726	CMAS		ENSG00000100359	SGSM3
ENSG00000104907	TRMT1		ENSG00000183722	LHFPL6		ENSG00000168701	TMEM208
ENSG00000272779	AC245060.4		ENSG00000196262	PPIA		ENSG00000238279	BX470102.1
ENSG00000116649	SRM		ENSG00000240849	TMEM189		ENSG00000143436	MRPL9
ENSG00000204394	VARS		ENSG00000167460	TPM4		ENSG00000120063	GNA13
ENSG00000071564	TCF3		ENSG00000028203	VEZT		ENSG00000249252	AC098829.1
ENSG00000011638	TMEM159		ENSG00000006327	TNFRSF12A		ENSG00000103496	STX4
ENSG00000114353	GNAI2		ENSG00000143947	RPS27A		ENSG00000090520	DNAJB11
ENSG00000124155	PIGT		ENSG00000137154	RPS6		ENSG00000115289	PCGF1
ENSG00000111790	FGFR1OP2		ENSG00000127870	RNF6		ENSG00000279069	AC015813.5
ENSG00000188215	DCUN1D3		ENSG00000150782	IL18		ENSG00000108107	RPL28
ENSG00000087460	GNAS		ENSG00000116691	MIIP		ENSG00000131981	LGALS3
ENSG00000166579	NDEL1		ENSG00000185088	RPS27L		ENSG00000006025	OSBPL7
ENSG00000105193	RPS16		ENSG00000175416	CLTB		ENSG00000138326	RPS24
ENSG00000162836	ACP6		ENSG00000171530	TBCA		ENSG00000034152	MAP2K3
ENSG00000108465	CDK5RAP3		ENSG00000117143	UAP1		ENSG00000167526	RPL13
ENSG00000163993	S100P		ENSG00000165678	GHITM		ENSG00000265808	SEC22B
ENSG00000127666	TICAM1		ENSG00000152332	UHMK1		ENSG00000163444	TMEM183A
ENSG00000196961	AP2A1		ENSG00000096746	HNRNPH3		ENSG00000162894	FCMR
ENSG00000178498	DTX3		ENSG00000171863	RPS7		ENSG00000196754	S100A2
ENSG00000107140	TESK1		ENSG00000115944	COX7A2L		ENSG00000269378	AC022149.1
ENSG00000135750	KCNK1		ENSG00000262943	ALOX12P2		ENSG00000134248	LAMTOR5
ENSG00000131459	GFPT2		ENSG00000063177	RPL18		ENSG00000142676	RPL11
ENSG00000100151	PICK1		ENSG00000008405	CRY1		ENSG00000130703	OSBPL2
ENSG00000011243	AKAP8L		ENSG00000116350	SRSF4		ENSG00000204209	DAXX
ENSG00000185033	SEMA4B		ENSG00000108946	PRKAR1A		ENSG00000175390	EIF3F
ENSG00000234975	FTH1P2		ENSG00000101187	SLCO4A1		ENSG00000071082	RPL31
ENSG00000125740	FOSB		ENSG00000187051	RPS19BP1		ENSG00000229190	AC069542.1
ENSG00000105438	KDELR1		ENSG00000174851	YIF1A		ENSG00000203814	HIST2H2BF
ENSG00000174444	RPL4		ENSG00000137502	RAB30		ENSG00000199477	SNORA31
ENSG00000101187	SLCO4A1		ENSG00000186187	ZNRF1		ENSG00000153933	DGKE
ENSG00000172613	RAD9A		ENSG00000198722	UNC13B		ENSG00000134697	GNL2
ENSG00000175482	POLD4		ENSG00000147676	MAL2		ENSG00000259470	KRT8P9
ENSG00000131669	NINJ1		ENSG00000150787	PTS		ENSG00000063177	RPL18
ENSG00000187514	PTMA		ENSG00000140307	GTF2A2		ENSG00000213553	RPLP0P6
ENSG00000146592	CREB5		ENSG00000143228	NUF2		ENSG00000233927	RPS28
ENSG00000166900	STX3		ENSG00000155959	VBP1		ENSG00000188643	S100A16
ENSG00000164104	HMGB2		ENSG00000143155	TIPRL		ENSG00000157168	NRG1
ENSG00000250509	AC034213.1		ENSG00000158411	MITD1		ENSG00000110628	SLC22A18
ENSG00000115009	CCL20		ENSG00000117036	ETV3		ENSG00000180228	PRKRA
ENSG00000167110	GOLGA2		ENSG00000273802	HIST1H2BG		ENSG00000090615	GOLGA3
ENSG00000134910	STT3A		ENSG00000039523	RIPOR1		ENSG00000198912	C1orf174
ENSG00000156482	RPL30		ENSG00000115267	IFIH1		ENSG00000185088	RPS27L
ENSG00000134152	KATNBL1		ENSG00000102172	SMS		ENSG00000147889	CDKN2A
ENSG00000245910	SNHG6		ENSG00000120686	UFM1		ENSG00000156873	PHKG2
ENSG00000133112	TPT1		ENSG00000047634	SCML1		ENSG00000136240	KDELR2
ENSG00000167657	DAPK3		ENSG00000148943	LIN7C		ENSG00000104904	OAZ1
ENSG00000064300	NGFR		ENSG00000066583	ISOC1		ENSG00000104946	TBC1D17
ENSG00000179598	PLD6		ENSG00000135540	NHSL1		ENSG00000154447	SH3RF1
ENSG00000166471	TMEM41B		ENSG00000139350	NEDD1		ENSG00000241112	RPL29P14
ENSG00000135506	OS9		ENSG00000023734	STRAP		ENSG00000163001	CFAP36
ENSG00000151012	SLC7A11		ENSG00000076382	SPAG5		ENSG00000100614	PPM1A
ENSG00000176142	TMEM39A		ENSG00000085063	CD59		ENSG00000177426	TGIF1
ENSG00000074935	TUBE1		ENSG00000178695	KCTD12		ENSG00000091164	TXNL1
ENSG00000185043	CIB1		ENSG00000203875	SNHG5		ENSG00000120254	MTHFD1L
ENSG00000159202	UBE2Z		ENSG00000105963	ADAP1		ENSG00000034510	TMSB10
ENSG00000175182	FAM131A		ENSG00000145386	CCNA2		ENSG00000130669	PAK4
ENSG00000120053	GOT1		ENSG00000064607	SUGP2		ENSG00000142188	TMEM50B
ENSG00000124222	STX16		ENSG00000217128	FNIP1		ENSG00000198755	RPL10A
ENSG00000104897	SF3A2		ENSG00000153904	DDAH1		ENSG00000159086	PAXBP1
ENSG00000144485	HES6		ENSG00000167207	NOD2		ENSG00000001084	GCLC
ENSG00000188846	RPL14		ENSG00000111229	ARPC3		ENSG00000171858	RPS21
ENSG00000127947	PTPN12		ENSG00000025156	HSF2		ENSG00000258667	HIF1A-AS2
ENSG00000137876	RSL24D1		ENSG00000103121	CMC2		ENSG00000037042	TUBG2
ENSG00000164733	CTSB		ENSG00000127922	SEM1		ENSG00000198431	TXNRD1
ENSG00000135406	PRPH		ENSG00000137094	DNAJB5		ENSG00000230002	ALMS1-IT1
ENSG00000175550	DRAP1		ENSG00000166681	BEX3		ENSG00000226744	AC005326.1
ENSG00000166595	CIAO2B		ENSG00000077458	FAM76B		ENSG00000071859	FAM50A
ENSG00000128590	DNAJB9		ENSG00000087586	AURKA		ENSG00000173113	TRMT112
ENSG00000259083	AL132639.3		ENSG00000136108	CKAP2		ENSG00000143862	ARL8A
ENSG00000151327	FAM177A1		ENSG00000116954	RRAGC		ENSG00000108639	SYNGR2
ENSG00000150093	ITGB1		ENSG00000087053	MTMR2		ENSG00000160948	VPS28
ENSG00000173166	RAPH1		ENSG00000173915	ATP5MD		ENSG00000054148	PHPT1
ENSG00000188130	MAPK12		ENSG00000154473	BUB3		ENSG00000118181	RPS25
ENSG00000124226	RNF114		ENSG00000108799	EZH1		ENSG00000136826	KLF4
ENSG00000139496	NUP58		ENSG00000164463	CREBRF		ENSG00000144713	RPL32
ENSG00000177731	FLII		ENSG00000181788	SIAH2		ENSG00000251562	MALAT1
ENSG00000138434	ITPRID2		ENSG00000163577	EIF5A2		ENSG00000274849	AC023043.4
ENSG00000102265	TIMP1		ENSG00000138018	SELENOI		ENSG00000130758	MAP3K10
ENSG00000111481	COPZ1		ENSG00000142961	MOB3C		ENSG00000111328	CDK2AP1
ENSG00000189001	SBSN		ENSG00000184164	CRELD2		ENSG00000168495	POLR3D
ENSG00000204316	MRPL38		ENSG00000067798	NAV3		ENSG00000137154	RPS6
ENSG00000107262	BAG1		ENSG00000181163	NPM1		ENSG00000130177	CDC16
ENSG00000101400	SNTA1		ENSG00000141232	TOB1		ENSG00000142541	RPL13A
ENSG00000109321	AREG		ENSG00000238164	TNFRSF14-AS1		ENSG00000070423	RNF126
ENSG00000140961	OSGIN1		ENSG00000073146	MOV10L1		ENSG00000258947	TUBB3
ENSG00000027869	SH2D2A		ENSG00000113658	SMAD5		ENSG00000135249	RINT1
ENSG00000184840	TMED9		ENSG00000070669	ASNS		ENSG00000110711	AIP
ENSG00000147454	SLC25A37		ENSG00000152518	ZFP36L2		ENSG00000108799	EZH1
ENSG00000197601	FAR1		ENSG00000113384	GOLPH3		ENSG00000231500	RPS18
ENSG00000269893	SNHG8		ENSG00000115762	PLEKHB2		ENSG00000242299	AC073861.1
ENSG00000123143	PKN1		ENSG00000144048	DUSP11		ENSG00000137103	TMEM8B
ENSG00000235027	AC068580.3		ENSG00000170175	CHRNB1		ENSG00000143774	GUK1
ENSG00000230551	AC021078.1		ENSG00000149657	LSM14B		ENSG00000133247	KMT5C
ENSG00000270269	IMMP1LP1		ENSG00000134109	EDEM1		ENSG00000263847	AP005899.1
ENSG00000005893	LAMP2		ENSG00000049192	ADAMTS6		ENSG00000154473	BUB3
ENSG00000215030	RPL13P12		ENSG00000198805	PNP		ENSG00000165792	METTL17
ENSG00000167770	OTUB1		ENSG00000243927	MRPS6		ENSG00000198060	2022-03-05
ENSG00000196954	CASP4		ENSG00000120992	LYPLA1		ENSG00000119396	RAB14
ENSG00000106397	PLOD3		ENSG00000166889	PATL1		ENSG00000121552	CSTA
ENSG00000143507	DUSP10		ENSG00000162775	RBM15		ENSG00000273759	AL117379.1
ENSG00000106588	PSMA2		ENSG00000024526	DEPDC1		ENSG00000060138	YBX3
ENSG00000181704	YIPF6		ENSG00000279602	AC109326.1		ENSG00000159479	MED8
ENSG00000164111	ANXA5		ENSG00000147894	C9orf72		ENSG00000167004	PDIA3
ENSG00000106615	RHEB		ENSG00000156381	ANKRD9		ENSG00000238133	MAP3K20-AS1
ENSG00000065978	YBX1		ENSG00000173221	GLRX		ENSG00000182534	MXRA7
ENSG00000221539	SNORD99		ENSG00000060558	GNA15		ENSG00000166200	COPS2
ENSG00000152117	AC073869.1		ENSG00000162545	CAMK2N1		ENSG00000176407	KCMF1
ENSG00000179262	RAD23A		ENSG00000186468	RPS23		ENSG00000166441	RPL27A
ENSG00000198380	GFPT1		ENSG00000109332	UBE2D3		ENSG00000196531	NACA
ENSG00000131653	TRAF7		ENSG00000127483	HP1BP3		ENSG00000232810	TNF
ENSG00000135596	MICAL1		ENSG00000275993	SIK1B		ENSG00000199753	SNORD104
ENSG00000129103	SUMF2		ENSG00000101935	AMMECR1		ENSG00000074842	MYDGF
ENSG00000107341	UBE2R2		ENSG00000189403	HMGB1		ENSG00000182196	ARL6IP4
ENSG00000106591	MRPL32		ENSG00000172809	RPL38		ENSG00000140859	KIFC3
ENSG00000161249	DMKN		ENSG00000182247	UBE2E2		ENSG00000150527	MIA2
ENSG00000138678	GPAT3		ENSG00000135390	ATP5MC2		ENSG00000244716	BX679664.3
ENSG00000171928	TVP23B		ENSG00000107771	CCSER2		ENSG00000108773	KAT2A
ENSG00000174780	SRP72		ENSG00000187164	SHTN1		ENSG00000198952	SMG5
ENSG00000127129	EDN2		ENSG00000151247	EIF4E		ENSG00000182899	RPL35A
ENSG00000102878	HSF4		ENSG00000132429	POPDC3		ENSG00000221978	CCNL2
ENSG00000061273	HDAC7		ENSG00000150316	CWC15		ENSG00000135018	UBQLN1
ENSG00000108106	UBE2S		ENSG00000134602	STK26		ENSG00000105185	PDCD5
ENSG00000233476	EEF1A1P6		ENSG00000008294	SPAG9		ENSG00000114125	RNF7
ENSG00000134668	SPOCD1		ENSG00000130255	RPL36		ENSG00000160799	CCDC12
ENSG00000125148	MT2A		ENSG00000213347	MXD3		ENSG00000185753	CXorf38
ENSG00000278493	AC039056.2		ENSG00000139926	FRMD6		ENSG00000131435	PDLIM4
ENSG00000214530	STARD10		ENSG00000143401	ANP32E		ENSG00000227097	RPS28P7
ENSG00000203485	INF2		ENSG00000119900	OGFRL1		ENSG00000154144	TBRG1
ENSG00000197746	PSAP		ENSG00000104320	NBN		ENSG00000145349	CAMK2D
ENSG00000103241	FOXF1		ENSG00000136888	ATP6V1G1		ENSG00000263126	AC040162.3
ENSG00000065485	PDIA5		ENSG00000029993	HMGB3		ENSG00000131370	SH3BP5
ENSG00000099804	CDC34		ENSG00000107968	MAP3K8		ENSG00000083845	RPS5
ENSG00000120805	ARL1		ENSG00000148399	DPH7		ENSG00000169228	RAB24
ENSG00000257704	INAFM1		ENSG00000124831	LRRFIP1		ENSG00000274677	AC040169.3
ENSG00000173020	GRK2		ENSG00000157625	TAB3		ENSG00000275092	AL031710.2
ENSG00000008838	MED24		ENSG00000151553	FAM160B1		ENSG00000252915	RF00019
ENSG00000208028	MIR616		ENSG00000181404	WASHC1		ENSG00000204256	BRD2
ENSG00000083520	DIS3		ENSG00000129116	PALLD		ENSG00000023191	RNH1
ENSG00000182247	UBE2E2		ENSG00000101166	PRELID3B		ENSG00000171202	TMEM126A
ENSG00000068438	FTSJ1		ENSG00000164070	HSPA4L		ENSG00000233493	TMEM238
ENSG00000134470	IL15RA		ENSG00000104343	UBE2W		ENSG00000164610	RP9
ENSG00000125652	ALKBH7		ENSG00000198160	MIER1		ENSG00000175470	PPP2R2D
ENSG00000068697	LAPTM4A		ENSG00000070770	CSNK2A2		ENSG00000113811	SELENOK
ENSG00000243477	NAA80		ENSG00000151014	NOCT		ENSG00000087206	UIMC1
ENSG00000233426	EIF3FP3		ENSG00000198961	PJA2		ENSG00000204899	MZT1
ENSG00000006327	TNFRSF12A		ENSG00000166669	ATF7IP2		ENSG00000129473	BCL2L2
ENSG00000148303	RPL7A		ENSG00000179532	DNHD1		ENSG00000127022	CANX
ENSG00000067365	METTL22		ENSG00000144045	DQX1		ENSG00000148362	PAXX
ENSG00000162734	PEA15		ENSG00000172115	CYCS		ENSG00000203875	SNHG5
ENSG00000007047	MARK4		ENSG00000167987	VPS37C		ENSG00000072042	RDH11
ENSG00000115275	MOGS		ENSG00000198612	COPS8		ENSG00000136868	SLC31A1
ENSG00000118816	CCNI		ENSG00000121741	ZMYM2		ENSG00000132170	PPARG
ENSG00000197632	SERPINB2		ENSG00000197536	C5orf56		ENSG00000105568	PPP2R1A
ENSG00000096384	HSP90AB1		ENSG00000165417	GTF2A1		ENSG00000126767	ELK1
ENSG00000142534	RPS11		ENSG00000140743	CDR2		ENSG00000075785	RAB7A
ENSG00000184432	COPB2		ENSG00000102962	CCL22		ENSG00000136003	ISCU
ENSG00000100359	SGSM3		ENSG00000177150	FAM210A		ENSG00000089157	RPLP0
ENSG00000168701	TMEM208		ENSG00000137449	CPEB2		ENSG00000171863	RPS7
ENSG00000238279	BX470102.1		ENSG00000183726	TMEM50A		ENSG00000067064	IDI1
ENSG00000143436	MRPL9		ENSG00000109171	SLAIN2		ENSG00000233966	UBE2SP1
ENSG00000130309	COLGALT1		ENSG00000167604	NFKBID		ENSG00000100116	GCAT
ENSG00000120063	GNA13		ENSG00000116698	SMG7		ENSG00000182220	ATP6AP2
ENSG00000249252	AC098829.1		ENSG00000115310	RTN4		ENSG00000137817	PARP6
ENSG00000103496	STX4		ENSG00000080802	CNOT4		ENSG00000119777	TMEM214
ENSG00000104964	AES		ENSG00000148343	MIGA2		ENSG00000117505	DR1
ENSG00000090520	DNAJB11		ENSG00000068745	IP6K2		ENSG00000206503	HLA-A
ENSG00000115289	PCGF1		ENSG00000162191	UBXN1		ENSG00000198856	OSTC
ENSG00000279069	AC015813.5		ENSG00000145901	TNIP1		ENSG00000149273	RPS3
ENSG00000108107	RPL28		ENSG00000106086	PLEKHA8		ENSG00000164951	PDP1
ENSG00000131981	LGALS3		ENSG00000065357	DGKA		ENSG00000042493	CAPG
ENSG00000006025	OSBPL7		ENSG00000148362	PAXX		ENSG00000173465	SSSCA1
ENSG00000138326	RPS24		ENSG00000135919	SERPINE2		ENSG00000084764	MAPRE3
ENSG00000034152	MAP2K3		ENSG00000122861	PLAU		ENSG00000142937	RPS8
ENSG00000166794	PPIB		ENSG00000166002	SMCO4		ENSG00000175832	ETV4
ENSG00000167526	RPL13		ENSG00000117407	ARTN		ENSG00000056972	TRAF3IP2
ENSG00000265808	SEC22B		ENSG00000136122	BORA		ENSG00000143321	HDGF
ENSG00000163444	TMEM183A		ENSG00000110330	BIRC2		ENSG00000130255	RPL36
ENSG00000162894	FCMR		ENSG00000122034	GTF3A		ENSG00000100100	PIK3IP1
ENSG00000174943	KCTD13		ENSG00000164023	SGMS2		ENSG00000130731	METTL26
ENSG00000196754	S100A2		ENSG00000075785	RAB7A		ENSG00000177954	RPS27
ENSG00000269378	AC022149.1		ENSG00000114796	KLHL24		ENSG00000136856	SLC2A8
ENSG00000134248	LAMTOR5		ENSG00000244398	AC116533.1		ENSG00000101213	PTK6
ENSG00000142676	RPL11		ENSG00000204227	RING1		ENSG00000171311	EXOSC1
ENSG00000130703	OSBPL2		ENSG00000119138	KLF9		ENSG00000112715	VEGFA
ENSG00000162244	RPL29		ENSG00000203879	GDI1		ENSG00000151923	TIAL1
ENSG00000125538	IL1B		ENSG00000153132	CLGN		ENSG00000136942	RPL35
ENSG00000204209	DAXX		ENSG00000180628	PCGF5		ENSG00000273353	AL008718.3
ENSG00000175390	EIF3F		ENSG00000173418	NAA20		ENSG00000066697	MSANTD3
ENSG00000071082	RPL31		ENSG00000172757	CFL1		ENSG00000169908	TM4SF1
ENSG00000165516	KLHDC2		ENSG00000146802	TMEM168		ENSG00000204011	COL5A1-AS1
ENSG00000100991	TRPC4AP		ENSG00000143977	SNRPG		ENSG00000176845	METRNL
ENSG00000229190	AC069542.1		ENSG00000089693	MLF2		ENSG00000149743	TRPT1
ENSG00000203814	HIST2H2BF		ENSG00000153933	DGKE		ENSG00000121073	SLC35B1
ENSG00000199477	SNORA31		ENSG00000142945	KIF2C		ENSG00000149428	HYOU1
ENSG00000178773	CPNE7		ENSG00000116747	TROVE2		ENSG00000172732	MUS81
ENSG00000153933	DGKE		ENSG00000180233	ZNRF2		ENSG00000102409	BEX4
ENSG00000110801	PSMD9		ENSG00000168214	RBPJ		ENSG00000112406	HECA
ENSG00000134697	GNL2		ENSG00000143013	LMO4		ENSG00000110700	RPS13
ENSG00000259470	KRT8P9		ENSG00000152082	MZT2B		ENSG00000189120	SP6
ENSG00000063177	RPL18		ENSG00000115268	RPS15		ENSG00000117399	CDC20
ENSG00000213553	RPLP0P6		ENSG00000120889	TNFRSF10B		ENSG00000187193	MT1X
ENSG00000233927	RPS28		ENSG00000163743	RCHY1		ENSG00000232573	RPL3P4
ENSG00000100284	TOM1		ENSG00000135451	TROAP		ENSG00000227782	AC002553.1
ENSG00000188643	S100A16		ENSG00000179111	HES7		ENSG00000266010	GATA6-AS1
ENSG00000157168	NRG1		ENSG00000124508	BTN2A2		ENSG00000162191	UBXN1
ENSG00000110628	SLC22A18		ENSG00000165672	PRDX3		ENSG00000272812	AC004908.2
ENSG00000180228	PRKRA		ENSG00000090060	PAPOLA		ENSG00000140988	RPS2
ENSG00000090615	GOLGA3		ENSG00000174695	TMEM167A		ENSG00000161654	LSM12
ENSG00000198912	C1orf174		ENSG00000115295	CLIP4		ENSG00000125691	RPL23
ENSG00000185088	RPS27L		ENSG00000198431	TXNRD1		ENSG00000115966	ATF2
ENSG00000147889	CDKN2A		ENSG00000182952	HMGN4		ENSG00000271181	Z99916.2
ENSG00000083444	PLOD1		ENSG00000114850	SSR3		ENSG00000133226	SRRM1
ENSG00000156873	PHKG2		ENSG00000217801	AL390719.1		ENSG00000066855	MTFR1
ENSG00000136240	KDELR2		ENSG00000275216	AL161431.1		ENSG00000178381	ZFAND2A
ENSG00000181523	SGSH		ENSG00000155096	AZIN1		ENSG00000147677	EIF3H
ENSG00000104904	OAZ1		ENSG00000165389	SPTSSA		ENSG00000214078	CPNE1
ENSG00000104946	TBC1D17		ENSG00000015153	YAF2		ENSG00000175826	CTDNEP1
ENSG00000154447	SH3RF1		ENSG00000187134	AKR1C1		ENSG00000129116	PALLD
ENSG00000241112	RPL29P14		ENSG00000233016	SNHG7		ENSG00000279691	AC113410.3
ENSG00000163001	CFAP36		ENSG00000245694	CRNDE		ENSG00000102007	PLP2
ENSG00000100614	PPM1A		ENSG00000143761	ARF1		ENSG00000076924	XAB2
ENSG00000177426	TGIF1		ENSG00000006451	RALA		ENSG00000163110	PDLIM5
ENSG00000091164	TXNL1		ENSG00000166797	CIAO2A		ENSG00000136159	NUDT15
ENSG00000175166	PSMD2		ENSG00000115091	ACTR3		ENSG00000204525	HLA-C
ENSG00000120254	MTHFD1L		ENSG00000138279	ANXA7		ENSG00000280206	AC026401.3
ENSG00000034510	TMSB10		ENSG00000065618	COL17A1		ENSG00000137818	RPLP1
ENSG00000130669	PAK4		ENSG00000148908	RGS10		ENSG00000166965	RCCD1
ENSG00000142188	TMEM50B		ENSG00000171163	ZNF692		ENSG00000025039	RRAGD
ENSG00000198755	RPL10A		ENSG00000243649	CFB		ENSG00000116754	SRSF11
ENSG00000100982	PCIF1		ENSG00000124802	EEF1E1		ENSG00000169230	PRELID1
ENSG00000159086	PAXBP1		ENSG00000100099	HPS4		ENSG00000130254	SAFB2
ENSG00000001084	GCLC		ENSG00000200879	SNORD14E		ENSG00000092199	HNRNPC
ENSG00000171858	RPS21		ENSG00000176101	SSNA1		ENSG00000142409	ZNF787
ENSG00000130414	NDUFA10		ENSG00000171202	TMEM126A		ENSG00000121749	TBC1D15
ENSG00000115216	NRBP1		ENSG00000135473	PAN2		ENSG00000158717	RNF166
ENSG00000258667	HIF1A-AS2		ENSG00000117650	NEK2		ENSG00000130522	JUND
ENSG00000005884	ITGA3		ENSG00000162704	ARPC5		ENSG00000175110	MRPS22
ENSG00000037042	TUBG2		ENSG00000172845	SP3		ENSG00000169045	HNRNPH1
ENSG00000198431	TXNRD1		ENSG00000133872	SARAF		ENSG00000120533	ENY2
ENSG00000230002	ALMS1-IT1		ENSG00000270696	AC005034.3		ENSG00000239306	RBM14
ENSG00000226744	AC005326.1		ENSG00000177888	ZBTB41		ENSG00000278311	GGNBP2
ENSG00000071859	FAM50A		ENSG00000182220	ATP6AP2		ENSG00000177879	AP3S1
ENSG00000173113	TRMT112		ENSG00000138767	CNOT6L		ENSG00000242247	ARFGAP3
ENSG00000143862	ARL8A		ENSG00000081307	UBA5		ENSG00000229873	OGFR-AS1
ENSG00000108639	SYNGR2		ENSG00000151414	NEK7		ENSG00000188856	RPSAP47
ENSG00000130311	DDA1		ENSG00000135250	SRPK2		ENSG00000170275	CRTAP
ENSG00000160948	VPS28		ENSG00000146242	TPBG		ENSG00000066455	GOLGA5
ENSG00000054148	PHPT1		ENSG00000164109	MAD2L1		ENSG00000111652	COPS7A
ENSG00000118181	RPS25		ENSG00000026103	FAS		ENSG00000197021	CXorf40B
ENSG00000136826	KLF4		ENSG00000111775	COX6A1		ENSG00000208772	SNORD94
ENSG00000061936	SFSWAP		ENSG00000170385	SLC30A1		ENSG00000134825	TMEM258
ENSG00000089127	OAS1		ENSG00000149187	CELF1		ENSG00000130956	HABP4
ENSG00000144713	RPL32		ENSG00000203993	ARRDC1-AS1		ENSG00000146729	NIPSNAP2
ENSG00000251562	MALAT1		ENSG00000163602	RYBP		ENSG00000236552	RPL13AP5
ENSG00000274849	AC023043.4		ENSG00000153037	SRP19		ENSG00000100519	PSMC6
ENSG00000130758	MAP3K10		ENSG00000198743	SLC5A3		ENSG00000168028	RPSA
ENSG00000111328	CDK2AP1		ENSG00000132424	PNISR		ENSG00000109475	RPL34
ENSG00000168495	POLR3D		ENSG00000240476	LINC00973		ENSG00000129472	RAB2B
ENSG00000137154	RPS6		ENSG00000101843	PSMD10		ENSG00000242960	FTH1P23
ENSG00000130177	CDC16		ENSG00000129084	PSMA1		ENSG00000141504	SAT2
ENSG00000142541	RPL13A		ENSG00000188342	GTF2F2		ENSG00000157014	TATDN2
ENSG00000070423	RNF126		ENSG00000162783	IER5		ENSG00000173275	ZNF449
ENSG00000258947	TUBB3		ENSG00000170089	AC106795.1		ENSG00000156232	WHAMM
ENSG00000135249	RINT1		ENSG00000173542	MOB1B		ENSG00000164934	DCAF13
ENSG00000110711	AIP		ENSG00000112183	RBM24		ENSG00000036054	TBC1D23
ENSG00000161016	RPL8		ENSG00000164305	CASP3		ENSG00000232442	MHENCR
ENSG00000214063	TSPAN4		ENSG00000117592	PRDX6		ENSG00000179967	PPP1R14BP3
ENSG00000108799	EZH1		ENSG00000100625	SIX4		ENSG00000226084	AC113935.1
ENSG00000134884	ARGLU1		ENSG00000142937	RPS8		ENSG00000198832	SELENOM
ENSG00000231500	RPS18		ENSG00000169139	UBE2V2		ENSG00000165233	CARD19
ENSG00000242299	AC073861.1		ENSG00000029363	BCLAF1		ENSG00000258102	MAP1LC3B2
ENSG00000147604	RPL7		ENSG00000172602	RND1		ENSG00000119801	YPEL5
ENSG00000137103	TMEM8B		ENSG00000136444	RSAD1		ENSG00000104825	NFKBIB
ENSG00000123989	CHPF		ENSG00000244405	ETV5		ENSG00000115738	ID2
ENSG00000143774	GUK1		ENSG00000221926	TRIM16		ENSG00000174996	KLC2
ENSG00000133247	KMT5C		ENSG00000147889	CDKN2A		ENSG00000120896	SORBS3
ENSG00000263847	AP005899.1		ENSG00000033867	SLC4A7		ENSG00000123562	MORF4L2
ENSG00000154473	BUB3		ENSG00000153560	UBP1		ENSG00000179085	DPM3
ENSG00000165792	METTL17		ENSG00000133773	CCDC59		ENSG00000070831	CDC42
ENSG00000198060	2023-03-05		ENSG00000154734	ADAMTS1		ENSG00000122026	RPL21
ENSG00000119396	RAB14		ENSG00000198843	SELENOT		ENSG00000189060	H1F0
ENSG00000121552	CSTA		ENSG00000180228	PRKRA		ENSG00000076864	RAP1GAP
ENSG00000273759	AL117379.1		ENSG00000171940	ZNF217		ENSG00000092871	RFFL
ENSG00000110697	PITPNM1		ENSG00000170653	ATF7		ENSG00000133997	MED6
ENSG00000060138	YBX3		ENSG00000131711	MAP1B		ENSG00000204261	PSMB8-AS1
ENSG00000189343	RPS2P46		ENSG00000149932	TMEM219		ENSG00000173598	NUDT4
ENSG00000059573	ALDH18A1		ENSG00000139343	SNRPF		ENSG00000114391	RPL24
ENSG00000159479	MED8		ENSG00000147804	SLC39A4		ENSG00000245311	ARNTL2-AS1
ENSG00000167004	PDIA3		ENSG00000159055	MIS18A		ENSG00000197536	C5orf56
ENSG00000106628	POLD2		ENSG00000106723	SPIN1		ENSG00000202314	SNORD6
ENSG00000238133	MAP3K20-AS1		ENSG00000197728	RPS26		ENSG00000148908	RGS10
ENSG00000182534	MXRA7		ENSG00000138674	SEC31A		ENSG00000173457	PPP1R14B
ENSG00000166200	COPS2		ENSG00000143669	LYST		ENSG00000205581	HMGN1
ENSG00000176407	KCMF1		ENSG00000165312	OTUD1		ENSG00000260616	AC007728.1
ENSG00000141959	PFKL		ENSG00000125356	NDUFA1		ENSG00000068745	IP6K2
ENSG00000166441	RPL27A		ENSG00000123575	FAM199X		ENSG00000117410	ATP6V0B
ENSG00000196531	NACA		ENSG00000160789	LMNA		ENSG00000249884	RNF103-CHMP3
ENSG00000232810	TNF		ENSG00000137965	IFI44		ENSG00000230673	PABPC1P3
ENSG00000134013	LOXL2		ENSG00000115756	HPCAL1		ENSG00000028203	VEZT
ENSG00000199753	SNORD104		ENSG00000137714	FDX1		ENSG00000100097	LGALS1
ENSG00000074842	MYDGF		ENSG00000129625	REEP5		ENSG00000158711	ELK4
ENSG00000163874	ZC3H12A		ENSG00000122643	NT5C3A		ENSG00000151247	EIF4E
ENSG00000182196	ARL6IP4		ENSG00000106105	GARS		ENSG00000127554	GFER
ENSG00000140859	KIFC3		ENSG00000111799	COL12A1		ENSG00000101150	TPD52L2
ENSG00000134759	ELP2		ENSG00000144566	RAB5A		ENSG00000015479	MATR3
ENSG00000167766	ZNF83		ENSG00000166783	MARF1		ENSG00000162368	CMPK1
ENSG00000150527	MIA2		ENSG00000117632	STMN1		ENSG00000101391	CDK5RAP1
ENSG00000244716	BX679664.3		ENSG00000198586	TLK1		ENSG00000159884	CCDC107
ENSG00000173726	TOMM20		ENSG00000132196	HSD17B7		ENSG00000132823	OSER1
ENSG00000108773	KAT2A		ENSG00000168028	RPSA		ENSG00000115295	CLIP4
ENSG00000198952	SMG5		ENSG00000116701	NCF2		ENSG00000108518	PFN1
ENSG00000161960	EIF4A1		ENSG00000135241	PNPLA8		ENSG00000145425	RPS3A
ENSG00000182899	RPL35A		ENSG00000169967	MAP3K2		ENSG00000244398	AC116533.1
ENSG00000221978	CCNL2		ENSG00000113240	CLK4		ENSG00000112306	RPS12
ENSG00000140400	MAN2C1		ENSG00000184900	SUMO3		ENSG00000137094	DNAJB5
ENSG00000135018	UBQLN1		ENSG00000176597	B3GNT5		ENSG00000170889	RPS9
ENSG00000105185	PDCD5		ENSG00000135018	UBQLN1		ENSG00000164615	CAMLG
ENSG00000240342	RPS2P5		ENSG00000268903	AL627309.6		ENSG00000115268	RPS15
ENSG00000114125	RNF7		ENSG00000091436	MAP3K20		ENSG00000135390	ATP5MC2
ENSG00000160799	CCDC12		ENSG00000037042	TUBG2		ENSG00000151532	VTI1A
ENSG00000185753	CXorf38		ENSG00000050165	DKK3		ENSG00000255150	EID3
ENSG00000131435	PDLIM4		ENSG00000205208	C4orf46		ENSG00000119986	AVPI1
ENSG00000227097	RPS28P7		ENSG00000205423	CNEP1R1		ENSG00000110955	ATP5F1B
ENSG00000163453	IGFBP7		ENSG00000243679	AC018638.5		ENSG00000134419	RPS15A
ENSG00000154144	TBRG1		ENSG00000102030	NAA10		ENSG00000133250	ZNF414
ENSG00000126934	MAP2K2		ENSG00000086589	RBM22		ENSG00000033178	UBA6
ENSG00000145349	CAMK2D		ENSG00000106460	TMEM106B		ENSG00000233762	AC007969.1
ENSG00000263126	AC040162.3		ENSG00000183709	IFNL2		ENSG00000166557	TMED3
ENSG00000131370	SH3BP5		ENSG00000249859	PVT1		ENSG00000004478	FKBP4
ENSG00000083845	RPS5		ENSG00000169567	HINT1		ENSG00000091640	SPAG7
ENSG00000169228	RAB24		ENSG00000067365	METTL22		ENSG00000140743	CDR2
ENSG00000228232	GAPDHP1		ENSG00000112033	PPARD		ENSG00000129083	COPB1
ENSG00000274677	AC040169.3		ENSG00000139793	MBNL2		ENSG00000253667	AC100821.1
ENSG00000275092	AL031710.2		ENSG00000173209	AHSA2P		ENSG00000121671	CRY2
ENSG00000252915	RF00019		ENSG00000112200	ZNF451		ENSG00000272034	SNORD14A
ENSG00000204256	BRD2		ENSG00000166471	TMEM41B		ENSG00000169679	BUB1
ENSG00000023191	RNH1		ENSG00000071082	RPL31		ENSG00000100075	SLC25A1
ENSG00000165006	UBAP1		ENSG00000120137	PANK3		ENSG00000179912	R3HDM2
ENSG00000171202	TMEM126A		ENSG00000179456	ZBTB18		ENSG00000105176	URI1
ENSG00000233493	TMEM238		ENSG00000070190	DAPP1		ENSG00000235852	AC005540.1
ENSG00000164610	RP9		ENSG00000007392	LUC7L		ENSG00000197956	S100A6
ENSG00000175470	PPP2R2D		ENSG00000143158	MPC2		ENSG00000231566	LINC02595
ENSG00000113811	SELENOK		ENSG00000257704	INAFM1		ENSG00000111726	CMAS
ENSG00000174938	SEZ6L2		ENSG00000185022	MAFF		ENSG00000198612	COPS8
ENSG00000071553	ATP6AP1		ENSG00000229119	AC026403.1		ENSG00000145592	RPL37
ENSG00000087206	UIMC1		ENSG00000102531	FNDC3A		ENSG00000091947	TMEM101
ENSG00000204899	MZT1		ENSG00000162413	KLHL21		ENSG00000116350	SRSF4
ENSG00000129473	BCL2L2		ENSG00000114473	IQCG		ENSG00000058085	LAMC2
ENSG00000127022	CANX		ENSG00000041988	THAP3		ENSG00000265194	AL359922.2
ENSG00000109917	ZPR1		ENSG00000163428	LRRC58		ENSG00000184281	TSSC4
ENSG00000148362	PAXX		ENSG00000091592	NLRP1		ENSG00000161970	RPL26
ENSG00000140545	MFGE8		ENSG00000143774	GUK1		ENSG00000063245	EPN1
ENSG00000203875	SNHG5		ENSG00000178980	SELENOW		ENSG00000159556	ISL2
ENSG00000072042	RDH11		ENSG00000173465	SSSCA1		ENSG00000284138	ATP6V0CP4
ENSG00000136868	SLC31A1		ENSG00000151726	ACSL1		ENSG00000171223	JUNB
ENSG00000132170	PPARG		ENSG00000166441	RPL27A		ENSG00000116670	MAD2L2
ENSG00000105568	PPP2R1A		ENSG00000225697	SLC26A6		ENSG00000168067	MAP4K2
ENSG00000126767	ELK1		ENSG00000108671	PSMD11		ENSG00000149600	COMMD7
ENSG00000075785	RAB7A		ENSG00000116095	PLEKHA3		ENSG00000175573	C11orf68
ENSG00000136003	ISCU		ENSG00000005700	IBTK		ENSG00000106617	PRKAG2
ENSG00000089157	RPLP0		ENSG00000090006	LTBP4		ENSG00000087302	RTRAF
ENSG00000171863	RPS7		ENSG00000169718	DUS1L		ENSG00000164924	YWHAZ
ENSG00000067064	IDI1		ENSG00000239569	KMT2E-AS1		ENSG00000101940	WDR13
ENSG00000142156	COL6A1		ENSG00000147416	ATP6V1B2		ENSG00000173207	CKS1B
ENSG00000233966	UBE2SP1		ENSG00000115289	PCGF1		ENSG00000139323	POC1B
ENSG00000162496	DHRS3		ENSG00000181126	HLA-V		ENSG00000105518	TMEM205
ENSG00000100116	GCAT		ENSG00000230551	AC021078.1		ENSG00000164597	COG5
ENSG00000182220	ATP6AP2		ENSG00000108960	MMD		ENSG00000155975	VPS37A
ENSG00000137817	PARP6		ENSG00000176915	ANKLE2		ENSG00000170540	ARL6IP1
ENSG00000119777	TMEM214		ENSG00000168288	MMADHC		ENSG00000186468	RPS23
ENSG00000117505	DR1		ENSG00000268916	CSAG3		ENSG00000127955	GNAI1
ENSG00000206503	HLA-A		ENSG00000220749	RPL21P28		ENSG00000106052	TAX1BP1
ENSG00000198856	OSTC		ENSG00000111145	ELK3		ENSG00000067066	SP100
ENSG00000149273	RPS3		ENSG00000154640	BTG3		ENSG00000163682	RPL9
ENSG00000164951	PDP1		ENSG00000181467	RAP2B		ENSG00000133706	LARS
ENSG00000042493	CAPG		ENSG00000196550	FAM72A		ENSG00000132196	HSD17B7
ENSG00000173465	SSSCA1		ENSG00000023191	RNH1		ENSG00000131979	GCH1
ENSG00000148341	SH3GLB2		ENSG00000225177	FLJ46906		ENSG00000182718	ANXA2
ENSG00000084764	MAPRE3		ENSG00000153714	LURAP1L		ENSG00000088766	CRLS1
ENSG00000142937	RPS8		ENSG00000155100	OTUD6B		ENSG00000135723	FHOD1
ENSG00000175832	ETV4		ENSG00000114541	FRMD4B		ENSG00000197111	PCBP2
ENSG00000056972	TRAF3IP2		ENSG00000158156	XKR8		ENSG00000173926	2022-03-03
ENSG00000143321	HDGF		ENSG00000151292	CSNK1G3		ENSG00000175592	FOSL1
ENSG00000204351	SKIV2L		ENSG00000154582	ELOC		ENSG00000103275	UBE2I
ENSG00000130255	RPL36		ENSG00000109321	AREG		ENSG00000218891	ZNF579
ENSG00000100100	PIK3IP1		ENSG00000080845	DLGAP4		ENSG00000189227	C15orf61
ENSG00000130731	METTL26		ENSG00000278311	GGNBP2		ENSG00000070081	NUCB2
ENSG00000107816	LZTS2		ENSG00000168209	DDIT4		ENSG00000255843	AP000593.3
ENSG00000104983	CCDC61		ENSG00000124357	NAGK		ENSG00000151743	AMN1
ENSG00000177954	RPS27		ENSG00000167081	PBX3		ENSG00000126214	KLC1
ENSG00000136856	SLC2A8		ENSG00000050405	LIMA1		ENSG00000189077	TMEM120A
ENSG00000105520	PLPPR2		ENSG00000072415	MPP5		ENSG00000140553	UNC45A
ENSG00000101213	PTK6		ENSG00000136986	DERL1		ENSG00000152492	CCDC50
ENSG00000171311	EXOSC1		ENSG00000141738	GRB7		ENSG00000175467	SART1
ENSG00000112715	VEGFA		ENSG00000136244	IL6		ENSG00000142544	CTU1
ENSG00000151923	TIAL1		ENSG00000134152	KATNBL1		ENSG00000175906	ARL4D
ENSG00000136942	RPL35		ENSG00000145337	PYURF		ENSG00000198618	PPIAP22
ENSG00000273353	AL008718.3		ENSG00000113552	GNPDA1		ENSG00000167792	NDUFV1
ENSG00000066697	MSANTD3		ENSG00000148572	NRBF2		ENSG00000100600	LGMN
ENSG00000169908	TM4SF1		ENSG00000206527	HACD2		ENSG00000065518	NDUFB4
ENSG00000204011	COL5A1-AS1		ENSG00000137500	CCDC90B		ENSG00000105372	RPS19
ENSG00000175224	ATG13		ENSG00000172818	OVOL1		ENSG00000271755	AL031118.1
ENSG00000176845	METRNL		ENSG00000187079	TEAD1		ENSG00000218175	AC016739.1
ENSG00000149743	TRPT1		ENSG00000139168	ZCRB1		ENSG00000173210	ABLIM3
ENSG00000121073	SLC35B1		ENSG00000060491	OGFR		ENSG00000134330	IAH1
ENSG00000149428	HYOU1		ENSG00000099804	CDC34		ENSG00000108298	RPL19
ENSG00000077942	FBLN1		ENSG00000140464	PML		ENSG00000166002	SMCO4
ENSG00000172732	MUS81		ENSG00000122691	TWIST1		ENSG00000146576	C7orf26
ENSG00000102409	BEX4		ENSG00000108510	MED13		ENSG00000059769	DNAJC25
ENSG00000112406	HECA		ENSG00000120837	NFYB		ENSG00000090097	PCBP4
ENSG00000130811	EIF3G		ENSG00000279765	AC013394.1		ENSG00000213390	ARHGAP19
ENSG00000100243	CYB5R3		ENSG00000257103	LSM14A		ENSG00000180867	PDIA3P1
ENSG00000100949	RABGGTA		ENSG00000168994	PXDC1		ENSG00000124614	RPS10
ENSG00000110700	RPS13		ENSG00000214026	MRPL23		ENSG00000235174	RPL39P3
ENSG00000189120	SP6		ENSG00000181450	ZNF678		ENSG00000105669	COPE
ENSG00000117399	CDC20		ENSG00000182154	MRPL41		ENSG00000166710	B2M
ENSG00000187193	MT1X		ENSG00000105971	CAV2		ENSG00000089006	SNX5
ENSG00000232573	RPL3P4		ENSG00000108256	NUFIP2		ENSG00000120699	EXOSC8
ENSG00000011028	MRC2		ENSG00000069020	MAST4		ENSG00000167476	JSRP1
ENSG00000227782	AC002553.1		ENSG00000115350	POLE4		ENSG00000155366	RHOC
ENSG00000266010	GATA6-AS1		ENSG00000111275	ALDH2		ENSG00000162840	MT2P1
ENSG00000140682	TGFB1I1		ENSG00000182393	IFNL1		ENSG00000109920	FNBP4
ENSG00000159685	CHCHD6		ENSG00000106089	STX1A		ENSG00000106803	SEC61B
ENSG00000162191	UBXN1		ENSG00000162616	DNAJB4		ENSG00000175354	PTPN2
ENSG00000169223	LMAN2		ENSG00000197063	MAFG		ENSG00000157379	DHRS1
ENSG00000272812	AC004908.2		ENSG00000198171	DDRGK1		ENSG00000178127	NDUFV2
ENSG00000140988	RPS2		ENSG00000107679	PLEKHA1		ENSG00000135924	DNAJB2
ENSG00000161654	LSM12		ENSG00000168434	COG7		ENSG00000197756	RPL37A
ENSG00000125691	RPL23		ENSG00000100225	FBXO7		ENSG00000132432	SEC61G
ENSG00000154217	PITPNC1		ENSG00000137876	RSL24D1		ENSG00000161671	EMC10
ENSG00000169564	PCBP1		ENSG00000104856	RELB		ENSG00000174307	PHLDA3
ENSG00000115966	ATF2		ENSG00000092621	PHGDH		ENSG00000070495	JMJD6
ENSG00000271181	Z99916.2		ENSG00000177425	PAWR		ENSG00000229117	RPL41
ENSG00000198276	UCKL1		ENSG00000128283	CDC42EP1		ENSG00000139668	WDFY2
ENSG00000133226	SRRM1		ENSG00000069275	NUCKS1		ENSG00000100605	ITPK1
ENSG00000066855	MTFR1		ENSG00000120948	TARDBP		ENSG00000183401	CCDC159
ENSG00000178381	ZFAND2A		ENSG00000168092	PAFAH1B2		ENSG00000168096	ANKS3
ENSG00000147677	EIF3H		ENSG00000153989	NUS1		ENSG00000025772	TOMM34
ENSG00000214078	CPNE1		ENSG00000137492	THAP12		ENSG00000102100	SLC35A2
ENSG00000175826	CTDNEP1		ENSG00000101557	USP14		ENSG00000089063	TMEM230
ENSG00000129116	PALLD		ENSG00000118689	FOXO3		ENSG00000153310	FAM49B
ENSG00000184428	TOP1MT		ENSG00000177169	ULK1		ENSG00000149806	FAU
ENSG00000116337	AMPD2		ENSG00000013306	SLC25A39		ENSG00000107954	NEURL1
ENSG00000279691	AC113410.3		ENSG00000065548	ZC3H15		ENSG00000175602	CCDC85B
ENSG00000102007	PLP2		ENSG00000224631	RPS27AP16		ENSG00000105393	BABAM1
ENSG00000076924	XAB2		ENSG00000225383	SFTA1P		ENSG00000163636	PSMD6
ENSG00000163110	PDLIM5		ENSG00000224057	EGFR-AS1		ENSG00000115307	AUP1
ENSG00000136159	NUDT15		ENSG00000091527	CDV3		ENSG00000228107	AP000692.1
ENSG00000140511	HAPLN3		ENSG00000153914	SREK1		ENSG00000186184	POLR1D
ENSG00000204525	HLA-C		ENSG00000060762	MPC1		ENSG00000167642	SPINT2
ENSG00000100325	ASCC2		ENSG00000260549	MT1L		ENSG00000126226	PCID2
ENSG00000280206	AC026401.3		ENSG00000100526	CDKN3		ENSG00000148985	PGAP2
ENSG00000117411	B4GALT2		ENSG00000172590	MRPL52		ENSG00000145781	COMMD10
ENSG00000137818	RPLP1		ENSG00000152700	SAR1B		ENSG00000133027	PEMT
ENSG00000166965	RCCD1		ENSG00000065833	ME1		ENSG00000111911	HINT3
ENSG00000025039	RRAGD		ENSG00000234741	GAS5		ENSG00000240376	AC010343.1
ENSG00000279088	AC022400.7		ENSG00000134058	CDK7		ENSG00000060971	ACAA1
ENSG00000116754	SRSF11		ENSG00000119446	RBM18		ENSG00000076554	TPD52
ENSG00000169230	PRELID1		ENSG00000136938	ANP32B		ENSG00000102225	CDK16
ENSG00000130254	SAFB2		ENSG00000151893	CACUL1		ENSG00000177600	RPLP2
ENSG00000092199	HNRNPC		ENSG00000119777	TMEM214		ENSG00000213178	RPL22P1
ENSG00000101444	AHCY		ENSG00000081154	PCNP		ENSG00000064961	HMG20B
ENSG00000142409	ZNF787		ENSG00000114529	C3orf52		ENSG00000089009	RPL6
ENSG00000121749	TBC1D15		ENSG00000156136	DCK		ENSG00000234745	HLA-B
ENSG00000158717	RNF166		ENSG00000104823	ECH1		ENSG00000167977	KCTD5
ENSG00000130522	JUND		ENSG00000118922	KLF12		ENSG00000205189	ZBTB10
ENSG00000175110	MRPS22		ENSG00000179833	SERTAD2		ENSG00000229950	TFAP2A-AS1
ENSG00000169045	HNRNPH1		ENSG00000152620	NADK2		ENSG00000116898	MRPS15
ENSG00000120533	ENY2		ENSG00000196792	STRN3		ENSG00000066379	ZNRD1
ENSG00000239306	RBM14		ENSG00000113163	COL4A3BP		ENSG00000249249	AC010226.1
ENSG00000278311	GGNBP2		ENSG00000245970	AP003352.1		ENSG00000198918	RPL39
ENSG00000213614	HEXA		ENSG00000142227	EMP3		ENSG00000077463	SIRT6
ENSG00000177879	AP3S1		ENSG00000117620	SLC35A3		ENSG00000128254	C22orf24
ENSG00000242247	ARFGAP3		ENSG00000110628	SLC22A18		ENSG00000100814	CCNB1IP1
ENSG00000229873	OGFR-AS1		ENSG00000164164	OTUD4		ENSG00000158769	F11R
ENSG00000171346	KRT15		ENSG00000119844	AFTPH		ENSG00000008128	CDK11A
ENSG00000188856	RPSAP47		ENSG00000138668	HNRNPD		ENSG00000197461	PDGFA
ENSG00000122406	RPL5		ENSG00000184922	FMNL1		ENSG00000283761	AC118553.2
ENSG00000188026	RILPL1		ENSG00000105887	MTPN		ENSG00000167468	GPX4
ENSG00000170275	CRTAP		ENSG00000111790	FGFR1OP2		ENSG00000261553	AL137782.1
ENSG00000122140	MRPS2		ENSG00000130520	LSM4		ENSG00000248773	AC108727.1
ENSG00000066455	GOLGA5		ENSG00000091409	ITGA6		ENSG00000229119	AC026403.1
ENSG00000111652	COPS7A		ENSG00000107341	UBE2R2		ENSG00000168159	RNF187
ENSG00000197021	CXorf40B		ENSG00000251562	MALAT1		ENSG00000075914	EXOSC7
ENSG00000208772	SNORD94		ENSG00000275131	AC241952.1		ENSG00000155367	PPM1J
ENSG00000177697	CD151		ENSG00000100796	PPP4R3A		ENSG00000010017	RANBP9
ENSG00000134825	TMEM258		ENSG00000015479	MATR3		ENSG00000180667	YOD1
ENSG00000130956	HABP4		ENSG00000166833	NAV2		ENSG00000063241	ISOC2
ENSG00000146729	NIPSNAP2		ENSG00000265681	RPL17		ENSG00000091542	ALKBH5
ENSG00000236552	RPL13AP5		ENSG00000177311	ZBTB38		ENSG00000226964	RHEBP2
ENSG00000100519	PSMC6		ENSG00000065802	ASB1		ENSG00000172809	RPL38
ENSG00000130159	ECSIT		ENSG00000095139	ARCN1		ENSG00000169857	AVEN
ENSG00000168028	RPSA		ENSG00000159579	RSPRY1		ENSG00000171862	PTEN
ENSG00000136877	FPGS		ENSG00000134222	PSRC1		ENSG00000128534	LSM8
ENSG00000141295	SCRN2		ENSG00000173653	RCE1		ENSG00000010404	IDS
ENSG00000109475	RPL34		ENSG00000105669	COPE		ENSG00000143947	RPS27A
ENSG00000067829	IDH3G		ENSG00000102753	KPNA3		ENSG00000169567	HINT1
ENSG00000137409	MTCH1		ENSG00000150457	LATS2		ENSG00000144566	RAB5A
ENSG00000213672	NCKIPSD		ENSG00000023572	GLRX2		ENSG00000214485	RPL7P1
ENSG00000129472	RAB2B		ENSG00000111328	CDK2AP1		ENSG00000108651	UTP6
ENSG00000242960	FTH1P23		ENSG00000136689	IL1RN		ENSG00000106636	YKT6
ENSG00000141504	SAT2		ENSG00000106635	BCL7B		ENSG00000225178	RPSAP58
ENSG00000157014	TATDN2		ENSG00000128245	YWHAH		ENSG00000136888	ATP6V1G1
ENSG00000092096	SLC22A17		ENSG00000149260	CAPN5		ENSG00000165886	UBTD1
ENSG00000280195	AC245140.2		ENSG00000011638	TMEM159		ENSG00000162236	STX5
ENSG00000173275	ZNF449		ENSG00000109971	HSPA8		ENSG00000105856	HBP1
ENSG00000279198	AC008894.3		ENSG00000167642	SPINT2		ENSG00000100300	TSPO
ENSG00000156232	WHAMM		ENSG00000120805	ARL1		ENSG00000161638	ITGA5
ENSG00000164934	DCAF13		ENSG00000110888	CAPRIN2		ENSG00000026508	CD44
ENSG00000063046	EIF4B		ENSG00000109133	TMEM33		ENSG00000130725	UBE2M
ENSG00000177989	ODF3B		ENSG00000148154	UGCG		ENSG00000157693	TMEM268
ENSG00000036054	TBC1D23		ENSG00000225855	RUSC1-AS1		ENSG00000138641	HERC3
ENSG00000232442	MHENCR		ENSG00000147874	HAUS6		ENSG00000114023	FAM162A
ENSG00000179967	PPP1R14BP3		ENSG00000105176	URI1		ENSG00000148154	UGCG
ENSG00000226084	AC113935.1		ENSG00000081320	STK17B		ENSG00000137970	RPL7P9
ENSG00000259605	AC074212.1		ENSG00000057663	ATG5		ENSG00000152382	TADA1
ENSG00000198832	SELENOM		ENSG00000241685	ARPC1A		ENSG00000235859	AC006978.1
ENSG00000100024	UPB1		ENSG00000132680	KHDC4		ENSG00000008988	RPS20
ENSG00000105698	USF2		ENSG00000132716	DCAF8		ENSG00000105829	BET1
ENSG00000165233	CARD19		ENSG00000132963	POMP		ENSG00000204227	RING1
ENSG00000258102	MAP1LC3B2		ENSG00000127328	RAB3IP		ENSG00000113384	GOLPH3
ENSG00000119801	YPEL5		ENSG00000117500	TMED5		ENSG00000229111	MED4-AS1
ENSG00000188064	WNT7B		ENSG00000138135	CH25H		ENSG00000111666	CHPT1
ENSG00000126005	MMP24OS		ENSG00000233276	GPX1		ENSG00000139793	MBNL2
ENSG00000104825	NFKBIB		ENSG00000175701	MTLN		ENSG00000071889	FAM3A
ENSG00000130706	ADRM1		ENSG00000109929	SC5D		ENSG00000073008	PVR
ENSG00000115738	ID2		ENSG00000155329	ZCCHC10		ENSG00000111275	ALDH2
ENSG00000228288	PCAT6		ENSG00000150991	UBC		ENSG00000141741	MIEN1
ENSG00000131469	RPL27		ENSG00000119335	SET		ENSG00000173226	IQCB1
ENSG00000174996	KLC2		ENSG00000157456	CCNB2		ENSG00000200534	SNORA33
ENSG00000120896	SORBS3		ENSG00000157778	PSMG3		ENSG00000184260	HIST2H2AC
ENSG00000164587	RPS14		ENSG00000204564	C6orf136		ENSG00000013275	PSMC4
ENSG00000105700	KXD1		ENSG00000165704	HPRT1		ENSG00000135334	AKIRIN2
ENSG00000123562	MORF4L2		ENSG00000071054	MAP4K4		ENSG00000077458	FAM76B
ENSG00000179085	DPM3		ENSG00000164430	CGAS		ENSG00000188242	PP7080
ENSG00000117448	AKR1A1		ENSG00000124209	RAB22A		ENSG00000170348	TMED10
ENSG00000070831	CDC42		ENSG00000161010	MRNIP		ENSG00000262905	AC015853.1
ENSG00000278535	DHRS11		ENSG00000174977	AC026271.1		ENSG00000158201	ABHD3
ENSG00000122026	RPL21		ENSG00000171204	TMEM126B		ENSG00000232043	AL133230.1
ENSG00000189060	H1F0		ENSG00000076944	STXBP2		ENSG00000272072	AC004492.1
ENSG00000076864	RAP1GAP		ENSG00000143067	ZNF697		ENSG00000125734	GPR108
ENSG00000092871	RFFL		ENSG00000159200	RCAN1		ENSG00000185950	IRS2
ENSG00000133997	MED6		ENSG00000089009	RPL6		ENSG00000176731	C8orf59
ENSG00000023445	BIRC3		ENSG00000116584	ARHGEF2		ENSG00000154719	MRPL39
ENSG00000204261	PSMB8-AS1		ENSG00000100387	RBX1		ENSG00000270705	AL161669.2
ENSG00000173598	NUDT4		ENSG00000185246	PRPF39		ENSG00000254577	AC087276.1
ENSG00000204463	BAG6		ENSG00000168159	RNF187		ENSG00000114942	EEF1B2
ENSG00000114391	RPL24		ENSG00000136754	ABI1		ENSG00000134058	CDK7
ENSG00000245311	ARNTL2-AS1		ENSG00000227946	AC007383.2		ENSG00000163961	RNF168
ENSG00000197536	C5orf56		ENSG00000117519	CNN3		ENSG00000164949	GEM
ENSG00000202314	SNORD6		ENSG00000101189	MRGBP		ENSG00000093167	LRRFIP2
ENSG00000125733	TRIP10		ENSG00000166173	LARP6		ENSG00000165527	ARF6
ENSG00000148908	RGS10		ENSG00000136159	NUDT15		ENSG00000100997	ABHD12
ENSG00000173457	PPP1R14B		ENSG00000198478	SH3BGRL2		ENSG00000102401	ARMCX3
ENSG00000237441	RGL2		ENSG00000164405	UQCRQ		ENSG00000172590	MRPL52
ENSG00000283041	AC008038.1		ENSG00000138468	SENP7		ENSG00000073150	PANX2
ENSG00000205581	HMGN1		ENSG00000138180	CEP55		ENSG00000111229	ARPC3
ENSG00000260616	AC007728.1		ENSG00000115963	RND3		ENSG00000126768	TIMM17B
ENSG00000068745	IP6K2		ENSG00000117906	RCN2		ENSG00000160318	CLDND2
ENSG00000117410	ATP6V0B		ENSG00000182552	RWDD4		ENSG00000189171	S100A13
ENSG00000249884	RNF103-CHMP3		ENSG00000091039	OSBPL8		ENSG00000110888	CAPRIN2
ENSG00000230673	PABPC1P3		ENSG00000131174	COX7B		ENSG00000154710	RABGEF1
ENSG00000028203	VEZT		ENSG00000142188	TMEM50B		ENSG00000167549	CORO6
ENSG00000100097	LGALS1		ENSG00000244313	AC024293.1		ENSG00000185641	AC034236.1
ENSG00000158711	ELK4		ENSG00000186063	AIDA		ENSG00000185596	WASH3P
ENSG00000151247	EIF4E		ENSG00000069849	ATP1B3		ENSG00000092929	UNC13D
ENSG00000127554	GFER		ENSG00000122026	RPL21		ENSG00000164182	NDUFAF2
ENSG00000149136	SSRP1		ENSG00000274173	AL035661.1		ENSG00000176624	MEX3C
ENSG00000101150	TPD52L2		ENSG00000276966	HIST1H4E		ENSG00000173653	RCE1
ENSG00000015479	MATR3		ENSG00000204435	CSNK2B		ENSG00000172354	GNB2
ENSG00000209482	SNORD83A		ENSG00000131507	NDFIP1		ENSG00000101247	NDUFAF5
ENSG00000162368	CMPK1		ENSG00000126267	COX6B1		ENSG00000231663	AL355472.1
ENSG00000101391	CDK5RAP1		ENSG00000126768	TIMM17B		ENSG00000233276	GPX1
ENSG00000159884	CCDC107		ENSG00000160799	CCDC12		ENSG00000271576	AL359504.2
ENSG00000132485	ZRANB2		ENSG00000197021	CXorf40B		ENSG00000225663	MCRIP1
ENSG00000142192	APP		ENSG00000237330	RNF223		ENSG00000180747	SMG1P3
ENSG00000131015	ULBP2		ENSG00000169714	CNBP		ENSG00000160789	LMNA
ENSG00000132823	OSER1		ENSG00000135272	MDFIC		ENSG00000163466	ARPC2
ENSG00000115295	CLIP4		ENSG00000130703	OSBPL2		ENSG00000013810	TACC3
ENSG00000108518	PFN1		ENSG00000112893	MAN2A1		ENSG00000154429	CCSAP
ENSG00000145425	RPS3A		ENSG00000163660	CCNL1		ENSG00000123728	RAP2C
ENSG00000244398	AC116533.1		ENSG00000136709	WDR33		ENSG00000237550	RPL9P9
ENSG00000112306	RPS12		ENSG00000104671	DCTN6		ENSG00000082781	ITGB5
ENSG00000137094	DNAJB5		ENSG00000268812	AC004264.1		ENSG00000153714	LURAP1L
ENSG00000170889	RPS9		ENSG00000091009	RBM27		ENSG00000145780	FEM1C
ENSG00000164615	CAMLG		ENSG00000038210	PI4K2B		ENSG00000112977	DAP
ENSG00000115268	RPS15		ENSG00000145919	BOD1		ENSG00000103024	NME3
ENSG00000135390	ATP5MC2		ENSG00000138594	TMOD3		ENSG00000153989	NUS1
ENSG00000151532	VTI1A		ENSG00000122068	FYTTD1		ENSG00000113108	APBB3
ENSG00000188277	C15orf62		ENSG00000152242	C18orf25		ENSG00000158092	NCK1
ENSG00000255150	EID3		ENSG00000129757	CDKN1C		ENSG00000129128	SPCS3
ENSG00000155229	MMS19		ENSG00000146729	NIPSNAP2		ENSG00000169914	OTUD3
ENSG00000119986	AVPI1		ENSG00000099812	MISP		ENSG00000197329	PELI1
ENSG00000110955	ATP5F1B		ENSG00000123505	AMD1		ENSG00000128422	KRT17
ENSG00000196821	C6orf106		ENSG00000136153	LMO7		ENSG00000105717	PBX4
ENSG00000154319	FAM167A		ENSG00000006459	KDM7A		ENSG00000204564	C6orf136
ENSG00000196235	SUPT5H		ENSG00000169504	CLIC4		ENSG00000084623	EIF3I
ENSG00000235385	LINC02154		ENSG00000011021	CLCN6		ENSG00000107872	FBXL15
ENSG00000141753	IGFBP4		ENSG00000128791	TWSG1		ENSG00000117691	NENF
ENSG00000134419	RPS15A		ENSG00000236801	RPL24P8		ENSG00000157259	GATAD1
ENSG00000130821	SLC6A8		ENSG00000184068	SREBF2-AS1		ENSG00000125458	NT5C
ENSG00000014216	CAPN1		ENSG00000141741	MIEN1		ENSG00000116251	RPL22
ENSG00000133250	ZNF414		ENSG00000149806	FAU		ENSG00000059758	CDK17
ENSG00000140740	UQCRC2		ENSG00000117625	RCOR3		ENSG00000095752	IL11
ENSG00000033178	UBA6		ENSG00000005075	POLR2J		ENSG00000221983	UBA52
ENSG00000233762	AC007969.1		ENSG00000108375	RNF43		ENSG00000155287	SLC25A28
ENSG00000135632	SMYD5		ENSG00000134352	IL6ST		ENSG00000008405	CRY1
ENSG00000166557	TMED3		ENSG00000165434	PGM2L1		ENSG00000179361	ARID3B
ENSG00000004478	FKBP4		ENSG00000164754	RAD21		ENSG00000124380	SNRNP27
ENSG00000030582	GRN		ENSG00000140262	TCF12		ENSG00000140395	WDR61
ENSG00000174177	CTU2		ENSG00000124783	SSR1		ENSG00000135451	TROAP
ENSG00000091640	SPAG7		ENSG00000156052	GNAQ		ENSG00000132323	ILKAP
ENSG00000140743	CDR2		ENSG00000102034	ELF4		ENSG00000116761	CTH
ENSG00000129083	COPB1		ENSG00000197223	C1D		ENSG00000140374	ETFA
ENSG00000065054	SLC9A3R2		ENSG00000213741	RPS29		ENSG00000277687	AL139407.1
ENSG00000253667	AC100821.1		ENSG00000127947	PTPN12		ENSG00000280408	AC032044.2
ENSG00000230409	TCEA1P2		ENSG00000181704	YIPF6		ENSG00000162910	MRPL55
ENSG00000121671	CRY2		ENSG00000111817	DSE		ENSG00000138674	SEC31A
ENSG00000272034	SNORD14A		ENSG00000277224	HIST1H2BF		ENSG00000128283	CDC42EP1
ENSG00000169679	BUB1		ENSG00000167601	AXL		ENSG00000276727	AC137834.2
ENSG00000100075	SLC25A1		ENSG00000157106	SMG1		ENSG00000273015	AC008124.1
ENSG00000075975	MKRN2		ENSG00000278828	HIST1H3H		ENSG00000274602	PI4KAP1
ENSG00000179912	R3HDM2		ENSG00000271601	LIX1L		ENSG00000165914	TTC7B
ENSG00000139239	RPL14P1		ENSG00000138772	ANXA3		ENSG00000184887	BTBD6
ENSG00000105176	URI1		ENSG00000094975	SUCO		ENSG00000213585	VDAC1
ENSG00000235852	AC005540.1		ENSG00000112186	CAP2		ENSG00000090487	SPG21
ENSG00000197956	S100A6		ENSG00000144713	RPL32		ENSG00000213722	DDAH2
ENSG00000231566	LINC02595		ENSG00000166579	NDEL1		ENSG00000101000	PROCR
ENSG00000111726	CMAS		ENSG00000169248	CXCL11		ENSG00000171055	FEZ2
ENSG00000123064	DDX54		ENSG00000227877	MRLN		ENSG00000239779	WBP1
ENSG00000198612	COPS8		ENSG00000119787	ATL2		ENSG00000187800	PEAR1
ENSG00000145592	RPL37		ENSG00000100292	HMOX1		ENSG00000138279	ANXA7
ENSG00000149968	MMP3		ENSG00000166128	RAB8B		ENSG00000175183	CSRP2
ENSG00000091947	TMEM101		ENSG00000127586	CHTF18		ENSG00000186187	ZNRF1
ENSG00000116350	SRSF4		ENSG00000010017	RANBP9		ENSG00000158864	NDUFS2
ENSG00000058085	LAMC2		ENSG00000119185	ITGB1BP1		ENSG00000122203	KIAA1191
ENSG00000265194	AL359922.2		ENSG00000174775	HRAS		ENSG00000227081	AC005912.1
ENSG00000184281	TSSC4		ENSG00000185641	AC034236.1		ENSG00000250479	CHCHD10
ENSG00000161970	RPL26		ENSG00000106803	SEC61B		ENSG00000270055	AC127502.2
ENSG00000063245	EPN1		ENSG00000050130	JKAMP		ENSG00000168672	FAM84B
ENSG00000178149	DALRD3		ENSG00000114902	SPCS1		ENSG00000014914	MTMR11
ENSG00000159556	ISL2		ENSG00000175826	CTDNEP1		ENSG00000243335	KCTD7
ENSG00000163814	CDCP1		ENSG00000134758	RNF138		ENSG00000006453	BAIAP2L1
ENSG00000284138	ATP6V0CP4		ENSG00000149231	CCDC82		ENSG00000166278	C2
ENSG00000171223	JUNB		ENSG00000170852	KBTBD2		ENSG00000219507	FTH1P8
ENSG00000116670	MAD2L2		ENSG00000178719	GRINA		ENSG00000163291	PAQR3
ENSG00000168067	MAP4K2		ENSG00000119326	CTNNAL1		ENSG00000069011	PITX1
ENSG00000149600	COMMD7		ENSG00000157837	SPPL3		ENSG00000112514	CUTA
ENSG00000175573	C11orf68		ENSG00000060339	CCAR1		ENSG00000086666	ZFAND6
ENSG00000106617	PRKAG2		ENSG00000243716	NPIPB5		ENSG00000155099	PIP4P2
ENSG00000009307	CSDE1		ENSG00000164604	GPR85		ENSG00000114416	FXR1
ENSG00000087302	RTRAF		ENSG00000185043	CIB1		ENSG00000273271	AP000254.1
ENSG00000164924	YWHAZ		ENSG00000171867	PRNP		ENSG00000123349	PFDN5
ENSG00000101940	WDR13		ENSG00000102409	BEX4		ENSG00000116691	MIIP
ENSG00000169184	MN1		ENSG00000100031	GGT1		ENSG00000101439	CST3
ENSG00000110080	ST3GAL4		ENSG00000139154	AEBP2		ENSG00000223803	RPS20P14
ENSG00000173207	CKS1B		ENSG00000164167	LSM6		ENSG00000019549	SNAI2
ENSG00000139323	POC1B		ENSG00000108468	CBX1		ENSG00000110717	NDUFS8
ENSG00000139644	TMBIM6		ENSG00000140319	SRP14		ENSG00000051620	HEBP2
ENSG00000105518	TMEM205		ENSG00000117569	PTBP2		ENSG00000143727	ACP1
ENSG00000164597	COG5		ENSG00000134049	IER3IP1		ENSG00000230701	FBXW4P1
ENSG00000104765	BNIP3L		ENSG00000069869	NEDD4		ENSG00000261505	AL031714.1
ENSG00000155975	VPS37A		ENSG00000212719	C17orf51		ENSG00000197982	C1orf122
ENSG00000170540	ARL6IP1		ENSG00000179195	ZNF664		ENSG00000187051	RPS19BP1
ENSG00000186468	RPS23		ENSG00000121749	TBC1D15		ENSG00000167705	RILP
ENSG00000127955	GNAI1		ENSG00000243449	C4orf48		ENSG00000137575	SDCBP
ENSG00000106052	TAX1BP1		ENSG00000187109	NAP1L1		ENSG00000174695	TMEM167A
ENSG00000067066	SP100		ENSG00000001036	FUCA2		ENSG00000229020	AKR7A2P1
ENSG00000163682	RPL9		ENSG00000011405	PIK3C2A		ENSG00000263272	AC004148.2
ENSG00000133706	LARS		ENSG00000166200	COPS2		ENSG00000133935	ERG28
ENSG00000132196	HSD17B7		ENSG00000119812	FAM98A		ENSG00000153113	CAST
ENSG00000198034	RPS4X		ENSG00000124641	MED20		ENSG00000250746	AC105250.1
ENSG00000131979	GCH1		ENSG00000083845	RPS5		ENSG00000259248	USP3-AS1
ENSG00000182718	ANXA2		ENSG00000069011	PITX1		ENSG00000095739	BAMBI
ENSG00000088766	CRLS1		ENSG00000104695	PPP2CB		ENSG00000156026	MCU
ENSG00000135723	FHOD1		ENSG00000126226	PCID2		ENSG00000130332	LSM7
ENSG00000197111	PCBP2		ENSG00000103275	UBE2I		ENSG00000104823	ECH1
ENSG00000173926	2023-03-03		ENSG00000111843	TMEM14C		ENSG00000122034	GTF3A
ENSG00000175592	FOSL1		ENSG00000138382	METTL5		ENSG00000106153	CHCHD2
ENSG00000103275	UBE2I		ENSG00000090861	AARS		ENSG00000107223	EDF1
ENSG00000235586	AC011247.2		ENSG00000184203	PPP1R2		ENSG00000136754	ABI1
ENSG00000163347	CLDN1		ENSG00000131508	UBE2D2		ENSG00000108349	CASC3
ENSG00000218891	ZNF579		ENSG00000130956	HABP4		ENSG00000212802	RPL15P3
ENSG00000189227	C15orf61		ENSG00000114391	RPL24		ENSG00000167601	AXL
ENSG00000073060	SCARB1		ENSG00000152503	TRIM36		ENSG00000108829	LRRC59
ENSG00000070081	NUCB2		ENSG00000106608	URGCP		ENSG00000228474	OST4
ENSG00000255843	AP000593.3		ENSG00000070367	EXOC5		ENSG00000174567	GOLT1A
ENSG00000151743	AMN1		ENSG00000070495	JMJD6		ENSG00000158411	MITD1
ENSG00000128510	CPA4		ENSG00000023608	SNAPC1		ENSG00000232187	FTH1P7
ENSG00000276141	WHAMMP3		ENSG00000179361	ARID3B		ENSG00000184203	PPP1R2
ENSG00000126214	KLC1		ENSG00000128534	LSM8		ENSG00000167965	MLST8
ENSG00000012061	ERCC1		ENSG00000134419	RPS15A		ENSG00000130520	LSM4
ENSG00000189077	TMEM120A		ENSG00000172939	OXSR1		ENSG00000198860	TSEN15
ENSG00000140553	UNC45A		ENSG00000163320	CGGBP1		ENSG00000173511	VEGFB
ENSG00000152492	CCDC50		ENSG00000234902	AC007879.3		ENSG00000170310	STX8
ENSG00000175467	SART1		ENSG00000118518	RNF146		ENSG00000183709	IFNL2
ENSG00000142544	CTU1		ENSG00000235790	AC114488.2		ENSG00000165169	DYNLT3
ENSG00000175906	ARL4D		ENSG00000170027	YWHAG		ENSG00000170632	ARMC10
ENSG00000198618	PPIAP22		ENSG00000197506	SLC28A3		ENSG00000007080	CCDC124
ENSG00000167792	NDUFV1		ENSG00000168701	TMEM208		ENSG00000099385	BCL7C
ENSG00000214822	KRT16P3		ENSG00000138709	LARP1B		ENSG00000173436	MINOS1
ENSG00000089327	FXYD5		ENSG00000186908	ZDHHC17		ENSG00000110330	BIRC2
ENSG00000100600	LGMN		ENSG00000183723	CMTM4		ENSG00000086065	CHMP5
ENSG00000261221	ZNF865		ENSG00000128609	NDUFA5		ENSG00000010256	UQCRC1
ENSG00000065518	NDUFB4		ENSG00000181817	LSM10		ENSG00000185787	MORF4L1
ENSG00000105372	RPS19		ENSG00000123095	BHLHE41		ENSG00000243753	HLA-L
ENSG00000271755	AL031118.1		ENSG00000126067	PSMB2		ENSG00000099812	MISP
ENSG00000218175	AC016739.1		ENSG00000196449	YRDC		ENSG00000219433	BTBD10P2
ENSG00000173210	ABLIM3		ENSG00000109854	HTATIP2		ENSG00000131148	EMC8
ENSG00000134330	IAH1		ENSG00000109920	FNBP4		ENSG00000279483	AC090498.1
ENSG00000108298	RPL19		ENSG00000164983	TMEM65		ENSG00000213741	RPS29
ENSG00000167645	YIF1B		ENSG00000104825	NFKBIB		ENSG00000165678	GHITM
ENSG00000166002	SMCO4		ENSG00000106993	CDC37L1		ENSG00000231940	RPS7P3
ENSG00000136997	MYC		ENSG00000116754	SRSF11		ENSG00000039523	RIPOR1
ENSG00000113407	TARS		ENSG00000087365	SF3B2		ENSG00000023318	ERP44
ENSG00000167671	UBXN6		ENSG00000125898	FAM110A		ENSG00000225808	DNAJC19P5
ENSG00000146576	C7orf26		ENSG00000138660	AP1AR		ENSG00000108039	XPNPEP1
ENSG00000059769	DNAJC25		ENSG00000160446	ZDHHC12		ENSG00000109323	MANBA
ENSG00000090097	PCBP4		ENSG00000107560	RAB11FIP2		ENSG00000087053	MTMR2
ENSG00000104408	EIF3E		ENSG00000182551	ADI1		ENSG00000116213	WRAP73
ENSG00000213390	ARHGAP19		ENSG00000112715	VEGFA		ENSG00000092108	SCFD1
ENSG00000136758	YME1L1		ENSG00000005022	SLC25A5		ENSG00000167397	VKORC1
ENSG00000180867	PDIA3P1		ENSG00000111906	HDDC2		ENSG00000102317	RBM3
ENSG00000124614	RPS10		ENSG00000237499	AL357060.1		ENSG00000101474	APMAP
ENSG00000235174	RPL39P3		ENSG00000170006	TMEM154		ENSG00000153774	CFDP1
ENSG00000105669	COPE		ENSG00000273015	AC008124.1		ENSG00000185842	DNAH14
ENSG00000166710	B2M		ENSG00000184277	TM2D3		ENSG00000201264	SNORD73B
ENSG00000172340	SUCLG2		ENSG00000165169	DYNLT3		ENSG00000154640	BTG3
ENSG00000089006	SNX5		ENSG00000100097	LGALS1		ENSG00000076944	STXBP2
ENSG00000120699	EXOSC8		ENSG00000188643	S100A16		ENSG00000080371	RAB21
ENSG00000167476	JSRP1		ENSG00000154102	C16orf74		ENSG00000081181	ARG2
ENSG00000155366	RHOC		ENSG00000178860	MSC		ENSG00000234545	FAM133B
ENSG00000103152	MPG		ENSG00000115977	AAK1		ENSG00000164054	SHISA5
ENSG00000162840	MT2P1		ENSG00000278978	AC092611.3		ENSG00000170144	HNRNPA3
ENSG00000109920	FNBP4		ENSG00000144827	ABHD10		ENSG00000168005	SPINDOC
ENSG00000135124	P2RX4		ENSG00000092108	SCFD1		ENSG00000126012	KDM5C
ENSG00000206633	SNORA80B		ENSG00000029153	ARNTL2		ENSG00000144029	MRPS5
ENSG00000106803	SEC61B		ENSG00000121578	B4GALT4		ENSG00000116809	ZBTB17
ENSG00000149100	EIF3M		ENSG00000182700	IGIP		ENSG00000247473	CARS-AS1
ENSG00000172974	AC007318.1		ENSG00000164182	NDUFAF2		ENSG00000257605	AC073611.1
ENSG00000259238	AC092755.2		ENSG00000158773	USF1		ENSG00000176915	ANKLE2
ENSG00000175354	PTPN2		ENSG00000115966	ATF2		ENSG00000161013	MGAT4B
ENSG00000104774	MAN2B1		ENSG00000005812	FBXL3		ENSG00000185627	PSMD13
ENSG00000115524	SF3B1		ENSG00000166532	RIMKLB		ENSG00000116521	SCAMP3
ENSG00000103035	PSMD7		ENSG00000214413	BBIP1		ENSG00000204253	HNRNPCP2
ENSG00000116604	MEF2D		ENSG00000105810	CDK6		ENSG00000176393	RNPEP
ENSG00000157379	DHRS1		ENSG00000167995	BEST1		ENSG00000270903	HNRNPA3P9
ENSG00000102977	ACD		ENSG00000243317	STMP1		ENSG00000145779	TNFAIP8
ENSG00000178127	NDUFV2		ENSG00000170802	FOXN2		ENSG00000119729	RHOQ
ENSG00000115008	IL1A		ENSG00000176208	ATAD5		ENSG00000165494	PCF11
ENSG00000135924	DNAJB2		ENSG00000143367	TUFT1		ENSG00000119048	UBE2B
ENSG00000197756	RPL37A		ENSG00000173166	RAPH1		ENSG00000255139	AP000442.2
ENSG00000132432	SEC61G		ENSG00000156411	ATP5MPL		ENSG00000213326	RPS7P11
ENSG00000161671	EMC10		ENSG00000229967	MAGEA4-AS1		ENSG00000148343	MIGA2
ENSG00000153551	CMTM7		ENSG00000167996	FTH1		ENSG00000171204	TMEM126B
ENSG00000176978	DPP7		ENSG00000121691	CAT		ENSG00000279863	AC069547.1
ENSG00000174307	PHLDA3		ENSG00000071537	SEL1L		ENSG00000011083	SLC6A7
ENSG00000070495	JMJD6		ENSG00000157869	RAB28		ENSG00000119655	NPC2
ENSG00000229117	RPL41		ENSG00000152078	TMEM56		ENSG00000168785	TSPAN5
ENSG00000139668	WDFY2		ENSG00000179889	PDXDC1		ENSG00000143612	C1orf43
ENSG00000100605	ITPK1		ENSG00000177600	RPLP2		ENSG00000120725	SIL1
ENSG00000183401	CCDC159		ENSG00000168078	PBK		ENSG00000152558	TMEM123
ENSG00000168096	ANKS3		ENSG00000107020	PLGRKT		ENSG00000091073	DTX2
ENSG00000025772	TOMM34		ENSG00000131981	LGALS3		ENSG00000259921	AC022819.1
ENSG00000078399	HOXA9		ENSG00000114270	COL7A1		ENSG00000208037	MIR320A
ENSG00000188483	IER5L		ENSG00000129083	COPB1		ENSG00000160767	FAM189B
ENSG00000102100	SLC35A2		ENSG00000106701	FSD1L		ENSG00000142694	EVA1B
ENSG00000089063	TMEM230		ENSG00000250509	AC034213.1		ENSG00000151748	SAV1
ENSG00000214193	SH3D21		ENSG00000198363	ASPH		ENSG00000132855	ANGPTL3
ENSG00000153310	FAM49B		ENSG00000131791	PRKAB2		ENSG00000263266	RPS7P1
ENSG00000149806	FAU		ENSG00000186767	SPIN4		ENSG00000221914	PPP2R2A
ENSG00000107954	NEURL1		ENSG00000164117	FBXO8		ENSG00000234287	AC099560.2
ENSG00000175602	CCDC85B		ENSG00000143514	TP53BP2		ENSG00000034713	GABARAPL2
ENSG00000105393	BABAM1		ENSG00000130312	MRPL34		ENSG00000280042	AC022336.3
ENSG00000114544	SLC41A3		ENSG00000100068	LRP5L		ENSG00000249180	AC020900.1
ENSG00000163636	PSMD6		ENSG00000145216	FIP1L1		ENSG00000259884	AC025259.3
ENSG00000115307	AUP1		ENSG00000090776	EFNB1		ENSG00000156639	ZFAND3
ENSG00000213563	C8orf82		ENSG00000102316	MAGED2		ENSG00000147164	SNX12
ENSG00000090339	ICAM1		ENSG00000203812	HIST2H2AA3		ENSG00000104881	PPP1R13L
ENSG00000228107	AP000692.1		ENSG00000203668	CHML		ENSG00000060762	MPC1
ENSG00000186184	POLR1D		ENSG00000114416	FXR1		ENSG00000163875	MEAF6
ENSG00000167642	SPINT2		ENSG00000164610	RP9		ENSG00000131508	UBE2D2
ENSG00000126226	PCID2		ENSG00000145494	NDUFS6		ENSG00000069956	MAPK6
ENSG00000148985	PGAP2		ENSG00000103254	FAM173A		ENSG00000024862	CCDC28A
ENSG00000145781	COMMD10		ENSG00000082438	COBLL1		ENSG00000248885	AC118465.1
ENSG00000133027	PEMT		ENSG00000076604	TRAF4		ENSG00000175334	BANF1
ENSG00000187479	C11orf96		ENSG00000202314	SNORD6		ENSG00000162458	FBLIM1
ENSG00000111911	HINT3		ENSG00000174799	CEP135		ENSG00000131828	PDHA1
ENSG00000240376	AC010343.1		ENSG00000184752	NDUFA12		ENSG00000285106	AC016831.6
ENSG00000060971	ACAA1		ENSG00000110700	RPS13		ENSG00000178605	GTPBP6
ENSG00000076554	TPD52		ENSG00000155903	RASA2		ENSG00000215440	NPEPL1
ENSG00000102225	CDK16		ENSG00000108639	SYNGR2		ENSG00000120306	CYSTM1
ENSG00000177600	RPLP2		ENSG00000184163	C1QTNF12		ENSG00000132286	TIMM10B
ENSG00000213178	RPL22P1		ENSG00000056586	RC3H2		ENSG00000136238	RAC1
ENSG00000198937	CCDC167		ENSG00000130449	ZSWIM6		ENSG00000100311	PDGFB
ENSG00000064961	HMG20B		ENSG00000111276	CDKN1B		ENSG00000183298	RPSAP19
ENSG00000089009	RPL6		ENSG00000082153	BZW1		ENSG00000214389	RPS3AP26
ENSG00000186635	ARAP1		ENSG00000230989	HSBP1		ENSG00000062485	CS
ENSG00000234745	HLA-B		ENSG00000133142	TCEAL4		ENSG00000109220	CHIC2
ENSG00000104324	CPQ		ENSG00000166337	TAF10		ENSG00000118564	FBXL5
ENSG00000167977	KCTD5		ENSG00000243147	MRPL33		ENSG00000226824	AC006001.2
ENSG00000185834	RPL12P4		ENSG00000120913	PDLIM2		ENSG00000242071	RPL7AP6
ENSG00000205189	ZBTB10		ENSG00000169826	CSGALNACT2		ENSG00000113716	HMGXB3
ENSG00000229950	TFAP2A-AS1		ENSG00000215788	TNFRSF25		ENSG00000011304	PTBP1
ENSG00000116898	MRPS15		ENSG00000114331	ACAP2		ENSG00000050820	BCAR1
ENSG00000066379	ZNRD1		ENSG00000105329	TGFB1		ENSG00000005075	POLR2J
ENSG00000126457	PRMT1		ENSG00000163728	TTC14		ENSG00000163166	IWS1
ENSG00000243368	MCCC1-AS1		ENSG00000113811	SELENOK		ENSG00000138772	ANXA3
ENSG00000172366	MCRIP2		ENSG00000183856	IQGAP3		ENSG00000145741	BTF3
ENSG00000249249	AC010226.1		ENSG00000162980	ARL5A		ENSG00000285441	SOD2
ENSG00000198918	RPL39		ENSG00000103995	CEP152		ENSG00000181450	ZNF678
ENSG00000077463	SIRT6		ENSG00000167283	ATP5MG		ENSG00000164823	OSGIN2
ENSG00000128254	C22orf24		ENSG00000145911	N4BP3		ENSG00000174748	RPL15
ENSG00000100814	CCNB1IP1		ENSG00000204160	ZDHHC18		ENSG00000119326	CTNNAL1
ENSG00000165752	STK32C		ENSG00000014138	POLA2		ENSG00000154359	LONRF1
ENSG00000090238	YPEL3		ENSG00000159256	MORC3		ENSG00000177674	AGTRAP
ENSG00000158769	F11R		ENSG00000267121	AC008105.3		ENSG00000103202	NME4
ENSG00000008128	CDK11A		ENSG00000170889	RPS9		ENSG00000259712	AC023906.5
ENSG00000149257	SERPINH1		ENSG00000124380	SNRNP27		ENSG00000117625	RCOR3
ENSG00000197461	PDGFA		ENSG00000122641	INHBA		ENSG00000272084	AL137127.1
ENSG00000170638	TRABD		ENSG00000005020	SKAP2		ENSG00000105677	TMEM147
ENSG00000283761	AC118553.2		ENSG00000114573	ATP6V1A		ENSG00000104231	ZFAND1
ENSG00000167468	GPX4		ENSG00000213639	PPP1CB		ENSG00000089693	MLF2
ENSG00000261553	AL137782.1		ENSG00000110321	EIF4G2		ENSG00000164221	CCDC112
ENSG00000001617	SEMA3F		ENSG00000211455	STK38L		ENSG00000171658	NMRAL2P
ENSG00000248773	AC108727.1		ENSG00000261824	LINC00662		ENSG00000125611	CHCHD5
ENSG00000229119	AC026403.1		ENSG00000144580	CNOT9		ENSG00000260260	SNHG19
ENSG00000168159	RNF187		ENSG00000172466	ZNF24		ENSG00000254560	BBOX1-AS1
ENSG00000075914	EXOSC7		ENSG00000175106	TVP23C		ENSG00000184232	OAF
ENSG00000155367	PPM1J		ENSG00000083720	OXCT1		ENSG00000228305	AC016734.1
ENSG00000010017	RANBP9		ENSG00000154144	TBRG1		ENSG00000128595	CALU
ENSG00000149328	GLB1L2		ENSG00000122376	SHLD2		ENSG00000221500	SNORD100
ENSG00000180667	YOD1		ENSG00000139324	TMTC3		ENSG00000167775	CD320
ENSG00000063241	ISOC2		ENSG00000213585	VDAC1		ENSG00000184371	CSF1
ENSG00000091542	ALKBH5		ENSG00000103769	RAB11A		ENSG00000229598	PRDX3P1
ENSG00000226964	RHEBP2		ENSG00000224861	YBX1P1		ENSG00000248503	AL356235.1
ENSG00000172809	RPL38		ENSG00000173272	MZT2A		ENSG00000205542	TMSB4X
ENSG00000130829	DUSP9		ENSG00000189410	SH2D5		ENSG00000182952	HMGN4
ENSG00000169857	AVEN		ENSG00000204516	MICB		ENSG00000088833	NSFL1C
ENSG00000171862	PTEN		ENSG00000100744	GSKIP		ENSG00000252311	RNU1-103P
ENSG00000128534	LSM8		ENSG00000188158	NHS		ENSG00000152484	USP12
ENSG00000187653	TMSB4XP8		ENSG00000131435	PDLIM4		ENSG00000079156	OSBPL6
ENSG00000157353	FUK		ENSG00000186660	ZFP91		ENSG00000252759	RF00019
ENSG00000010404	IDS		ENSG00000073150	PANX2		ENSG00000181163	NPM1
ENSG00000143947	RPS27A		ENSG00000101782	RIOK3		ENSG00000161547	SRSF2
ENSG00000169567	HINT1		ENSG00000000419	DPM1		ENSG00000102805	CLN5
ENSG00000233913	RPL10P9		ENSG00000196204	RNF216P1		ENSG00000119138	KLF9
ENSG00000144566	RAB5A		ENSG00000136149	RPL13AP25		ENSG00000138430	OLA1
ENSG00000099203	TMED1		ENSG00000173275	ZNF449		ENSG00000143158	MPC2
ENSG00000214485	RPL7P1		ENSG00000128578	STRIP2		ENSG00000138495	COX17
ENSG00000108651	UTP6		ENSG00000131873	CHSY1		ENSG00000132155	RAF1
ENSG00000106636	YKT6		ENSG00000143507	DUSP10		ENSG00000132716	DCAF8
ENSG00000225178	RPSAP58		ENSG00000155368	DBI		ENSG00000151135	TMEM263
ENSG00000136888	ATP6V1G1		ENSG00000166136	NDUFB8		ENSG00000170860	LSM3
ENSG00000165886	UBTD1		ENSG00000147996	CBWD5		ENSG00000138660	AP1AR
ENSG00000173702	MUC13		ENSG00000142544	CTU1		ENSG00000100058	CRYBB2P1
ENSG00000162236	STX5		ENSG00000134278	SPIRE1		ENSG00000067560	RHOA
ENSG00000011485	PPP5C		ENSG00000108474	PIGL		ENSG00000211450	SELENOH
ENSG00000105856	HBP1		ENSG00000102189	EEA1		ENSG00000135535	CD164
ENSG00000095906	NUBP2		ENSG00000164181	ELOVL7		ENSG00000278558	TMEM191B
ENSG00000185100	ADSSL1		ENSG00000171858	RPS21		ENSG00000115641	FHL2
ENSG00000124102	PI3		ENSG00000116266	STXBP3		ENSG00000033122	LRRC7
ENSG00000100300	TSPO		ENSG00000167863	ATP5PD		ENSG00000103254	FAM173A
ENSG00000161638	ITGA5		ENSG00000211450	SELENOH		ENSG00000164543	STK17A
ENSG00000026508	CD44		ENSG00000230002	ALMS1-IT1		ENSG00000259192	AC109631.1
ENSG00000130725	UBE2M		ENSG00000129235	TXNDC17		ENSG00000115541	HSPE1
ENSG00000157693	TMEM268		ENSG00000174010	KLHL15		ENSG00000135404	CD63
ENSG00000138641	HERC3		ENSG00000142168	SOD1		ENSG00000141577	CEP131
ENSG00000114023	FAM162A		ENSG00000149212	SESN3		ENSG00000248275	TRIM52-AS1
ENSG00000067225	PKM		ENSG00000135045	C9orf40		ENSG00000094631	HDAC6
ENSG00000148154	UGCG		ENSG00000143742	SRP9		ENSG00000272325	NUDT3
ENSG00000137970	RPL7P9		ENSG00000175387	SMAD2		ENSG00000175471	MCTP1
ENSG00000152382	TADA1		ENSG00000154380	ENAH		ENSG00000136938	ANP32B
ENSG00000235859	AC006978.1		ENSG00000106588	PSMA2		ENSG00000116044	NFE2L2
ENSG00000008988	RPS20		ENSG00000124222	STX16		ENSG00000231889	TRAF3IP2-AS1
ENSG00000105829	BET1		ENSG00000196865	NHLRC2		ENSG00000080561	MID2
ENSG00000204227	RING1		ENSG00000178177	LCORL		ENSG00000272533	SNORA28
ENSG00000113384	GOLPH3		ENSG00000182934	SRPRA		ENSG00000231731	AC010976.1
ENSG00000229111	MED4-AS1		ENSG00000089685	BIRC5		ENSG00000101189	MRGBP
ENSG00000111666	CHPT1		ENSG00000169249	ZRSR2		ENSG00000178980	SELENOW
ENSG00000139793	MBNL2		ENSG00000133247	KMT5C		ENSG00000266094	RASSF5
ENSG00000071889	FAM3A		ENSG00000276337	AC105429.1		ENSG00000117118	SDHB
ENSG00000073008	PVR		ENSG00000109736	MFSD10		ENSG00000121964	GTDC1
ENSG00000111275	ALDH2		ENSG00000135655	USP15		ENSG00000280378	AL353898.3
ENSG00000141741	MIEN1		ENSG00000214182	PTMAP5		ENSG00000206418	RAB12
ENSG00000173226	IQCB1		ENSG00000087338	GMCL1		ENSG00000213862	AC044787.1
ENSG00000200534	SNORA33		ENSG00000169519	METTL15		ENSG00000218426	AL590867.2
ENSG00000184260	HIST2H2AC		ENSG00000092140	G2E3		ENSG00000100568	VTI1B
ENSG00000116786	PLEKHM2		ENSG00000185728	YTHDF3		ENSG00000100983	GSS
ENSG00000013275	PSMC4		ENSG00000117533	VAMP4		ENSG00000134574	DDB2
ENSG00000122884	P4HA1		ENSG00000169696	ASPSCR1		ENSG00000198805	PNP
ENSG00000135334	AKIRIN2		ENSG00000013810	TACC3		ENSG00000081154	PCNP
ENSG00000243279	PRAF2		ENSG00000135926	TMBIM1		ENSG00000161542	PRPSAP1
ENSG00000077458	FAM76B		ENSG00000180776	ZDHHC20		ENSG00000123975	CKS2
ENSG00000163710	PCOLCE2		ENSG00000118680	MYL12B		ENSG00000099246	RAB18
ENSG00000188242	PP7080		ENSG00000162624	LHX8		ENSG00000149541	B3GAT3
ENSG00000170348	TMED10		ENSG00000119328	FAM206A		ENSG00000170325	PRDM10
ENSG00000136628	EPRS		ENSG00000106299	WASL		ENSG00000158773	USF1
ENSG00000262905	AC015853.1		ENSG00000134046	MBD2		ENSG00000197712	FAM114A1
ENSG00000177595	PIDD1		ENSG00000144810	COL8A1		ENSG00000229447	AC114495.2
ENSG00000158201	ABHD3		ENSG00000182117	NOP10		ENSG00000173272	MZT2A
ENSG00000071894	CPSF1		ENSG00000073282	TP63		ENSG00000144747	TMF1
ENSG00000232043	AL133230.1		ENSG00000198918	RPL39		ENSG00000101132	PFDN4
ENSG00000272072	AC004492.1		ENSG00000116030	SUMO1		ENSG00000186162	CIDECP
ENSG00000125734	GPR108		ENSG00000146247	PHIP		ENSG00000172269	DPAGT1
ENSG00000185950	IRS2		ENSG00000175183	CSRP2		ENSG00000178038	ALS2CL
ENSG00000176731	C8orf59		ENSG00000083828	ZNF586		ENSG00000100036	SLC35E4
ENSG00000154719	MRPL39		ENSG00000137074	APTX		ENSG00000213719	CLIC1
ENSG00000125991	ERGIC3		ENSG00000116649	SRM		ENSG00000106211	HSPB1
ENSG00000254999	BRK1		ENSG00000272047	GTF2H5		ENSG00000104976	SNAPC2
ENSG00000270705	AL161669.2		ENSG00000013561	RNF14		ENSG00000112378	PERP
ENSG00000254577	AC087276.1		ENSG00000042286	AIFM2		ENSG00000213619	NDUFS3
ENSG00000114942	EEF1B2		ENSG00000251350	LINC02475		ENSG00000277511	AC116407.2
ENSG00000089248	ERP29		ENSG00000183828	NUDT14		ENSG00000252481	SCARNA13
ENSG00000134058	CDK7		ENSG00000089775	ZBTB25		ENSG00000136908	DPM2
ENSG00000163961	RNF168		ENSG00000104164	BLOC1S6		ENSG00000105723	GSK3A
ENSG00000164949	GEM		ENSG00000077232	DNAJC10		ENSG00000047634	SCML1
ENSG00000093167	LRRFIP2		ENSG00000180190	TDRP		ENSG00000240553	AL031428.1
ENSG00000187609	EXD3		ENSG00000197372	ZNF675		ENSG00000214413	BBIP1
ENSG00000165527	ARF6		ENSG00000218175	AC016739.1		ENSG00000005156	LIG3
ENSG00000143320	CRABP2		ENSG00000250657	AC097451.1		ENSG00000120913	PDLIM2
ENSG00000100997	ABHD12		ENSG00000256268	LINC02454		ENSG00000240036	AC104563.1
ENSG00000102401	ARMCX3		ENSG00000224531	SMIM13		ENSG00000111775	COX6A1
ENSG00000172590	MRPL52		ENSG00000123358	NR4A1		ENSG00000227507	LTB
ENSG00000073150	PANX2		ENSG00000117020	AKT3		ENSG00000152082	MZT2B
ENSG00000111229	ARPC3		ENSG00000152382	TADA1		ENSG00000198171	DDRGK1
ENSG00000102882	MAPK3		ENSG00000109670	FBXW7		ENSG00000113649	TCERG1
ENSG00000147905	ZCCHC7		ENSG00000079134	THOC1		ENSG00000163170	BOLA3
ENSG00000136717	BIN1		ENSG00000189007	ADAT2		ENSG00000119953	SMNDC1
ENSG00000126768	TIMM17B		ENSG00000072401	UBE2D1		ENSG00000159592	GPBP1L1
ENSG00000160318	CLDND2		ENSG00000186432	KPNA4		ENSG00000175395	ZNF25
ENSG00000189171	S100A13		ENSG00000145685	LHFPL2		ENSG00000114541	FRMD4B
ENSG00000110888	CAPRIN2		ENSG00000140939	NOL3		ENSG00000183828	NUDT14
ENSG00000154710	RABGEF1		ENSG00000135679	MDM2		ENSG00000222019	URAHP
ENSG00000167549	CORO6		ENSG00000198815	FOXJ3		ENSG00000129460	NGDN
ENSG00000185641	AC034236.1		ENSG00000134825	TMEM258		ENSG00000197608	ZNF841
ENSG00000076928	ARHGEF1		ENSG00000056972	TRAF3IP2		ENSG00000113240	CLK4
ENSG00000110011	DNAJC4		ENSG00000260257	AL035071.1		ENSG00000175895	PLEKHF2
ENSG00000185596	WASH3P		ENSG00000158985	CDC42SE2		ENSG00000136143	SUCLA2
ENSG00000092929	UNC13D		ENSG00000019549	SNAI2		ENSG00000134285	FKBP11
ENSG00000198242	RPL23A		ENSG00000162961	DPY30		ENSG00000064607	SUGP2
ENSG00000178035	IMPDH2		ENSG00000124596	OARD1		ENSG00000175582	RAB6A
ENSG00000164182	NDUFAF2		ENSG00000124839	RAB17		ENSG00000104671	DCTN6
ENSG00000176624	MEX3C		ENSG00000164136	IL15		ENSG00000270083	AL021878.2
ENSG00000173653	RCE1		ENSG00000171224	FAM241B		ENSG00000204498	NFKBIL1
ENSG00000100504	PYGL		ENSG00000129128	SPCS3		ENSG00000089818	NECAP1
ENSG00000172354	GNB2		ENSG00000109790	KLHL5		ENSG00000086598	TMED2
ENSG00000101247	NDUFAF5		ENSG00000189120	SP6		ENSG00000126756	UXT
ENSG00000231663	AL355472.1		ENSG00000142675	CNKSR1		ENSG00000159322	ADPGK
ENSG00000233276	GPX1		ENSG00000117228	GBP1		ENSG00000182154	MRPL41
ENSG00000134294	SLC38A2		ENSG00000232112	TMA7		ENSG00000232934	AL157786.1
ENSG00000271576	AL359504.2		ENSG00000172667	ZMAT3		ENSG00000229944	EIF4EP2
ENSG00000107438	PDLIM1		ENSG00000139289	PHLDA1		ENSG00000137185	ZSCAN9
ENSG00000225663	MCRIP1		ENSG00000170017	ALCAM		ENSG00000100911	PSME2
ENSG00000105516	DBP		ENSG00000166803	PCLAF		ENSG00000124882	EREG
ENSG00000180747	SMG1P3		ENSG00000113300	CNOT6		ENSG00000235481	UBE2R2-AS1
ENSG00000160789	LMNA		ENSG00000002586	CD99		ENSG00000183283	DAZAP2
ENSG00000170315	UBB		ENSG00000249992	TMEM158		ENSG00000169738	DCXR
ENSG00000163466	ARPC2		ENSG00000141646	SMAD4		ENSG00000160753	RUSC1
ENSG00000013810	TACC3		ENSG00000101752	MIB1		ENSG00000115073	ACTR1B
ENSG00000154429	CCSAP		ENSG00000125458	NT5C		ENSG00000138668	HNRNPD
ENSG00000123728	RAP2C		ENSG00000255843	AP000593.3		ENSG00000165929	TC2N
ENSG00000237550	RPL9P9		ENSG00000069509	FUNDC1		ENSG00000187244	BCAM
ENSG00000082781	ITGB5		ENSG00000085449	WDFY1		ENSG00000085788	DDHD2
ENSG00000163956	LRPAP1		ENSG00000136940	PDCL		ENSG00000155313	USP25
ENSG00000081277	PKP1		ENSG00000116473	RAP1A		ENSG00000196683	TOMM7
ENSG00000172725	CORO1B		ENSG00000145780	FEM1C		ENSG00000277075	HIST1H2AE
ENSG00000153714	LURAP1L		ENSG00000185236	RAB11B		ENSG00000109861	CTSC
ENSG00000145780	FEM1C		ENSG00000158122	PRXL2C		ENSG00000274976	AC087588.2
ENSG00000130489	SCO2		ENSG00000175354	PTPN2		ENSG00000105443	CYTH2
ENSG00000112977	DAP		ENSG00000138071	ACTR2		ENSG00000260645	AL359715.2
ENSG00000103024	NME3		ENSG00000107643	MAPK8		ENSG00000156858	PRR14
ENSG00000153989	NUS1		ENSG00000111700	SLCO1B3		ENSG00000279140	AL590326.1
ENSG00000113108	APBB3		ENSG00000134470	IL15RA		ENSG00000270696	AC005034.3
ENSG00000158092	NCK1		ENSG00000204256	BRD2		ENSG00000159377	PSMB4
ENSG00000004975	DVL2		ENSG00000006015	REX1BD		ENSG00000224631	RPS27AP16
ENSG00000165637	VDAC2		ENSG00000197608	ZNF841		ENSG00000183617	MRPL54
ENSG00000129128	SPCS3		ENSG00000135750	KCNK1		ENSG00000113013	HSPA9
ENSG00000169914	OTUD3		ENSG00000198912	C1orf174		ENSG00000076043	REXO2
ENSG00000197329	PELI1		ENSG00000185129	PURA		ENSG00000117650	NEK2
ENSG00000128422	KRT17		ENSG00000107651	SEC23IP		ENSG00000168894	RNF181
ENSG00000105717	PBX4		ENSG00000151233	GXYLT1		ENSG00000122641	INHBA
ENSG00000100129	EIF3L		ENSG00000090487	SPG21		ENSG00000280269	AP000577.1
ENSG00000204564	C6orf136		ENSG00000163162	RNF149		ENSG00000275693	RF02116
ENSG00000084623	EIF3I		ENSG00000133794	ARNTL		ENSG00000176101	SSNA1
ENSG00000107872	FBXL15		ENSG00000083896	YTHDC1		ENSG00000018189	RUFY3
ENSG00000117691	NENF		ENSG00000072364	AFF4		ENSG00000143889	HNRNPLL
ENSG00000157259	GATAD1		ENSG00000030110	BAK1		ENSG00000272767	JMJD1C-AS1
ENSG00000125458	NT5C		ENSG00000141425	RPRD1A		ENSG00000255248	MIR100HG
ENSG00000110911	SLC11A2		ENSG00000089159	PXN		ENSG00000196305	IARS
ENSG00000116251	RPL22		ENSG00000102401	ARMCX3		ENSG00000115944	COX7A2L
ENSG00000059758	CDK17		ENSG00000156976	EIF4A2		ENSG00000198830	HMGN2
ENSG00000095752	IL11		ENSG00000166595	CIAO2B		ENSG00000186063	AIDA
ENSG00000221983	UBA52		ENSG00000102445	RUBCNL		ENSG00000172663	TMEM134
ENSG00000123395	ATG101		ENSG00000206538	VGLL3		ENSG00000134222	PSRC1
ENSG00000155287	SLC25A28		ENSG00000184260	HIST2H2AC		ENSG00000254433	AP001001.1
ENSG00000008405	CRY1		ENSG00000151366	NDUFC2		ENSG00000171960	PPIH
ENSG00000179361	ARID3B		ENSG00000123836	PFKFB2		ENSG00000205534	SMG1P2
ENSG00000124380	SNRNP27		ENSG00000134852	CLOCK		ENSG00000131931	THAP1
ENSG00000140395	WDR61		ENSG00000158079	PTPDC1		ENSG00000263990	AC004253.1
ENSG00000126602	TRAP1		ENSG00000120675	DNAJC15		ENSG00000113070	HBEGF
ENSG00000135451	TROAP		ENSG00000145354	CISD2		ENSG00000104957	CCDC130
ENSG00000132323	ILKAP		ENSG00000100836	PABPN1		ENSG00000176340	COX8A
ENSG00000116761	CTH		ENSG00000176393	RNPEP		ENSG00000163393	SLC22A15
ENSG00000140374	ETFA		ENSG00000226964	RHEBP2		ENSG00000245694	CRNDE
ENSG00000078319	PMS2P1		ENSG00000153179	RASSF3		ENSG00000139579	NABP2
ENSG00000277687	AL139407.1		ENSG00000235552	RPL6P27		ENSG00000109270	LAMTOR3
ENSG00000280408	AC032044.2		ENSG00000112306	RPS12		ENSG00000140474	ULK3
ENSG00000270069	MIR222HG		ENSG00000112697	TMEM30A		ENSG00000158850	B4GALT3
ENSG00000162910	MRPL55		ENSG00000170903	MSANTD4		ENSG00000283538	AC005972.3
ENSG00000138674	SEC31A		ENSG00000171943	SRGAP2C		ENSG00000144524	COPS7B
ENSG00000164088	PPM1M		ENSG00000069345	DNAJA2		ENSG00000185049	NELFA
ENSG00000128283	CDC42EP1		ENSG00000167468	GPX4		ENSG00000143933	CALM2
ENSG00000276727	AC137834.2		ENSG00000122545	SEPT7		ENSG00000243725	TTC4
ENSG00000273015	AC008124.1		ENSG00000138386	NAB1		ENSG00000162517	PEF1
ENSG00000274602	PI4KAP1		ENSG00000156232	WHAMM		ENSG00000169251	NMD3
ENSG00000165914	TTC7B		ENSG00000113595	TRIM23		ENSG00000168101	NUDT16L1
ENSG00000184887	BTBD6		ENSG00000152520	PAN3		ENSG00000228446	AC073052.1
ENSG00000213585	VDAC1		ENSG00000088451	TGDS		ENSG00000084636	COL16A1
ENSG00000226332	AL354836.1		ENSG00000176973	FAM89B		ENSG00000116489	CAPZA1
ENSG00000090487	SPG21		ENSG00000176871	WSB2		ENSG00000164758	MED30
ENSG00000213722	DDAH2		ENSG00000162631	NTNG1		ENSG00000141552	ANAPC11
ENSG00000101000	PROCR		ENSG00000177034	MTX3		ENSG00000235552	RPL6P27
ENSG00000146674	IGFBP3		ENSG00000280385	AP000648.3		ENSG00000263648	AC005244.1
ENSG00000104522	TSTA3		ENSG00000128989	ARPP19		ENSG00000077713	SLC25A43
ENSG00000171055	FEZ2		ENSG00000164897	TMUB1		ENSG00000125356	NDUFA1
ENSG00000239779	WBP1		ENSG00000189143	CLDN4		ENSG00000156467	UQCRB
ENSG00000187800	PEAR1		ENSG00000104946	TBC1D17		ENSG00000101224	CDC25B
ENSG00000138279	ANXA7		ENSG00000269906	AL606834.1		ENSG00000113615	SEC24A
ENSG00000103145	HCFC1R1		ENSG00000057757	PITHD1		ENSG00000149260	CAPN5
ENSG00000175183	CSRP2		ENSG00000164932	CTHRC1		ENSG00000197780	TAF13
ENSG00000186187	ZNRF1		ENSG00000106462	EZH2		ENSG00000075415	SLC25A3
ENSG00000213523	SRA1		ENSG00000135334	AKIRIN2		ENSG00000134375	TIMM17A
ENSG00000158864	NDUFS2		ENSG00000221963	APOL6		ENSG00000113552	GNPDA1
ENSG00000103512	NOMO1		ENSG00000135870	RC3H1		ENSG00000225383	SFTA1P
ENSG00000122203	KIAA1191		ENSG00000196704	AMZ2		ENSG00000104979	C19orf53
ENSG00000186204	CYP4F12		ENSG00000185596	WASH3P		ENSG00000271601	LIX1L
ENSG00000227081	AC005912.1		ENSG00000075413	MARK3		ENSG00000181019	NQO1
ENSG00000250479	CHCHD10		ENSG00000109270	LAMTOR3		ENSG00000128683	GAD1
ENSG00000270055	AC127502.2		ENSG00000276712	MIR7111		ENSG00000279463	AL159972.1
ENSG00000166289	PLEKHF1		ENSG00000089902	RCOR1		ENSG00000250068	AL445187.1
ENSG00000168672	FAM84B		ENSG00000233621	LINC01137		ENSG00000270890	AL049844.2
ENSG00000014914	MTMR11		ENSG00000224877	NDUFAF8		ENSG00000140264	SERF2
ENSG00000230148	HOXB-AS1		ENSG00000099251	HSD17B7P2		ENSG00000144674	GOLGA4
ENSG00000167779	IGFBP6		ENSG00000125520	SLC2A4RG		ENSG00000188612	SUMO2
ENSG00000160201	U2AF1		ENSG00000104635	SLC39A14		ENSG00000140455	USP3
ENSG00000184254	ALDH1A3		ENSG00000101413	RPRD1B		ENSG00000166037	CEP57
ENSG00000243335	KCTD7		ENSG00000205133	TRIQK		ENSG00000140464	PML
ENSG00000006453	BAIAP2L1		ENSG00000103089	FA2H		ENSG00000120694	HSPH1
ENSG00000166278	C2		ENSG00000106153	CHCHD2		ENSG00000165948	IFI27L1
ENSG00000219507	FTH1P8		ENSG00000119778	ATAD2B		ENSG00000170089	AC106795.1
ENSG00000163291	PAQR3		ENSG00000179348	GATA2		ENSG00000243927	MRPS6
ENSG00000069011	PITX1		ENSG00000144401	METTL21A		ENSG00000100246	DNAL4
ENSG00000135486	HNRNPA1		ENSG00000023318	ERP44		ENSG00000156110	ADK
ENSG00000112514	CUTA		ENSG00000140416	TPM1		ENSG00000117592	PRDX6
ENSG00000086666	ZFAND6		ENSG00000203950	RTL8A		ENSG00000115419	GLS
ENSG00000224858	RPL29P11		ENSG00000133703	KRAS		ENSG00000197006	METTL9
ENSG00000155099	PIP4P2		ENSG00000164543	STK17A		ENSG00000051128	HOMER3
ENSG00000115286	NDUFS7		ENSG00000105993	DNAJB6		ENSG00000188100	FAM25A
ENSG00000114416	FXR1		ENSG00000279691	AC113410.3		ENSG00000143217	NECTIN4
ENSG00000273271	AP000254.1		ENSG00000196756	SNHG17		ENSG00000279457	FO538757.1
ENSG00000123349	PFDN5		ENSG00000204525	HLA-C		ENSG00000249353	NPM1P27
ENSG00000116691	MIIP		ENSG00000004534	RBM6		ENSG00000091592	NLRP1
ENSG00000101439	CST3		ENSG00000285933	AP003498.2		ENSG00000174165	ZDHHC24
ENSG00000223803	RPS20P14		ENSG00000104331	IMPAD1		ENSG00000163191	S100A11
ENSG00000019549	SNAI2		ENSG00000241468	ATP5MF		ENSG00000205763	RP9P
ENSG00000110717	NDUFS8		ENSG00000167526	RPL13		ENSG00000100387	RBX1
ENSG00000051620	HEBP2		ENSG00000127022	CANX		ENSG00000101166	PRELID3B
ENSG00000143727	ACP1		ENSG00000006634	DBF4		ENSG00000115350	POLE4
ENSG00000230701	FBXW4P1		ENSG00000172932	ANKRD13D		ENSG00000164405	UQCRQ
ENSG00000261505	AL031714.1		ENSG00000111863	ADTRP		ENSG00000143479	DYRK3
ENSG00000197982	C1orf122		ENSG00000070081	NUCB2		ENSG00000083799	CYLD
ENSG00000187051	RPS19BP1		ENSG00000147050	KDM6A		ENSG00000153487	ING1
ENSG00000167705	RILP		ENSG00000197860	SGTB		ENSG00000261592	AC010531.3
ENSG00000137575	SDCBP		ENSG00000102886	GDPD3		ENSG00000203993	ARRDC1-AS1
ENSG00000174695	TMEM167A		ENSG00000131732	ZCCHC9		ENSG00000229638	RPL4P4
ENSG00000204152	TIMM23B		ENSG00000095059	DHPS		ENSG00000250303	AP002884.1
ENSG00000104915	STX10		ENSG00000283429	MIR1244-3		ENSG00000155330	C16orf87
ENSG00000229020	AKR7A2P1		ENSG00000135945	REV1		ENSG00000140939	NOL3
ENSG00000263272	AC004148.2		ENSG00000105393	BABAM1		ENSG00000146066	HIGD2A
ENSG00000133935	ERG28		ENSG00000131051	RBM39		ENSG00000198931	APRT
ENSG00000153113	CAST		ENSG00000122958	VPS26A		ENSG00000264745	TTC39C-AS1
ENSG00000250746	AC105250.1		ENSG00000164162	ANAPC10		ENSG00000068028	RASSF1
ENSG00000145912	NHP2		ENSG00000146540	C7orf50		ENSG00000100811	YY1
ENSG00000259248	USP3-AS1		ENSG00000123349	PFDN5		ENSG00000161904	LEMD2
ENSG00000095739	BAMBI		ENSG00000165792	METTL17		ENSG00000112531	QKI
ENSG00000156026	MCU		ENSG00000111665	CDCA3		ENSG00000273559	CWC25
ENSG00000130332	LSM7		ENSG00000128710	HOXD10		ENSG00000225442	MPRIP-AS1
ENSG00000104823	ECH1		ENSG00000108771	DHX58		ENSG00000134308	YWHAQ
ENSG00000122034	GTF3A		ENSG00000220842	RPL21P16		ENSG00000101452	DHX35
ENSG00000171298	GAA		ENSG00000155975	VPS37A		ENSG00000181741	FDX1P1
ENSG00000115694	STK25		ENSG00000175471	MCTP1		ENSG00000066322	ELOVL1
ENSG00000106153	CHCHD2		ENSG00000118193	KIF14		ENSG00000116741	RGS2
ENSG00000107223	EDF1		ENSG00000105193	RPS16		ENSG00000125743	SNRPD2
ENSG00000136754	ABI1		ENSG00000129562	DAD1		ENSG00000089022	MAPKAPK5
ENSG00000108349	CASC3		ENSG00000151746	BICD1		ENSG00000244687	UBE2V1
ENSG00000006704	GTF2IRD1		ENSG00000065491	TBC1D22B		ENSG00000136810	TXN
ENSG00000180879	SSR4		ENSG00000112851	ERBIN		ENSG00000166340	TPP1
ENSG00000168367	LINC00917		ENSG00000164294	GPX8		ENSG00000159079	CFAP298
ENSG00000212802	RPL15P3		ENSG00000165304	MELK		ENSG00000085274	MYNN
ENSG00000167601	AXL		ENSG00000158747	NBL1		ENSG00000115364	MRPL19
ENSG00000108829	LRRC59		ENSG00000138162	TACC2		ENSG00000156136	DCK
ENSG00000228474	OST4		ENSG00000121864	ZNF639		ENSG00000170545	SMAGP
ENSG00000148180	GSN		ENSG00000010404	IDS		ENSG00000197747	S100A10
ENSG00000174567	GOLT1A		ENSG00000013275	PSMC4		ENSG00000135587	SMPD2
ENSG00000172053	QARS		ENSG00000139117	CPNE8		ENSG00000136146	MED4
ENSG00000158411	MITD1		ENSG00000250479	CHCHD10		ENSG00000228477	AL663070.1
ENSG00000232187	FTH1P7		ENSG00000229950	TFAP2A-AS1		ENSG00000100138	SNU13
ENSG00000184203	PPP1R2		ENSG00000163235	TGFA		ENSG00000073584	SMARCE1
ENSG00000167965	MLST8		ENSG00000069482	GAL		ENSG00000122033	MTIF3
ENSG00000130520	LSM4		ENSG00000147535	PLPP5		ENSG00000183506	PI4KAP2
ENSG00000198860	TSEN15		ENSG00000134590	RTL8C		ENSG00000138433	CIR1
ENSG00000173511	VEGFB		ENSG00000048392	RRM2B		ENSG00000134046	MBD2
ENSG00000090372	STRN4		ENSG00000175575	PAAF1		ENSG00000030110	BAK1
ENSG00000129245	FXR2		ENSG00000256940	AP001453.2		ENSG00000220842	RPL21P16
ENSG00000238120	LINC01589		ENSG00000172380	GNG12		ENSG00000041988	THAP3
ENSG00000170310	STX8		ENSG00000140853	NLRC5		ENSG00000124831	LRRFIP1
ENSG00000183709	IFNL2		ENSG00000134057	CCNB1		ENSG00000136273	HUS1
ENSG00000165169	DYNLT3		ENSG00000172239	PAIP1		ENSG00000197045	GMFB
ENSG00000170632	ARMC10		ENSG00000137962	ARHGAP29		ENSG00000123091	RNF11
ENSG00000007080	CCDC124		ENSG00000169908	TM4SF1		ENSG00000002586	CD99
ENSG00000128309	MPST		ENSG00000171621	SPSB1		ENSG00000155755	TMEM237
ENSG00000126522	ASL		ENSG00000182628	SKA2		ENSG00000170006	TMEM154
ENSG00000099341	PSMD8		ENSG00000236552	RPL13AP5		ENSG00000154920	EME1
ENSG00000099385	BCL7C		ENSG00000196878	LAMB3		ENSG00000072849	DERL2
ENSG00000173436	MINOS1		ENSG00000122550	KLHL7		ENSG00000102030	NAA10
ENSG00000110330	BIRC2		ENSG00000100632	ERH		ENSG00000175854	SWI5
ENSG00000086065	CHMP5		ENSG00000186847	KRT14		ENSG00000142627	EPHA2
ENSG00000010256	UQCRC1		ENSG00000011083	SLC6A7		ENSG00000171552	BCL2L1
ENSG00000185787	MORF4L1		ENSG00000178226	PRSS36		ENSG00000101104	PABPC1L
ENSG00000243753	HLA-L		ENSG00000107372	ZFAND5		ENSG00000140995	DEF8
ENSG00000099812	MISP		ENSG00000169914	OTUD3		ENSG00000276564	AC130650.2
ENSG00000219433	BTBD10P2		ENSG00000113648	H2AFY		ENSG00000197744	PTMAP2
ENSG00000131148	EMC8		ENSG00000156017	CARNMT1		ENSG00000203497	PDCD4-AS1
ENSG00000279483	AC090498.1		ENSG00000154359	LONRF1		ENSG00000207525	RF00019
ENSG00000213741	RPS29		ENSG00000163923	RPL39L		ENSG00000205133	TRIQK
ENSG00000165678	GHITM		ENSG00000113460	BRIX1		ENSG00000223374	AC005104.1
ENSG00000231940	RPS7P3		ENSG00000108370	RGS9		ENSG00000119403	PHF19
ENSG00000039523	RIPOR1		ENSG00000137801	THBS1		ENSG00000198815	FOXJ3
ENSG00000175265	GOLGA8A		ENSG00000187325	TAF9B		ENSG00000105887	MTPN
ENSG00000184967	NOC4L		ENSG00000113108	APBB3		ENSG00000241494	AL355032.1
ENSG00000023318	ERP44		ENSG00000244187	TMEM141		ENSG00000156256	USP16
ENSG00000225808	DNAJC19P5		ENSG00000100100	PIK3IP1		ENSG00000179889	PDXDC1
ENSG00000163902	RPN1		ENSG00000176105	YES1		ENSG00000196449	YRDC
ENSG00000110852	CLEC2B		ENSG00000188846	RPL14		ENSG00000181817	LSM10
ENSG00000108039	XPNPEP1		ENSG00000155111	CDK19		ENSG00000226525	RPS7P10
ENSG00000109323	MANBA		ENSG00000138413	IDH1		ENSG00000135047	CTSL
ENSG00000087053	MTMR2		ENSG00000137942	FNBP1L		ENSG00000084207	GSTP1
ENSG00000116213	WRAP73		ENSG00000174021	GNG5		ENSG00000118680	MYL12B
ENSG00000092108	SCFD1		ENSG00000204681	GABBR1		ENSG00000138756	BMP2K
ENSG00000167397	VKORC1		ENSG00000139354	GAS2L3		ENSG00000117360	PRPF3
ENSG00000171159	C9orf16		ENSG00000198382	UVRAG		ENSG00000127314	RAP1B
ENSG00000102317	RBM3		ENSG00000160712	IL6R		ENSG00000132481	TRIM47
ENSG00000101474	APMAP		ENSG00000188042	ARL4C		ENSG00000095209	TMEM38B
ENSG00000153774	CFDP1		ENSG00000205352	PRR13		ENSG00000114388	NPRL2
ENSG00000185842	DNAH14		ENSG00000120370	GORAB		ENSG00000159199	ATP5MC1
ENSG00000201264	SNORD73B		ENSG00000232442	MHENCR		ENSG00000276712	MIR7111
ENSG00000154640	BTG3		ENSG00000179222	MAGED1		ENSG00000187109	NAP1L1
ENSG00000076944	STXBP2		ENSG00000164172	MOCS2		ENSG00000055483	USP36
ENSG00000080371	RAB21		ENSG00000225648	SBDSP1		ENSG00000116871	MAP7D1
ENSG00000105223	PLD3		ENSG00000108953	YWHAE		ENSG00000103995	CEP152
ENSG00000081181	ARG2		ENSG00000205765	C5orf51		ENSG00000136436	CALCOCO2
ENSG00000177548	RABEP2		ENSG00000119403	PHF19		ENSG00000112335	SNX3
ENSG00000234545	FAM133B		ENSG00000134480	CCNH		ENSG00000130748	TMEM160
ENSG00000164054	SHISA5		ENSG00000164597	COG5		ENSG00000010270	STARD3NL
ENSG00000178952	TUFM		ENSG00000152669	CCNO		ENSG00000112855	HARS2
ENSG00000170144	HNRNPA3		ENSG00000168884	TNIP2		ENSG00000207031	SNORD59A
ENSG00000163795	ZNF513		ENSG00000270168	AC004233.2		ENSG00000281780	RF00134
ENSG00000160211	G6PD		ENSG00000035687	ADSS		ENSG00000128524	ATP6V1F
ENSG00000168005	SPINDOC		ENSG00000148690	FRA10AC1		ENSG00000166136	NDUFB8
ENSG00000244122	UGT1A7		ENSG00000235174	RPL39P3		ENSG00000243199	AC115223.1
ENSG00000126012	KDM5C		ENSG00000142694	EVA1B		ENSG00000226221	RPL26P19
ENSG00000144029	MRPS5		ENSG00000139116	KIF21A		ENSG00000010278	CD9
ENSG00000116809	ZBTB17		ENSG00000099624	ATP5F1D		ENSG00000184207	PGP
ENSG00000247473	CARS-AS1		ENSG00000108854	SMURF2		ENSG00000171530	TBCA
ENSG00000257605	AC073611.1		ENSG00000131100	ATP6V1E1		ENSG00000127184	COX7C
ENSG00000176915	ANKLE2		ENSG00000178691	SUZ12		ENSG00000241990	PRR34-AS1
ENSG00000161013	MGAT4B		ENSG00000104472	CHRAC1		ENSG00000124172	ATP5F1E
ENSG00000185627	PSMD13		ENSG00000127191	TRAF2		ENSG00000134480	CCNH
ENSG00000160072	ATAD3B		ENSG00000164746	C7orf57		ENSG00000254884	PRR13P2
ENSG00000116521	SCAMP3		ENSG00000134371	CDC73		ENSG00000144048	DUSP11
ENSG00000204253	HNRNPCP2		ENSG00000199477	SNORA31		ENSG00000100227	POLDIP3
ENSG00000041880	PARP3		ENSG00000106799	TGFBR1		ENSG00000118985	ELL2
ENSG00000155463	OXA1L		ENSG00000172071	EIF2AK3		ENSG00000258469	CHMP4BP1
ENSG00000188573	FBLL1		ENSG00000219545	UMAD1		ENSG00000178982	EIF3K
ENSG00000176393	RNPEP		ENSG00000276023	DUSP14		ENSG00000189410	SH2D5
ENSG00000101310	SEC23B		ENSG00000112773	TENT5A		ENSG00000005022	SLC25A5
ENSG00000270903	HNRNPA3P9		ENSG00000066044	ELAVL1		ENSG00000132963	POMP
ENSG00000145779	TNFAIP8		ENSG00000004059	ARF5		ENSG00000068912	ERLEC1
ENSG00000182870	GALNT9		ENSG00000162407	PLPP3		ENSG00000249293	AC091868.2
ENSG00000119729	RHOQ		ENSG00000165669	FAM204A		ENSG00000213347	MXD3
ENSG00000165494	PCF11		ENSG00000153487	ING1		ENSG00000101421	CHMP4B
ENSG00000119048	UBE2B		ENSG00000103260	METRN		ENSG00000225697	SLC26A6
ENSG00000255139	AP000442.2		ENSG00000225880	LINC00115		ENSG00000269925	Z98884.2
ENSG00000143537	ADAM15		ENSG00000170689	HOXB9		ENSG00000065618	COL17A1
ENSG00000213326	RPS7P11		ENSG00000105404	RABAC1		ENSG00000186847	KRT14
ENSG00000148343	MIGA2		ENSG00000136819	C9orf78		ENSG00000101608	MYL12A
ENSG00000260578	AC110597.1		ENSG00000203485	INF2		ENSG00000057757	PITHD1
ENSG00000171204	TMEM126B		ENSG00000074695	LMAN1		ENSG00000153291	SLC25A27
ENSG00000279863	AC069547.1		ENSG00000153140	CETN3		ENSG00000267592	AC004134.1
ENSG00000011083	SLC6A7		ENSG00000105321	CCDC9		ENSG00000145337	PYURF
ENSG00000119655	NPC2		ENSG00000106554	CHCHD3		ENSG00000155959	VBP1
ENSG00000168785	TSPAN5		ENSG00000073605	GSDMB		ENSG00000186105	LRRC70
ENSG00000143612	C1orf43		ENSG00000087206	UIMC1		ENSG00000197345	MRPL21
ENSG00000149573	MPZL2		ENSG00000109083	IFT20		ENSG00000143545	RAB13
ENSG00000110811	P3H3		ENSG00000271576	AL359504.2		ENSG00000171735	CAMTA1
ENSG00000120725	SIL1		ENSG00000172292	CERS6		ENSG00000240087	RPSAP12
ENSG00000085733	CTTN		ENSG00000129559	NEDD8		ENSG00000081721	DUSP12
ENSG00000152558	TMEM123		ENSG00000114423	CBLB		ENSG00000221926	TRIM16
ENSG00000123737	EXOSC9		ENSG00000204370	SDHD		ENSG00000110651	CD81
ENSG00000091073	DTX2		ENSG00000174032	SLC25A30		ENSG00000105971	CAV2
ENSG00000058600	POLR3E		ENSG00000137807	KIF23		ENSG00000182831	C16orf72
ENSG00000197483	ZNF628		ENSG00000117410	ATP6V0B		ENSG00000071462	BUD23
ENSG00000104213	PDGFRL		ENSG00000104979	C19orf53		ENSG00000140319	SRP14
ENSG00000259921	AC022819.1		ENSG00000159128	IFNGR2		ENSG00000277342	AC048344.4
ENSG00000208037	MIR320A		ENSG00000133606	MKRN1		ENSG00000114423	CBLB
ENSG00000160767	FAM189B		ENSG00000147065	MSN		ENSG00000162545	CAMK2N1
ENSG00000237938	AL450998.2		ENSG00000179477	ALOX12B		ENSG00000224578	HNRNPA1P48
ENSG00000142694	EVA1B		ENSG00000073584	SMARCE1		ENSG00000117479	SLC19A2
ENSG00000151748	SAV1		ENSG00000175854	SWI5		ENSG00000171067	C11orf24
ENSG00000132855	ANGPTL3		ENSG00000255529	POLR2M		ENSG00000110172	CHORDC1
ENSG00000263266	RPS7P1		ENSG00000136114	THSD1		ENSG00000104886	PLEKHJ1
ENSG00000166823	MESP1		ENSG00000065518	NDUFB4		ENSG00000151414	NEK7
ENSG00000130164	LDLR		ENSG00000118200	CAMSAP2		ENSG00000160209	PDXK
ENSG00000221914	PPP2R2A		ENSG00000122565	CBX3		ENSG00000256950	AC069503.2
ENSG00000234287	AC099560.2		ENSG00000205542	TMSB4X		ENSG00000128245	YWHAH
ENSG00000034713	GABARAPL2		ENSG00000130396	AFDN		ENSG00000163608	NEPRO
ENSG00000280042	AC022336.3		ENSG00000204272	NBDY		ENSG00000244313	AC024293.1
ENSG00000249180	AC020900.1		ENSG00000137936	BCAR3		ENSG00000125875	TBC1D20
ENSG00000138029	HADHB		ENSG00000001629	ANKIB1		ENSG00000134259	NGF
ENSG00000259884	AC025259.3		ENSG00000076864	RAP1GAP		ENSG00000221968	FADS3
ENSG00000156639	ZFAND3		ENSG00000119820	YIPF4		ENSG00000119328	FAM206A
ENSG00000147164	SNX12		ENSG00000115233	PSMD14		ENSG00000124783	SSR1
ENSG00000104881	PPP1R13L		ENSG00000169733	RFNG		ENSG00000232388	SMIM26
ENSG00000060762	MPC1		ENSG00000152117	AC073869.1		ENSG00000133731	IMPA1
ENSG00000163875	MEAF6		ENSG00000101367	MAPRE1		ENSG00000115290	GRB14
ENSG00000131408	NR1H2		ENSG00000233493	TMEM238		ENSG00000160752	FDPS
ENSG00000165819	METTL3		ENSG00000163053	SLC16A14		ENSG00000173660	UQCRH
ENSG00000142920	AZIN2		ENSG00000163516	ANKZF1		ENSG00000100410	PHF5A
ENSG00000131508	UBE2D2		ENSG00000091640	SPAG7		ENSG00000237854	LINC00674
ENSG00000167553	TUBA1C		ENSG00000069696	DRD4		ENSG00000160783	PMF1
ENSG00000069956	MAPK6		ENSG00000092841	MYL6		ENSG00000184990	SIVA1
ENSG00000024862	CCDC28A		ENSG00000233429	HOTAIRM1		ENSG00000130734	ATG4D
ENSG00000132635	PCED1A		ENSG00000163001	CFAP36		ENSG00000243449	C4orf48
ENSG00000248885	AC118465.1		ENSG00000123094	RASSF8		ENSG00000275888	AC132872.3
ENSG00000039650	PNKP		ENSG00000158201	ABHD3		ENSG00000156671	SAMD8
ENSG00000175334	BANF1		ENSG00000198018	ENTPD7		ENSG00000151239	TWF1
ENSG00000123131	PRDX4		ENSG00000171206	TRIM8		ENSG00000062582	MRPS24
ENSG00000162458	FBLIM1		ENSG00000124226	RNF114		ENSG00000183291	SELENOF
ENSG00000131828	PDHA1		ENSG00000125995	ROMO1		ENSG00000213860	RPL21P75
ENSG00000285106	AC016831.6		ENSG00000255004	AL133330.2		ENSG00000143222	UFC1
ENSG00000154277	UCHL1		ENSG00000198369	SPRED2		ENSG00000065154	OAT
ENSG00000280383	Z95331.1		ENSG00000198886	MT-ND4		ENSG00000103260	METRN
ENSG00000239703	RN7SL568P		ENSG00000183648	NDUFB1		ENSG00000066651	TRMT11
ENSG00000101443	WFDC2		ENSG00000116898	MRPS15		ENSG00000119335	SET
ENSG00000178605	GTPBP6		ENSG00000261609	GAN		ENSG00000175416	CLTB
ENSG00000079805	DNM2		ENSG00000169379	ARL13B		ENSG00000148680	HTR7
ENSG00000215440	NPEPL1		ENSG00000263465	SRSF8		ENSG00000104518	GSDMD
ENSG00000120306	CYSTM1		ENSG00000198252	STYX		ENSG00000176092	CRYBG2
ENSG00000132286	TIMM10B		ENSG00000178381	ZFAND2A		ENSG00000109670	FBXW7
ENSG00000136238	RAC1		ENSG00000117691	NENF		ENSG00000115128	SF3B6
ENSG00000100311	PDGFB		ENSG00000138138	ATAD1		ENSG00000179271	GADD45GIP1
ENSG00000183298	RPSAP19		ENSG00000142892	PIGK		ENSG00000099999	RNF215
ENSG00000226471	Z93930.2		ENSG00000104442	ARMC1		ENSG00000127922	SEM1
ENSG00000214389	RPS3AP26		ENSG00000120802	TMPO		ENSG00000175756	AURKAIP1
ENSG00000062485	CS		ENSG00000085274	MYNN		ENSG00000276345	AC004556.1
ENSG00000178761	FAM219B		ENSG00000140299	BNIP2		ENSG00000149657	LSM14B
ENSG00000105376	ICAM5		ENSG00000065613	SLK		ENSG00000105254	TBCB
ENSG00000101158	NELFCD		ENSG00000163166	IWS1		ENSG00000236801	RPL24P8
ENSG00000109220	CHIC2		ENSG00000084636	COL16A1		ENSG00000131174	COX7B
ENSG00000118564	FBXL5		ENSG00000162892	IL24		ENSG00000199053	MIR324
ENSG00000226824	AC006001.2		ENSG00000167967	E4F1		ENSG00000107771	CCSER2
ENSG00000242071	RPL7AP6		ENSG00000158864	NDUFS2		ENSG00000107960	STN1
ENSG00000113716	HMGXB3		ENSG00000285831	AC027329.1		ENSG00000105538	RASIP1
ENSG00000011304	PTBP1		ENSG00000188186	LAMTOR4		ENSG00000164897	TMUB1
ENSG00000050820	BCAR1		ENSG00000198799	LRIG2		ENSG00000189043	NDUFA4
ENSG00000147140	NONO		ENSG00000078140	UBE2K		ENSG00000048544	MRPS10
ENSG00000005075	POLR2J		ENSG00000168175	MAPK1IP1L		ENSG00000011021	CLCN6
ENSG00000163166	IWS1		ENSG00000035499	DEPDC1B		ENSG00000131100	ATP6V1E1
ENSG00000254614	AP003068.2		ENSG00000121892	PDS5A		ENSG00000136147	PHF11
ENSG00000138772	ANXA3		ENSG00000155918	RAET1L		ENSG00000155090	KLF10
ENSG00000145741	BTF3		ENSG00000137770	CTDSPL2		ENSG00000177556	ATOX1
ENSG00000285441	SOD2		ENSG00000121671	CRY2		ENSG00000182512	GLRX5
ENSG00000134686	PHC2		ENSG00000180979	LRRC57		ENSG00000022840	RNF10
ENSG00000213753	CENPBD1P1		ENSG00000204859	ZBTB48		ENSG00000169155	ZBTB43
ENSG00000181450	ZNF678		ENSG00000104450	SPAG1		ENSG00000125977	EIF2S2
ENSG00000164823	OSGIN2		ENSG00000158711	ELK4		ENSG00000133818	RRAS2
ENSG00000105401	CDC37		ENSG00000178104	PDE4DIP		ENSG00000164970	FAM219A
ENSG00000007341	ST7L		ENSG00000051620	HEBP2		ENSG00000224861	YBX1P1
ENSG00000139725	RHOF		ENSG00000128340	RAC2		ENSG00000136122	BORA
ENSG00000118162	KPTN		ENSG00000160783	PMF1		ENSG00000144381	HSPD1
ENSG00000174748	RPL15		ENSG00000101474	APMAP		ENSG00000108826	MRPL27
ENSG00000119326	CTNNAL1		ENSG00000124333	VAMP7		ENSG00000184922	FMNL1
ENSG00000167280	ENGASE		ENSG00000173852	DPY19L1		ENSG00000239884	RN7SL608P
ENSG00000130707	ASS1		ENSG00000124171	PARD6B		ENSG00000268257	AIRN
ENSG00000171425	ZNF581		ENSG00000164687	FABP5		ENSG00000177688	SUMO4
ENSG00000204219	TCEA3		ENSG00000188910	GJB3		ENSG00000178026	LRRC75B
ENSG00000162729	IGSF8		ENSG00000119139	TJP2		ENSG00000169692	AGPAT2
ENSG00000154359	LONRF1		ENSG00000148291	SURF2		ENSG00000184752	NDUFA12
ENSG00000177674	AGTRAP		ENSG00000169599	NFU1		ENSG00000099968	BCL2L13
ENSG00000100258	LMF2		ENSG00000143614	GATAD2B		ENSG00000084072	PPIE
ENSG00000213551	DNAJC9		ENSG00000179148	ALOXE3		ENSG00000261351	AC116913.1
ENSG00000103202	NME4		ENSG00000087302	RTRAF		ENSG00000187608	ISG15
ENSG00000103510	KAT8		ENSG00000170584	NUDCD2		ENSG00000213018	AL590762.1
ENSG00000141985	SH3GL1		ENSG00000184182	UBE2F		ENSG00000143575	HAX1
ENSG00000259712	AC023906.5		ENSG00000107863	ARHGAP21		ENSG00000130203	APOE
ENSG00000117625	RCOR3		ENSG00000078699	CBFA2T2		ENSG00000176597	B3GNT5
ENSG00000272084	AL137127.1		ENSG00000189227	C15orf61		ENSG00000119125	GDA
ENSG00000105677	TMEM147		ENSG00000125611	CHCHD5		ENSG00000117614	SYF2
ENSG00000104231	ZFAND1		ENSG00000160948	VPS28		ENSG00000152944	MED21
ENSG00000089693	MLF2		ENSG00000125870	SNRPB2		ENSG00000197586	ENTPD6
ENSG00000164221	CCDC112		ENSG00000179598	PLD6		ENSG00000100219	XBP1
ENSG00000023330	ALAS1		ENSG00000197302	ZNF720		ENSG00000169241	SLC50A1
ENSG00000171658	NMRAL2P		ENSG00000274272	AC069281.2		ENSG00000165724	ZMYND19
ENSG00000052749	RRP12		ENSG00000225663	MCRIP1		ENSG00000149196	HIKESHI
ENSG00000125611	CHCHD5		ENSG00000223803	RPS20P14		ENSG00000173156	RHOD
ENSG00000173171	MTX1		ENSG00000198417	MT1F		ENSG00000113460	BRIX1
ENSG00000260260	SNHG19		ENSG00000122644	ARL4A		ENSG00000115657	ABCB6
ENSG00000254560	BBOX1-AS1		ENSG00000156642	NPTN		ENSG00000189266	PNRC2
ENSG00000184232	OAF		ENSG00000133816	MICAL2		ENSG00000279488	AC004623.1
ENSG00000228305	AC016734.1		ENSG00000136603	SKIL		ENSG00000258872	FDPSP3
ENSG00000128595	CALU		ENSG00000110422	HIPK3		ENSG00000120889	TNFRSF10B
ENSG00000221500	SNORD100		ENSG00000278493	AC039056.2		ENSG00000182117	NOP10
ENSG00000167775	CD320		ENSG00000072832	CRMP1		ENSG00000137936	BCAR3
ENSG00000072864	NDE1		ENSG00000183742	MACC1		ENSG00000165672	PRDX3
ENSG00000160410	SHKBP1		ENSG00000089157	RPLP0		ENSG00000131143	COX4I1
ENSG00000100226	GTPBP1		ENSG00000171862	PTEN		ENSG00000214922	HLA-F-AS1
ENSG00000168394	TAP1		ENSG00000174013	FBXO45		ENSG00000186866	POFUT2
ENSG00000182484	WASH6P		ENSG00000152492	CCDC50		ENSG00000229816	DDX50P1
ENSG00000144589	STK11IP		ENSG00000173511	VEGFB		ENSG00000111832	RWDD1
ENSG00000184371	CSF1		ENSG00000138675	FGF5		ENSG00000238390	RF01241
ENSG00000229598	PRDX3P1		ENSG00000139977	NAA30		ENSG00000259623	AC125257.1
ENSG00000173744	AGFG1		ENSG00000120458	MSANTD2		ENSG00000139372	TDG
ENSG00000044090	CUL7		ENSG00000148303	RPL7A		ENSG00000174775	HRAS
[truncated: 4,305 more rows]

## Sheet: downregulated DEGs
Table S3 (related to Figure 4B). List of common downregulated DEGs between SCC15 and SCC25 cells after the addition of squamocin for 24 h.
SCC15 downregulated DEGs (5193 genes)			SCC25 downregulated DEGs (6640 genes)			Common downregulated DEGs (2770 genes)
Gene ID	Gene name		Gene ID	Gene name		Gene ID	Gene name
ENSG00000127954	STEAP4		ENSG00000125730	C3		ENSG00000127954	STEAP4
ENSG00000204569	PPP1R10		ENSG00000184292	TACSTD2		ENSG00000204569	PPP1R10
ENSG00000198899	MT-ATP6		ENSG00000120738	EGR1		ENSG00000198899	MT-ATP6
ENSG00000211448	DIO2		ENSG00000164733	CTSB		ENSG00000211448	DIO2
ENSG00000198888	MT-ND1		ENSG00000188229	TUBB4B		ENSG00000198888	MT-ND1
ENSG00000210135	MT-TN		ENSG00000163220	S100A9		ENSG00000210135	MT-TN
ENSG00000130749	ZC3H4		ENSG00000135821	GLUL		ENSG00000130749	ZC3H4
ENSG00000175283	DOLK		ENSG00000145632	PLK2		ENSG00000175283	DOLK
ENSG00000101347	SAMHD1		ENSG00000143546	S100A8		ENSG00000101347	SAMHD1
ENSG00000210140	MT-TC		ENSG00000104368	PLAT		ENSG00000210140	MT-TC
ENSG00000128191	DGCR8		ENSG00000171346	KRT15		ENSG00000128191	DGCR8
ENSG00000279806	AC018629.1		ENSG00000118515	SGK1		ENSG00000279806	AC018629.1
ENSG00000198938	MT-CO3		ENSG00000166508	MCM7		ENSG00000198938	MT-CO3
ENSG00000135373	EHF		ENSG00000120708	TGFBI		ENSG00000248527	MTATP6P1
ENSG00000248527	MTATP6P1		ENSG00000135842	FAM129A		ENSG00000189057	FAM111B
ENSG00000189057	FAM111B		ENSG00000184254	ALDH1A3		ENSG00000159792	PSKH1
ENSG00000159792	PSKH1		ENSG00000177706	FAM20C		ENSG00000124120	TTPAL
ENSG00000124120	TTPAL		ENSG00000111912	NCOA7		ENSG00000198890	PRMT6
ENSG00000198890	PRMT6		ENSG00000170345	FOS		ENSG00000126003	PLAGL2
ENSG00000126003	PLAGL2		ENSG00000136205	TNS3		ENSG00000121858	TNFSF10
ENSG00000121858	TNFSF10		ENSG00000125968	ID1		ENSG00000228253	MT-ATP8
ENSG00000228253	MT-ATP8		ENSG00000185885	IFITM1		ENSG00000173218	VANGL1
ENSG00000173218	VANGL1		ENSG00000181143	MUC16		ENSG00000082482	KCNK2
ENSG00000082482	KCNK2		ENSG00000171236	LRG1		ENSG00000138496	PARP9
ENSG00000138496	PARP9		ENSG00000166920	C15orf48		ENSG00000198727	MT-CYB
ENSG00000198727	MT-CYB		ENSG00000143126	CELSR2		ENSG00000184208	C22orf46
ENSG00000184208	C22orf46		ENSG00000112118	MCM3		ENSG00000146834	MEPCE
ENSG00000146834	MEPCE		ENSG00000100297	MCM5		ENSG00000120738	EGR1
ENSG00000120738	EGR1		ENSG00000121858	TNFSF10		ENSG00000198763	MT-ND2
ENSG00000198763	MT-ND2		ENSG00000073111	MCM2		ENSG00000185085	INTS5
ENSG00000185085	INTS5		ENSG00000142619	PADI3		ENSG00000183309	ZNF623
ENSG00000183309	ZNF623		ENSG00000168906	MAT2A		ENSG00000065308	TRAM2
ENSG00000065308	TRAM2		ENSG00000021355	SERPINB1		ENSG00000102870	ZNF629
ENSG00000102870	ZNF629		ENSG00000196937	FAM3C		ENSG00000173706	HEG1
ENSG00000173706	HEG1		ENSG00000074181	NOTCH3		ENSG00000186594	MIR22HG
ENSG00000186594	MIR22HG		ENSG00000136997	MYC		ENSG00000089335	ZNF302
ENSG00000089335	ZNF302		ENSG00000019186	CYP24A1		ENSG00000079215	SLC1A3
ENSG00000079215	SLC1A3		ENSG00000162496	DHRS3		ENSG00000186871	ERCC6L
ENSG00000186871	ERCC6L		ENSG00000105429	MEGF8		ENSG00000226137	BAIAP2-DT
ENSG00000226137	BAIAP2-DT		ENSG00000206073	SERPINB4		ENSG00000075407	ZNF37A
ENSG00000075407	ZNF37A		ENSG00000104738	MCM4		ENSG00000163840	DTX3L
ENSG00000163840	DTX3L		ENSG00000107159	CA9		ENSG00000134982	APC
ENSG00000134982	APC		ENSG00000110400	NECTIN1		ENSG00000124217	MOCS3
ENSG00000124217	MOCS3		ENSG00000173442	EHBP1L1		ENSG00000198712	MT-CO2
ENSG00000198712	MT-CO2		ENSG00000177225	GATD1		ENSG00000196584	XRCC2
ENSG00000196584	XRCC2		ENSG00000143641	GALNT2		ENSG00000136205	TNS3
ENSG00000153253	SCN3A		ENSG00000118523	CTGF		ENSG00000168806	LCMT2
ENSG00000136205	TNS3		ENSG00000142949	PTPRF		ENSG00000162377	COA7
ENSG00000180787	ZFP3		ENSG00000148346	LCN2		ENSG00000124160	NCOA5
ENSG00000168806	LCMT2		ENSG00000177106	EPS8L2		ENSG00000157240	FZD1
ENSG00000162377	COA7		ENSG00000116062	MSH6		ENSG00000235750	KIAA0040
ENSG00000124160	NCOA5		ENSG00000185215	TNFAIP2		ENSG00000166189	HPS6
ENSG00000157240	FZD1		ENSG00000156804	FBXO32		ENSG00000205413	SAMD9
ENSG00000235750	KIAA0040		ENSG00000076003	MCM6		ENSG00000198840	MT-ND3
ENSG00000138642	HERC6		ENSG00000210135	MT-TN		ENSG00000128000	ZNF780B
ENSG00000166189	HPS6		ENSG00000077238	IL4R		ENSG00000118515	SGK1
ENSG00000205413	SAMD9		ENSG00000086570	FAT2		ENSG00000198730	CTR9
ENSG00000198840	MT-ND3		ENSG00000228253	MT-ATP8		ENSG00000281490	CICP14
ENSG00000128000	ZNF780B		ENSG00000158125	XDH		ENSG00000166750	SLFN5
ENSG00000118515	SGK1		ENSG00000167767	KRT80		ENSG00000177613	CSTF2T
ENSG00000198730	CTR9		ENSG00000136279	DBNL		ENSG00000117724	CENPF
ENSG00000281490	CICP14		ENSG00000107331	ABCA2		ENSG00000110042	DTX4
ENSG00000104043	ATP8B4		ENSG00000091136	LAMB1		ENSG00000213694	S1PR3
ENSG00000166750	SLFN5		ENSG00000068654	POLR1A		ENSG00000166272	WBP1L
ENSG00000177613	CSTF2T		ENSG00000237988	OR2I1P		ENSG00000197782	ZNF780A
ENSG00000117724	CENPF		ENSG00000160932	LY6E		ENSG00000162086	ZNF75A
ENSG00000107201	DDX58		ENSG00000155066	PROM2		ENSG00000157350	ST3GAL2
ENSG00000161813	LARP4		ENSG00000131746	TNS4		ENSG00000122863	CHST3
ENSG00000110042	DTX4		ENSG00000166750	SLFN5		ENSG00000107984	DKK1
ENSG00000213694	S1PR3		ENSG00000076248	UNG		ENSG00000196639	HRH1
ENSG00000166272	WBP1L		ENSG00000196700	ZNF512B		ENSG00000258441	LINC00641
ENSG00000197782	ZNF780A		ENSG00000180530	NRIP1		ENSG00000095002	MSH2
ENSG00000162086	ZNF75A		ENSG00000167670	CHAF1A		ENSG00000134215	VAV3
ENSG00000148730	EIF4EBP2		ENSG00000172081	MOB3A		ENSG00000176087	SLC35A4
ENSG00000157350	ST3GAL2		ENSG00000124107	SLPI		ENSG00000070182	SPTB
ENSG00000122863	CHST3		ENSG00000168802	CHTF8		ENSG00000169118	CSNK1G1
ENSG00000107984	DKK1		ENSG00000148344	PTGES		ENSG00000132357	CARD6
ENSG00000196639	HRH1		ENSG00000174080	CTSF		ENSG00000170871	KIAA0232
ENSG00000258441	LINC00641		ENSG00000101443	WFDC2		ENSG00000007968	E2F2
ENSG00000095002	MSH2		ENSG00000103811	CTSH		ENSG00000154642	C21orf91
ENSG00000145675	PIK3R1		ENSG00000166189	HPS6		ENSG00000136870	ZNF189
ENSG00000134215	VAV3		ENSG00000128191	DGCR8		ENSG00000168792	ABHD15
ENSG00000176087	SLC35A4		ENSG00000078900	TP73		ENSG00000128408	RIBC2
ENSG00000070182	SPTB		ENSG00000074800	ENO1		ENSG00000130818	ZNF426
ENSG00000169118	CSNK1G1		ENSG00000198959	TGM2		ENSG00000103042	SLC38A7
ENSG00000132357	CARD6		ENSG00000165949	IFI27		ENSG00000213380	COG8
ENSG00000170871	KIAA0232		ENSG00000122359	ANXA11		ENSG00000204682	CASC10
ENSG00000007968	E2F2		ENSG00000083444	PLOD1		ENSG00000197296	FITM2
ENSG00000154642	C21orf91		ENSG00000117115	PADI2		ENSG00000157184	CPT2
ENSG00000227051	C14orf132		ENSG00000033100	CHPF2		ENSG00000205730	ITPRIPL2
ENSG00000136870	ZNF189		ENSG00000064666	CNN2		ENSG00000139178	C1RL
ENSG00000168792	ABHD15		ENSG00000267519	AC020916.1		ENSG00000168802	CHTF8
ENSG00000128408	RIBC2		ENSG00000129521	EGLN3		ENSG00000066279	ASPM
ENSG00000130818	ZNF426		ENSG00000108654	DDX5		ENSG00000132825	PPP1R3D
ENSG00000103042	SLC38A7		ENSG00000188488	SERPINA5		ENSG00000132016	C19orf57
ENSG00000213380	COG8		ENSG00000100139	MICALL1		ENSG00000172831	CES2
ENSG00000204682	CASC10		ENSG00000179115	FARSA		ENSG00000171236	LRG1
ENSG00000197296	FITM2		ENSG00000169047	IRS1		ENSG00000225630	MTND2P28
ENSG00000157184	CPT2		ENSG00000072274	TFRC		ENSG00000198804	MT-CO1
ENSG00000205730	ITPRIPL2		ENSG00000141753	IGFBP4		ENSG00000178700	DHFR2
ENSG00000139178	C1RL		ENSG00000062822	POLD1		ENSG00000033100	CHPF2
ENSG00000168802	CHTF8		ENSG00000117335	CD46		ENSG00000261150	EPPK1
ENSG00000066279	ASPM		ENSG00000184916	JAG2		ENSG00000183770	FOXL2
ENSG00000132825	PPP1R3D		ENSG00000141959	PFKL		ENSG00000165240	ATP7A
ENSG00000132016	C19orf57		ENSG00000041982	TNC		ENSG00000185920	PTCH1
ENSG00000172831	CES2		ENSG00000130723	PRRC2B		ENSG00000164976	MYORG
ENSG00000171236	LRG1		ENSG00000088888	MAVS		ENSG00000137834	SMAD6
ENSG00000225630	MTND2P28		ENSG00000143799	PARP1		ENSG00000257167	TMPO-AS1
ENSG00000268879	IGFL1P1		ENSG00000204843	DCTN1		ENSG00000176396	EID2
ENSG00000198804	MT-CO1		ENSG00000173402	DAG1		ENSG00000052850	ALX4
ENSG00000178700	DHFR2		ENSG00000139178	C1RL		ENSG00000196810	CTBP1-DT
ENSG00000033100	CHPF2		ENSG00000128641	MYO1B		ENSG00000178878	APOLD1
ENSG00000261150	EPPK1		ENSG00000146674	IGFBP3		ENSG00000185621	LMLN
ENSG00000136824	SMC2		ENSG00000030419	IKZF2		ENSG00000149930	TAOK2
ENSG00000183770	FOXL2		ENSG00000013588	GPRC5A		ENSG00000125484	GTF3C4
ENSG00000165240	ATP7A		ENSG00000134013	LOXL2		ENSG00000143315	PIGM
ENSG00000185920	PTCH1		ENSG00000136295	TTYH3		ENSG00000181830	SLC35C1
ENSG00000164976	MYORG		ENSG00000101191	DIDO1		ENSG00000143147	GPR161
ENSG00000137834	SMAD6		ENSG00000253729	PRKDC		ENSG00000259956	RBM15B
ENSG00000257167	TMPO-AS1		ENSG00000133216	EPHB2		ENSG00000226479	TMEM185B
ENSG00000113194	FAF2		ENSG00000057149	SERPINB3		ENSG00000070413	DGCR2
ENSG00000176396	EID2		ENSG00000143556	S100A7		ENSG00000115904	SOS1
ENSG00000052850	ALX4		ENSG00000174028	FAM3C2		ENSG00000186104	CYP2R1
ENSG00000196810	CTBP1-DT		ENSG00000103044	HAS3		ENSG00000180626	ZNF594
ENSG00000178878	APOLD1		ENSG00000248323	LUCAT1		ENSG00000232098	AC012313.1
ENSG00000164187	LMBRD2		ENSG00000171603	CLSTN1		ENSG00000177352	CCDC71
ENSG00000185621	LMLN		ENSG00000165272	AQP3		ENSG00000164045	CDC25A
ENSG00000141298	SSH2		ENSG00000108679	LGALS3BP		ENSG00000285796	AL162458.1
ENSG00000149930	TAOK2		ENSG00000111319	SCNN1A		ENSG00000136381	IREB2
ENSG00000125484	GTF3C4		ENSG00000278540	ACACA		ENSG00000210144	MT-TY
ENSG00000143315	PIGM		ENSG00000173898	SPTBN2		ENSG00000083812	ZNF324
ENSG00000181830	SLC35C1		ENSG00000125817	CENPB		ENSG00000106351	AGFG2
ENSG00000143147	GPR161		ENSG00000086758	HUWE1		ENSG00000142871	CYR61
ENSG00000259956	RBM15B		ENSG00000186594	MIR22HG		ENSG00000242498	ARPIN
ENSG00000159200	RCAN1		ENSG00000000971	CFH		ENSG00000173227	SYT12
ENSG00000226479	TMEM185B		ENSG00000172831	CES2		ENSG00000185127	C6orf120
ENSG00000070413	DGCR2		ENSG00000131446	MGAT1		ENSG00000149474	KAT14
ENSG00000115904	SOS1		ENSG00000070413	DGCR2		ENSG00000103021	CCDC113
ENSG00000186104	CYP2R1		ENSG00000205220	PSMB10		ENSG00000223768	LINC00205
ENSG00000180626	ZNF594		ENSG00000106263	EIF3B		ENSG00000137124	ALDH1B1
ENSG00000232098	AC012313.1		ENSG00000143162	CREG1		ENSG00000238105	GOLGA2P5
ENSG00000177352	CCDC71		ENSG00000120875	DUSP4		ENSG00000175595	ERCC4
ENSG00000154127	UBASH3B		ENSG00000168056	LTBP3		ENSG00000119638	NEK9
ENSG00000164045	CDC25A		ENSG00000132182	NUP210		ENSG00000124201	ZNFX1
ENSG00000285796	AL162458.1		ENSG00000074527	NTN4		ENSG00000179886	TIGD5
ENSG00000136381	IREB2		ENSG00000179409	GEMIN4		ENSG00000152127	MGAT5
ENSG00000210144	MT-TY		ENSG00000198700	IPO9		ENSG00000213859	KCTD11
ENSG00000113368	LMNB1		ENSG00000049239	H6PD		ENSG00000186638	KIF24
ENSG00000083812	ZNF324		ENSG00000198786	MT-ND5		ENSG00000062725	APPBP2
ENSG00000106351	AGFG2		ENSG00000136848	DAB2IP		ENSG00000082497	SERTAD4
ENSG00000142871	CYR61		ENSG00000143537	ADAM15		ENSG00000138160	KIF11
ENSG00000143756	FBXO28		ENSG00000107738	VSIR		ENSG00000169641	LUZP1
ENSG00000242498	ARPIN		ENSG00000132561	MATN2		ENSG00000230733	AC092171.2
ENSG00000173227	SYT12		ENSG00000162654	GBP4		ENSG00000247315	ZCCHC3
ENSG00000185127	C6orf120		ENSG00000100714	MTHFD1		ENSG00000182253	SYNM
ENSG00000149474	KAT14		ENSG00000204569	PPP1R10		ENSG00000104356	POP1
ENSG00000103021	CCDC113		ENSG00000135624	CCT7		ENSG00000279207	AC015813.6
ENSG00000223768	LINC00205		ENSG00000130713	EXOSC2		ENSG00000135956	TMEM127
ENSG00000137124	ALDH1B1		ENSG00000102870	ZNF629		ENSG00000168040	FADD
ENSG00000238105	GOLGA2P5		ENSG00000171992	SYNPO		ENSG00000100335	MIEF1
ENSG00000175595	ERCC4		ENSG00000100003	SEC14L2		ENSG00000137040	RANBP6
ENSG00000119638	NEK9		ENSG00000276043	UHRF1		ENSG00000180758	GPR157
ENSG00000124201	ZNFX1		ENSG00000002549	LAP3		ENSG00000196159	FAT4
ENSG00000162520	SYNC		ENSG00000107581	EIF3A		ENSG00000136720	HS6ST1
ENSG00000256771	ZNF253		ENSG00000210140	MT-TC		ENSG00000152990	ADGRA3
ENSG00000178966	RMI1		ENSG00000136720	HS6ST1		ENSG00000008853	RHOBTB2
ENSG00000113448	PDE4D		ENSG00000100234	TIMP3		ENSG00000164684	ZNF704
ENSG00000267922	AC007785.1		ENSG00000121064	SCPEP1		ENSG00000278129	ZNF8
ENSG00000179886	TIGD5		ENSG00000167716	WDR81		ENSG00000227500	SCAMP4
ENSG00000152127	MGAT5		ENSG00000205978	NYNRIN		ENSG00000071246	VASH1
ENSG00000213859	KCTD11		ENSG00000186350	RXRA		ENSG00000176095	IP6K1
ENSG00000186638	KIF24		ENSG00000247095	MIR210HG		ENSG00000156802	ATAD2
ENSG00000143322	ABL2		ENSG00000188549	CCDC9B		ENSG00000187951	AC091057.1
ENSG00000062725	APPBP2		ENSG00000205436	EXOC3L4		ENSG00000155016	CYP2U1
ENSG00000204054	LINC00963		ENSG00000183421	RIPK4		ENSG00000001461	NIPAL3
ENSG00000082497	SERTAD4		ENSG00000177084	POLE		ENSG00000170629	DPY19L2P2
ENSG00000138160	KIF11		ENSG00000142089	IFITM3		ENSG00000271122	AC018647.2
ENSG00000169641	LUZP1		ENSG00000183741	CBX6		ENSG00000261326	LINC01355
ENSG00000230733	AC092171.2		ENSG00000226137	BAIAP2-DT		ENSG00000223764	LINC02593
ENSG00000149289	ZC3H12C		ENSG00000225630	MTND2P28		ENSG00000148225	WDR31
ENSG00000247315	ZCCHC3		ENSG00000167986	DDB1		ENSG00000119401	TRIM32
ENSG00000182253	SYNM		ENSG00000125107	CNOT1		ENSG00000105011	ASF1B
ENSG00000116793	PHTF1		ENSG00000123064	DDX54		ENSG00000132467	UTP3
ENSG00000104356	POP1		ENSG00000105877	DNAH11		ENSG00000140265	ZSCAN29
ENSG00000253738	OTUD6B-AS1		ENSG00000129667	RHBDF2		ENSG00000172296	SPTLC3
ENSG00000279207	AC015813.6		ENSG00000130707	ASS1		ENSG00000080839	RBL1
ENSG00000135956	TMEM127		ENSG00000197102	DYNC1H1		ENSG00000205060	SLC35B4
ENSG00000153147	SMARCA5		ENSG00000060656	PTPRU		ENSG00000188636	RTL6
ENSG00000168040	FADD		ENSG00000117472	TSPAN1		ENSG00000125266	EFNB2
ENSG00000100335	MIEF1		ENSG00000168439	STIP1		ENSG00000099364	FBXL19
ENSG00000076351	SLC46A1		ENSG00000130749	ZC3H4		ENSG00000178295	GEN1
ENSG00000137040	RANBP6		ENSG00000139613	SMARCC2		ENSG00000256294	ZNF225
ENSG00000180758	GPR157		ENSG00000188483	IER5L		ENSG00000234420	ZNF37BP
ENSG00000196159	FAT4		ENSG00000141076	UTP4		ENSG00000116205	TCEANC2
ENSG00000136720	HS6ST1		ENSG00000158286	RNF207		ENSG00000260565	ERVK13-1
ENSG00000152990	ADGRA3		ENSG00000114251	WNT5A		ENSG00000124459	ZNF45
ENSG00000008853	RHOBTB2		ENSG00000148297	MED22		ENSG00000167447	SMG8
ENSG00000140406	TLNRD1		ENSG00000213949	ITGA1		ENSG00000166188	ZNF319
ENSG00000162139	NEU3		ENSG00000084774	CAD		ENSG00000135048	CEMIP2
ENSG00000164684	ZNF704		ENSG00000170835	CEL		ENSG00000255874	LINC00346
ENSG00000165152	TMEM246		ENSG00000068650	ATP11A		ENSG00000037749	MFAP3
ENSG00000278129	ZNF8		ENSG00000169641	LUZP1		ENSG00000253719	ATXN7L3B
ENSG00000227500	SCAMP4		ENSG00000116133	DHCR24		ENSG00000153029	MR1
ENSG00000115993	TRAK2		ENSG00000164307	ERAP1		ENSG00000119684	MLH3
ENSG00000123407	HOXC12		ENSG00000166979	EVA1C		ENSG00000188559	RALGAPA2
ENSG00000155850	SLC26A2		ENSG00000198788	MUC2		ENSG00000187189	TSPYL4
ENSG00000071246	VASH1		ENSG00000054654	SYNE2		ENSG00000137486	ARRB1
ENSG00000176095	IP6K1		ENSG00000068078	FGFR3		ENSG00000177409	SAMD9L
ENSG00000156802	ATAD2		ENSG00000079215	SLC1A3		ENSG00000196652	ZKSCAN5
ENSG00000187951	AC091057.1		ENSG00000106012	IQCE		ENSG00000181284	TMEM102
ENSG00000155016	CYP2U1		ENSG00000182473	EXOC7		ENSG00000013588	GPRC5A
ENSG00000001461	NIPAL3		ENSG00000234616	JRK		ENSG00000156521	TYSND1
ENSG00000163684	RPP14		ENSG00000213462	ERV3-1		ENSG00000198786	MT-ND5
ENSG00000170629	DPY19L2P2		ENSG00000196526	AFAP1		ENSG00000163026	WDCP
ENSG00000271122	AC018647.2		ENSG00000135074	ADAM19		ENSG00000196152	ZNF79
ENSG00000143970	ASXL2		ENSG00000088812	ATRN		ENSG00000226419	SLC16A1-AS1
ENSG00000261326	LINC01355		ENSG00000153292	ADGRF1		ENSG00000156853	ZNF689
ENSG00000223764	LINC02593		ENSG00000067057	PFKP		ENSG00000068654	POLR1A
ENSG00000136869	TLR4		ENSG00000084112	SSH1		ENSG00000166938	DIS3L
ENSG00000137713	PPP2R1B		ENSG00000141510	TP53		ENSG00000155592	ZKSCAN2
ENSG00000148225	WDR31		ENSG00000101361	NOP56		ENSG00000107779	BMPR1A
ENSG00000119401	TRIM32		ENSG00000163399	ATP1A1		ENSG00000090612	ZNF268
ENSG00000105011	ASF1B		ENSG00000159403	C1R		ENSG00000180739	S1PR5
ENSG00000132467	UTP3		ENSG00000114867	EIF4G1		ENSG00000156599	ZDHHC5
ENSG00000140265	ZSCAN29		ENSG00000197324	LRP10		ENSG00000228526	MIR34AHG
ENSG00000173065	FAM222B		ENSG00000002834	LASP1		ENSG00000267530	LINC01836
ENSG00000172296	SPTLC3		ENSG00000179403	VWA1		ENSG00000177602	HASPIN
ENSG00000080839	RBL1		ENSG00000183762	KREMEN1		ENSG00000160298	C21orf58
ENSG00000205060	SLC35B4		ENSG00000110057	UNC93B1		ENSG00000176055	MBLAC2
ENSG00000031081	ARHGAP31		ENSG00000132383	RPA1		ENSG00000122783	CYREN
ENSG00000188636	RTL6		ENSG00000108312	UBTF		ENSG00000197362	ZNF786
ENSG00000125266	EFNB2		ENSG00000136231	IGF2BP3		ENSG00000211445	GPX3
ENSG00000099364	FBXL19		ENSG00000166888	STAT6		ENSG00000178919	FOXE1
ENSG00000240280	TCAM1P		ENSG00000084754	HADHA		ENSG00000120925	RNF170
ENSG00000151835	SACS		ENSG00000100462	PRMT5		ENSG00000198924	DCLRE1A
ENSG00000178295	GEN1		ENSG00000110583	NAA40		ENSG00000198695	MT-ND6
ENSG00000100596	SPTLC2		ENSG00000089327	FXYD5		ENSG00000180346	TIGD2
ENSG00000256294	ZNF225		ENSG00000138496	PARP9		ENSG00000004139	SARM1
ENSG00000234420	ZNF37BP		ENSG00000089280	FUS		ENSG00000169047	IRS1
ENSG00000116205	TCEANC2		ENSG00000022567	SLC45A4		ENSG00000121903	ZSCAN20
ENSG00000260565	ERVK13-1		ENSG00000108848	LUC7L3		ENSG00000141219	C17orf80
ENSG00000174804	FZD4		ENSG00000157870	PRXL2B		ENSG00000148411	NACC2
ENSG00000102271	KLHL4		ENSG00000185085	INTS5		ENSG00000074696	HACD3
ENSG00000124459	ZNF45		ENSG00000138031	ADCY3		ENSG00000174151	CYB561D1
ENSG00000050030	NEXMIF		ENSG00000111331	OAS3		ENSG00000180447	GAS1
ENSG00000167447	SMG8		ENSG00000106785	TRIM14		ENSG00000188994	ZNF292
ENSG00000166188	ZNF319		ENSG00000263001	GTF2I		ENSG00000145604	SKP2
ENSG00000135048	CEMIP2		ENSG00000128602	SMO		ENSG00000062650	WAPL
ENSG00000196227	FAM217B		ENSG00000092201	SUPT16H		ENSG00000168612	ZSWIM1
ENSG00000196922	ZNF252P		ENSG00000189091	SF3B3		ENSG00000167114	SLC27A4
ENSG00000135316	SYNCRIP		ENSG00000124201	ZNFX1		ENSG00000248092	NNT-AS1
ENSG00000141040	ZNF287		ENSG00000144028	SNRNP200		ENSG00000135678	CPM
ENSG00000255874	LINC00346		ENSG00000124920	MYRF		ENSG00000185630	PBX1
ENSG00000037749	MFAP3		ENSG00000160255	ITGB2		ENSG00000109084	TMEM97
ENSG00000253719	ATXN7L3B		ENSG00000071967	CYBRD1		ENSG00000164342	TLR3
ENSG00000153029	MR1		ENSG00000087111	PIGS		ENSG00000134986	NREP
ENSG00000119684	MLH3		ENSG00000106682	EIF4H		ENSG00000162757	C1orf74
ENSG00000139291	TMEM19		ENSG00000167754	KLK5		ENSG00000164002	EXO5
ENSG00000188559	RALGAPA2		ENSG00000150753	CCT5		ENSG00000179583	CIITA
ENSG00000187189	TSPYL4		ENSG00000165661	QSOX2		ENSG00000107581	EIF3A
ENSG00000137486	ARRB1		ENSG00000144579	CTDSP1		ENSG00000185561	TLCD2
ENSG00000177409	SAMD9L		ENSG00000130816	DNMT1		ENSG00000175782	SLC35E3
ENSG00000196652	ZKSCAN5		ENSG00000186566	GPATCH8		ENSG00000166135	HIF1AN
ENSG00000047365	ARAP2		ENSG00000165474	GJB2		ENSG00000117593	DARS2
ENSG00000181284	TMEM102		ENSG00000134986	NREP		ENSG00000155393	HEATR3
ENSG00000013588	GPRC5A		ENSG00000132382	MYBBP1A		ENSG00000148158	SNX30
ENSG00000183579	ZNRF3		ENSG00000014216	CAPN1		ENSG00000094916	CBX5
ENSG00000164761	TNFRSF11B		ENSG00000085117	CD82		ENSG00000177946	CENPBD1
ENSG00000156521	TYSND1		ENSG00000145623	OSMR		ENSG00000012048	BRCA1
ENSG00000198786	MT-ND5		ENSG00000181222	POLR2A		ENSG00000171295	ZNF440
ENSG00000163026	WDCP		ENSG00000114019	AMOTL2		ENSG00000124766	SOX4
ENSG00000196152	ZNF79		ENSG00000142207	URB1		ENSG00000162512	SDC3
ENSG00000226419	SLC16A1-AS1		ENSG00000198938	MT-CO3		ENSG00000116062	MSH6
ENSG00000156853	ZNF689		ENSG00000168743	NPNT		ENSG00000170522	ELOVL6
ENSG00000068654	POLR1A		ENSG00000100393	EP300		ENSG00000040633	PHF23
ENSG00000166938	DIS3L		ENSG00000118898	PPL		ENSG00000197256	KANK2
ENSG00000155592	ZKSCAN2		ENSG00000137673	MMP7		ENSG00000124177	CHD6
ENSG00000112242	E2F3		ENSG00000108852	MPP2		ENSG00000100426	ZBED4
ENSG00000107779	BMPR1A		ENSG00000234420	ZNF37BP		ENSG00000183665	TRMT12
ENSG00000090612	ZNF268		ENSG00000248527	MTATP6P1		ENSG00000167670	CHAF1A
ENSG00000180739	S1PR5		ENSG00000213859	KCTD11		ENSG00000073464	CLCN4
ENSG00000156599	ZDHHC5		ENSG00000111602	TIMELESS		ENSG00000276043	UHRF1
ENSG00000177311	ZBTB38		ENSG00000102699	PARP4		ENSG00000157870	PRXL2B
ENSG00000228526	MIR34AHG		ENSG00000119638	NEK9		ENSG00000163220	S100A9
ENSG00000267530	LINC01836		ENSG00000111605	CPSF6		ENSG00000128872	TMOD2
ENSG00000185115	NSMCE3		ENSG00000110697	PITPNM1		ENSG00000122687	MRM2
ENSG00000177602	HASPIN		ENSG00000100129	EIF3L		ENSG00000164053	ATRIP
ENSG00000160298	C21orf58		ENSG00000188559	RALGAPA2		ENSG00000146463	ZMYM4
ENSG00000169981	ZNF35		ENSG00000168040	FADD		ENSG00000099910	KLHL22
ENSG00000176055	MBLAC2		ENSG00000022556	NLRP2		ENSG00000131043	AAR2
ENSG00000122783	CYREN		ENSG00000107263	RAPGEF1		ENSG00000173281	PPP1R3B
ENSG00000197362	ZNF786		ENSG00000170604	IRF2BP1		ENSG00000107815	TWNK
ENSG00000211445	GPX3		ENSG00000121039	RDH10		ENSG00000162396	PARS2
ENSG00000212747	RTL8B		ENSG00000180921	FAM83H		ENSG00000163568	AIM2
ENSG00000178919	FOXE1		ENSG00000171298	GAA		ENSG00000239887	C1orf226
ENSG00000120925	RNF170		ENSG00000085733	CTTN		ENSG00000254470	AP5B1
ENSG00000198924	DCLRE1A		ENSG00000204469	PRRC2A		ENSG00000249471	ZNF324B
ENSG00000198695	MT-ND6		ENSG00000122877	EGR2		ENSG00000206530	CFAP44
ENSG00000005801	ZNF195		ENSG00000161996	WDR90		ENSG00000273270	AC090114.2
ENSG00000180346	TIGD2		ENSG00000107819	SFXN3		ENSG00000197024	ZNF398
ENSG00000004139	SARM1		ENSG00000162511	LAPTM5		ENSG00000214717	ZBED1
ENSG00000169047	IRS1		ENSG00000101412	E2F1		ENSG00000100350	FOXRED2
ENSG00000278318	ZNF229		ENSG00000260565	ERVK13-1		ENSG00000170468	RIOX1
ENSG00000121903	ZSCAN20		ENSG00000185033	SEMA4B		ENSG00000198919	DZIP3
ENSG00000081014	AP4E1		ENSG00000102287	GABRE		ENSG00000143546	S100A8
ENSG00000141219	C17orf80		ENSG00000167680	SEMA6B		ENSG00000122483	CCDC18
ENSG00000116704	SLC35D1		ENSG00000134871	COL4A2		ENSG00000259820	AC083843.2
ENSG00000148411	NACC2		ENSG00000137076	TLN1		ENSG00000175105	ZNF654
ENSG00000074696	HACD3		ENSG00000189067	LITAF		ENSG00000179954	SSC5D
ENSG00000165417	GTF2A1		ENSG00000102144	PGK1		ENSG00000196700	ZNF512B
ENSG00000174151	CYB561D1		ENSG00000210144	MT-TY		ENSG00000168016	TRANK1
ENSG00000189114	BLOC1S3		ENSG00000075711	DLG1		ENSG00000264247	LINC00909
ENSG00000058056	USP13		ENSG00000107815	TWNK		ENSG00000103150	MLYCD
ENSG00000180447	GAS1		ENSG00000169429	CXCL8		ENSG00000171492	LRRC8D
ENSG00000188994	ZNF292		ENSG00000184363	PKP3		ENSG00000140443	IGF1R
ENSG00000145604	SKP2		ENSG00000142910	TINAGL1		ENSG00000177706	FAM20C
ENSG00000062650	WAPL		ENSG00000162366	PDZK1IP1		ENSG00000102996	MMP15
ENSG00000168612	ZSWIM1		ENSG00000166197	NOLC1		ENSG00000109654	TRIM2
ENSG00000167114	SLC27A4		ENSG00000131203	IDO1		ENSG00000135775	COG2
ENSG00000051341	POLQ		ENSG00000137309	HMGA1		ENSG00000010072	SPRTN
ENSG00000117528	ABCD3		ENSG00000168528	SERINC2		ENSG00000235109	ZSCAN31
ENSG00000119906	SLF2		ENSG00000102359	SRPX2		ENSG00000125871	MGME1
ENSG00000168685	IL7R		ENSG00000167522	ANKRD11		ENSG00000197429	IPP
ENSG00000248092	NNT-AS1		ENSG00000079432	CIC		ENSG00000166167	BTRC
ENSG00000135678	CPM		ENSG00000019582	CD74		ENSG00000196371	FUT4
ENSG00000185630	PBX1		ENSG00000176619	LMNB2		ENSG00000152778	IFIT5
ENSG00000109084	TMEM97		ENSG00000253276	CCDC71L		ENSG00000068885	IFT80
ENSG00000164342	TLR3		ENSG00000244879	GABPB1-AS1		ENSG00000101298	SNPH
ENSG00000134986	NREP		ENSG00000198888	MT-ND1		ENSG00000160208	RRP1B
ENSG00000053770	AP5M1		ENSG00000143373	ZNF687		ENSG00000188897	AC099489.1
ENSG00000162757	C1orf74		ENSG00000242498	ARPIN		ENSG00000132773	TOE1
ENSG00000164002	EXO5		ENSG00000184584	TMEM173		ENSG00000198556	ZNF789
ENSG00000179583	CIITA		ENSG00000115053	NCL		ENSG00000184857	TMEM186
ENSG00000163946	FAM208A		ENSG00000198899	MT-ATP6		ENSG00000273604	EPOP
ENSG00000117461	PIK3R3		ENSG00000106789	CORO2A		ENSG00000111737	RAB35
ENSG00000107581	EIF3A		ENSG00000146830	GIGYF1		ENSG00000215883	CYB5RL
ENSG00000197943	PLCG2		ENSG00000116396	KCNC4		ENSG00000107021	TBC1D13
ENSG00000166225	FRS2		ENSG00000162073	PAQR4		ENSG00000197818	SLC9A8
ENSG00000185561	TLCD2		ENSG00000130005	GAMT		ENSG00000178567	EPM2AIP1
ENSG00000175782	SLC35E3		ENSG00000168496	FEN1		ENSG00000181638	ZFP41
ENSG00000166135	HIF1AN		ENSG00000065183	WDR3		ENSG00000204104	TRAF3IP1
ENSG00000117593	DARS2		ENSG00000138131	LOXL4		ENSG00000228716	DHFR
ENSG00000155393	HEATR3		ENSG00000150990	DHX37		ENSG00000136937	NCBP1
ENSG00000148158	SNX30		ENSG00000182871	COL18A1		ENSG00000184939	ZFP90
ENSG00000094916	CBX5		ENSG00000152104	PTPN14		ENSG00000139722	VPS37B
ENSG00000177946	CENPBD1		ENSG00000040633	PHF23		ENSG00000213799	ZNF845
ENSG00000185880	TRIM69		ENSG00000100413	POLR3H		ENSG00000089876	DHX32
ENSG00000012048	BRCA1		ENSG00000167548	KMT2D		ENSG00000227473	TSSK5P
ENSG00000171295	ZNF440		ENSG00000117713	ARID1A		ENSG00000110583	NAA40
ENSG00000129474	AJUBA		ENSG00000180448	ARHGAP45		ENSG00000181027	FKRP
ENSG00000162688	AGL		ENSG00000174173	TRMT10C		ENSG00000130517	PGPEP1
ENSG00000124766	SOX4		ENSG00000049130	KITLG		ENSG00000182810	DDX28
ENSG00000162512	SDC3		ENSG00000123384	LRP1		ENSG00000176834	VSIG10
ENSG00000116062	MSH6		ENSG00000119596	YLPM1		ENSG00000105429	MEGF8
ENSG00000170522	ELOVL6		ENSG00000064300	NGFR		ENSG00000132623	ANKEF1
ENSG00000040633	PHF23		ENSG00000163013	FBXO41		ENSG00000113504	SLC12A7
ENSG00000116406	EDEM3		ENSG00000162591	MEGF6		ENSG00000010539	ZNF200
ENSG00000197256	KANK2		ENSG00000169710	FASN		ENSG00000163507	CIP2A
ENSG00000124177	CHD6		ENSG00000007923	DNAJC11		ENSG00000188070	C11orf95
ENSG00000100426	ZBED4		ENSG00000198793	MTOR		ENSG00000178229	ZNF543
ENSG00000183665	TRMT12		ENSG00000101152	DNAJC5		ENSG00000174327	SLC16A13
ENSG00000167670	CHAF1A		ENSG00000135637	CCDC142		ENSG00000183935	HTR7P1
ENSG00000073464	CLCN4		ENSG00000175283	DOLK		ENSG00000184675	AMER1
ENSG00000276043	UHRF1		ENSG00000196313	POM121		ENSG00000101849	TBL1X
ENSG00000157870	PRXL2B		ENSG00000124217	MOCS3		ENSG00000237945	LINC00649
ENSG00000163220	S100A9		ENSG00000167112	TRUB2		ENSG00000133121	STARD13
ENSG00000268089	GABRQ		ENSG00000167900	TK1		ENSG00000123200	ZC3H13
ENSG00000128872	TMOD2		ENSG00000187498	COL4A1		ENSG00000081386	ZNF510
ENSG00000122687	MRM2		ENSG00000070614	NDST1		ENSG00000213888	LINC01521
ENSG00000164506	STXBP5		ENSG00000119401	TRIM32		ENSG00000174684	B4GAT1
ENSG00000178033	CALHM5		ENSG00000101347	SAMHD1		ENSG00000083844	ZNF264
ENSG00000164053	ATRIP		ENSG00000101444	AHCY		ENSG00000047932	GOPC
ENSG00000084093	REST		ENSG00000100342	APOL1		ENSG00000158301	GPRASP2
ENSG00000146463	ZMYM4		ENSG00000196411	EPHB4		ENSG00000278053	DDX52
ENSG00000099910	KLHL22		ENSG00000167085	PHB		ENSG00000136492	BRIP1
ENSG00000131043	AAR2		ENSG00000162896	PIGR		ENSG00000170734	POLH
ENSG00000173281	PPP1R3B		ENSG00000141101	NOB1		ENSG00000171617	ENC1
ENSG00000107815	TWNK		ENSG00000171314	PGAM1		ENSG00000279278	AC245060.6
ENSG00000131018	SYNE1		ENSG00000126391	FRMD8		ENSG00000134504	KCTD1
ENSG00000162396	PARS2		ENSG00000188976	NOC2L		ENSG00000196663	TECPR2
ENSG00000144115	THNSL2		ENSG00000164171	ITGA2		ENSG00000254726	MEX3A
ENSG00000196247	ZNF107		ENSG00000104852	SNRNP70		ENSG00000276293	PIP4K2B
ENSG00000198538	ZNF28		ENSG00000148843	PDCD11		ENSG00000115594	IL1R1
ENSG00000163568	AIM2		ENSG00000137275	RIPK1		ENSG00000137501	SYTL2
ENSG00000239887	C1orf226		ENSG00000215271	HOMEZ		ENSG00000159905	ZNF221
ENSG00000166704	ZNF606		ENSG00000160949	TONSL		ENSG00000263002	ZNF234
ENSG00000254470	AP5B1		ENSG00000112769	LAMA4		ENSG00000250899	AC125807.2
ENSG00000249471	ZNF324B		ENSG00000163218	PGLYRP4		ENSG00000183530	PRR14L
ENSG00000111846	GCNT2		ENSG00000135372	NAT10		ENSG00000196455	PIK3R4
ENSG00000206530	CFAP44		ENSG00000163931	TKT		ENSG00000130921	C12orf65
ENSG00000273270	AC090114.2		ENSG00000128731	HERC2		ENSG00000114853	ZBTB47
ENSG00000125945	ZNF436		ENSG00000100353	EIF3D		ENSG00000265972	TXNIP
ENSG00000197024	ZNF398		ENSG00000155657	TTN		ENSG00000255571	MIR9-3HG
ENSG00000214717	ZBED1		ENSG00000122884	P4HA1		ENSG00000135482	ZC3H10
ENSG00000100350	FOXRED2		ENSG00000093009	CDC45		ENSG00000213853	EMP2
ENSG00000170468	RIOX1		ENSG00000126464	PRR12		ENSG00000167716	WDR81
ENSG00000198919	DZIP3		ENSG00000138821	SLC39A8		ENSG00000114019	AMOTL2
ENSG00000143546	S100A8		ENSG00000095002	MSH2		ENSG00000197841	ZNF181
ENSG00000150756	FAM173B		ENSG00000157933	SKI		ENSG00000111816	FRK
ENSG00000122483	CCDC18		ENSG00000155506	LARP1		ENSG00000272631	AC067750.1
ENSG00000259820	AC083843.2		ENSG00000072501	SMC1A		ENSG00000103227	LMF1
ENSG00000175105	ZNF654		ENSG00000163468	CCT3		ENSG00000280128	AL662795.2
ENSG00000179954	SSC5D		ENSG00000134247	PTGFRN		ENSG00000100422	CERK
ENSG00000196700	ZNF512B		ENSG00000159792	PSKH1		ENSG00000222033	LINC01124
ENSG00000168016	TRANK1		ENSG00000163050	COQ8A		ENSG00000116138	DNAJC16
ENSG00000264247	LINC00909		ENSG00000175215	CTDSP2		ENSG00000214029	ZNF891
ENSG00000126773	PCNX4		ENSG00000088836	SLC4A11		ENSG00000212694	LINC01089
ENSG00000103150	MLYCD		ENSG00000072071	ADGRL1		ENSG00000141076	UTP4
ENSG00000171492	LRRC8D		ENSG00000177628	GBA		ENSG00000125968	ID1
ENSG00000140443	IGF1R		ENSG00000163346	PBXIP1		ENSG00000012232	EXTL3
ENSG00000177706	FAM20C		ENSG00000175792	RUVBL1		ENSG00000112078	KCTD20
ENSG00000138604	GLCE		ENSG00000154358	OBSCN		ENSG00000049883	PTCD2
ENSG00000139324	TMTC3		ENSG00000177963	RIC8A		ENSG00000006607	FARP2
ENSG00000174007	CEP19		ENSG00000105699	LSR		ENSG00000130347	RTN4IP1
ENSG00000181827	RFX7		ENSG00000127663	KDM4B		ENSG00000262454	MIR193BHG
ENSG00000102996	MMP15		ENSG00000172037	LAMB2		ENSG00000118707	TGIF2
ENSG00000109654	TRIM2		ENSG00000112655	PTK7		ENSG00000137310	TCF19
ENSG00000110367	DDX6		ENSG00000153029	MR1		ENSG00000204991	SPIRE2
ENSG00000135775	COG2		ENSG00000172053	QARS		ENSG00000215105	TTC3P1
ENSG00000010072	SPRTN		ENSG00000090924	PLEKHG2		ENSG00000228672	PROB1
ENSG00000235109	ZSCAN31		ENSG00000132361	CLUH		ENSG00000189091	SF3B3
ENSG00000125871	MGME1		ENSG00000100304	TTLL12		ENSG00000126243	LRFN3
ENSG00000197429	IPP		ENSG00000125651	GTF2F1		ENSG00000157657	ZNF618
ENSG00000166167	BTRC		ENSG00000105976	MET		ENSG00000179941	BBS10
ENSG00000196371	FUT4		ENSG00000166444	ST5		ENSG00000005469	CROT
ENSG00000152778	IFIT5		ENSG00000021300	PLEKHB1		ENSG00000111785	RIC8B
ENSG00000068885	IFT80		ENSG00000147689	FAM83A		ENSG00000150764	DIXDC1
ENSG00000101298	SNPH		ENSG00000130303	BST2		ENSG00000101126	ADNP
ENSG00000160208	RRP1B		ENSG00000141526	SLC16A3		ENSG00000157933	SKI
ENSG00000188897	AC099489.1		ENSG00000251474	RPL32P3		ENSG00000132801	ZSWIM3
ENSG00000111110	PPM1H		ENSG00000213853	EMP2		ENSG00000110400	NECTIN1
ENSG00000119946	CNNM1		ENSG00000104529	EEF1D		ENSG00000115687	PASK
ENSG00000279312	AL136164.4		ENSG00000127616	SMARCA4		ENSG00000247626	MARS2
ENSG00000132773	TOE1		ENSG00000129351	ILF3		ENSG00000188229	TUBB4B
ENSG00000198556	ZNF789		ENSG00000077157	PPP1R12B		ENSG00000174173	TRMT10C
ENSG00000170088	TMEM192		ENSG00000179051	RCC2		ENSG00000129173	E2F8
ENSG00000184857	TMEM186		ENSG00000100888	CHD8		ENSG00000261324	AC010168.2
ENSG00000273604	EPOP		ENSG00000173230	GOLGB1		ENSG00000078401	EDN1
ENSG00000111737	RAB35		ENSG00000186470	BTN3A2		ENSG00000172409	CLP1
ENSG00000215883	CYB5RL		ENSG00000167658	EEF2		ENSG00000183741	CBX6
ENSG00000107021	TBC1D13		ENSG00000240184	PCDHGC3		ENSG00000234127	TRIM26
ENSG00000197818	SLC9A8		ENSG00000184384	MAML2		ENSG00000126882	FAM78A
ENSG00000178567	EPM2AIP1		ENSG00000011105	TSPAN9		ENSG00000171219	CDC42BPG
ENSG00000181638	ZFP41		ENSG00000173267	SNCG		ENSG00000158006	PAFAH2
ENSG00000204104	TRAF3IP1		ENSG00000196419	XRCC6		ENSG00000188997	KCTD21
ENSG00000228716	DHFR		ENSG00000063046	EIF4B		ENSG00000111605	CPSF6
ENSG00000268388	FENDRR		ENSG00000114126	TFDP2		ENSG00000113790	EHHADH
ENSG00000136937	NCBP1		ENSG00000125538	IL1B		ENSG00000285756	BX890604.2
ENSG00000184939	ZFP90		ENSG00000149925	ALDOA		ENSG00000235106	BRD3OS
ENSG00000139722	VPS37B		ENSG00000177646	ACAD9		ENSG00000162415	ZSWIM5
ENSG00000213799	ZNF845		ENSG00000114554	PLXNA1		ENSG00000196407	THEM5
ENSG00000102384	CENPI		ENSG00000130193	THEM6		ENSG00000186318	BACE1
ENSG00000089876	DHX32		ENSG00000165671	NSD1		ENSG00000090432	MUL1
ENSG00000072571	HMMR		ENSG00000105722	ERF		ENSG00000177000	MTHFR
ENSG00000227473	TSSK5P		ENSG00000124406	ATP8A1		ENSG00000100890	KIAA0391
ENSG00000110583	NAA40		ENSG00000105655	ISYNA1		ENSG00000198863	RUNDC1
ENSG00000181027	FKRP		ENSG00000103222	ABCC1		ENSG00000164961	WASHC5
ENSG00000130517	PGPEP1		ENSG00000171219	CDC42BPG		ENSG00000104142	VPS18
ENSG00000182810	DDX28		ENSG00000197256	KANK2		ENSG00000177738	AC025171.1
ENSG00000176834	VSIG10		ENSG00000167447	SMG8		ENSG00000132600	PRMT7
ENSG00000105429	MEGF8		ENSG00000115694	STK25		ENSG00000013503	POLR3B
ENSG00000132623	ANKEF1		ENSG00000105289	TJP3		ENSG00000151117	TMEM86A
ENSG00000113504	SLC12A7		ENSG00000092820	EZR		ENSG00000106780	MEGF9
ENSG00000204217	BMPR2		ENSG00000166135	HIF1AN		ENSG00000109805	NCAPG
ENSG00000010539	ZNF200		ENSG00000184557	SOCS3		ENSG00000146859	TMEM140
ENSG00000163507	CIP2A		ENSG00000121057	AKAP1		ENSG00000176542	USF3
ENSG00000152683	SLC30A6		ENSG00000111640	GAPDH		ENSG00000244879	GABPB1-AS1
ENSG00000188070	C11orf95		ENSG00000198053	SIRPA		ENSG00000135477	KRT87P
ENSG00000178229	ZNF543		ENSG00000109111	SUPT6H		ENSG00000140398	NEIL1
ENSG00000174327	SLC16A13		ENSG00000161999	JMJD8		ENSG00000108984	MAP2K6
ENSG00000183935	HTR7P1		ENSG00000115241	PPM1G		ENSG00000012963	UBR7
ENSG00000145391	SETD7		ENSG00000155254	MARVELD1		ENSG00000114251	WNT5A
ENSG00000184675	AMER1		ENSG00000177409	SAMD9L		ENSG00000009335	UBE3C
ENSG00000101849	TBL1X		ENSG00000253552	HOXA-AS2		ENSG00000184083	FAM120C
ENSG00000237945	LINC00649		ENSG00000154642	C21orf91		ENSG00000132763	MMACHC
ENSG00000133121	STARD13		ENSG00000197451	HNRNPAB		ENSG00000131746	TNS4
ENSG00000123200	ZC3H13		ENSG00000179950	PUF60		ENSG00000175414	ARL10
ENSG00000177283	FZD8		ENSG00000205730	ITPRIPL2		ENSG00000196588	MRTFA
ENSG00000081386	ZNF510		ENSG00000213445	SIPA1		ENSG00000167384	ZNF180
ENSG00000213888	LINC01521		ENSG00000100628	ASB2		ENSG00000126391	FRMD8
ENSG00000078687	TNRC6C		ENSG00000110492	MDK		ENSG00000186566	GPATCH8
ENSG00000174684	B4GAT1		ENSG00000174231	PRPF8		ENSG00000106443	PHF14
ENSG00000260822	AC004656.1		ENSG00000062038	CDH3		ENSG00000183060	LYSMD4
ENSG00000240891	PLCXD2		ENSG00000101161	PRPF6		ENSG00000164631	ZNF12
ENSG00000083844	ZNF264		ENSG00000198804	MT-CO1		ENSG00000137275	RIPK1
ENSG00000047932	GOPC		ENSG00000126602	TRAP1		ENSG00000112118	MCM3
ENSG00000158301	GPRASP2		ENSG00000134294	SLC38A2		ENSG00000143061	IGSF3
ENSG00000278053	DDX52		ENSG00000165283	STOML2		ENSG00000143850	PLEKHA6
ENSG00000136492	BRIP1		ENSG00000065361	ERBB3		ENSG00000130021	PUDP
ENSG00000170734	POLH		ENSG00000173432	SAA1		ENSG00000163485	ADORA1
ENSG00000171617	ENC1		ENSG00000275023	MLLT6		ENSG00000065361	ERBB3
ENSG00000109572	CLCN3		ENSG00000167721	TSR1		ENSG00000120696	KBTBD7
ENSG00000279278	AC245060.6		ENSG00000182810	DDX28		ENSG00000259877	AC009113.1
ENSG00000134504	KCTD1		ENSG00000106351	AGFG2		ENSG00000166349	RAG1
ENSG00000196663	TECPR2		ENSG00000164062	APEH		ENSG00000088888	MAVS
ENSG00000163807	KIAA1143		ENSG00000004399	PLXND1		ENSG00000162194	LBHD1
ENSG00000118160	SLC8A2		ENSG00000122687	MRM2		ENSG00000154122	ANKH
ENSG00000254726	MEX3A		ENSG00000135506	OS9		ENSG00000280214	AC027682.7
ENSG00000276293	PIP4K2B		ENSG00000265190	ANXA8		ENSG00000137574	TGS1
ENSG00000115594	IL1R1		ENSG00000099381	SETD1A		ENSG00000163312	HELQ
ENSG00000137501	SYTL2		ENSG00000237807	AC022034.1		ENSG00000083093	PALB2
ENSG00000159905	ZNF221		ENSG00000168710	AHCYL1		ENSG00000205808	PLPP6
ENSG00000263002	ZNF234		ENSG00000131043	AAR2		ENSG00000145882	PCYOX1L
ENSG00000250899	AC125807.2		ENSG00000164818	DNAAF5		ENSG00000197971	MBP
ENSG00000138459	SLC35A5		ENSG00000105486	LIG1		ENSG00000248008	NRAV
ENSG00000183530	PRR14L		ENSG00000160298	C21orf58		ENSG00000224870	AL391244.1
ENSG00000196455	PIK3R4		ENSG00000273749	CYFIP1		ENSG00000133026	MYH10
ENSG00000179387	ELMOD2		ENSG00000100823	APEX1		ENSG00000166974	MAPRE2
ENSG00000130921	C12orf65		ENSG00000223768	LINC00205		ENSG00000008277	ADAM22
ENSG00000114853	ZBTB47		ENSG00000072210	ALDH3A2		ENSG00000165671	NSD1
ENSG00000164930	FZD6		ENSG00000157593	SLC35B2		ENSG00000204519	ZNF551
ENSG00000265972	TXNIP		ENSG00000132780	NASP		ENSG00000215012	RTL10
ENSG00000120784	ZFP30		ENSG00000162645	GBP2		ENSG00000152926	ZNF117
ENSG00000255571	MIR9-3HG		ENSG00000143384	MCL1		ENSG00000172731	LRRC20
ENSG00000135482	ZC3H10		ENSG00000283041	AC008038.1		ENSG00000186666	BCDIN3D
ENSG00000213853	EMP2		ENSG00000197321	SVIL		ENSG00000254635	WAC-AS1
ENSG00000167716	WDR81		ENSG00000134955	SLC37A2		ENSG00000077935	SMC1B
ENSG00000114019	AMOTL2		ENSG00000103319	EEF2K		ENSG00000114648	KLHL18
ENSG00000197841	ZNF181		ENSG00000185164	NOMO2		ENSG00000196391	ZNF774
ENSG00000111816	FRK		ENSG00000100242	SUN2		ENSG00000119699	TGFB3
ENSG00000272631	AC067750.1		ENSG00000179958	DCTPP1		ENSG00000112297	CRYBG1
ENSG00000103227	LMF1		ENSG00000090339	ICAM1		ENSG00000136848	DAB2IP
ENSG00000280128	AL662795.2		ENSG00000184117	NIPSNAP1		ENSG00000151065	DCP1B
ENSG00000100422	CERK		ENSG00000089597	GANAB		ENSG00000203880	PCMTD2
ENSG00000222033	LINC01124		ENSG00000105426	PTPRS		ENSG00000144120	TMEM177
ENSG00000101974	ATP11C		ENSG00000105447	GRWD1		ENSG00000196372	ASB13
ENSG00000116138	DNAJC16		ENSG00000167513	CDT1		ENSG00000185730	ZNF696
ENSG00000166432	ZMAT1		ENSG00000169925	BRD3		ENSG00000243701	DUBR
ENSG00000214029	ZNF891		ENSG00000173638	SLC19A1		ENSG00000100077	GRK3
ENSG00000261799	AC007406.5		ENSG00000135916	ITM2C		ENSG00000158966	CACHD1
ENSG00000212694	LINC01089		ENSG00000126709	IFI6		ENSG00000263072	ZNF213-AS1
ENSG00000141076	UTP4		ENSG00000124098	FAM210B		ENSG00000235173	HGH1
ENSG00000204138	PHACTR4		ENSG00000170458	CD14		ENSG00000166484	MAPK7
ENSG00000162063	CCNF		ENSG00000188112	C6orf132		ENSG00000149218	ENDOD1
ENSG00000125968	ID1		ENSG00000174292	TNK1		ENSG00000278709	NKILA
ENSG00000204178	MACO1		ENSG00000197837	HIST4H4		ENSG00000164953	TMEM67
ENSG00000171320	ESCO2		ENSG00000177830	CHID1		ENSG00000187566	NHLRC1
ENSG00000012232	EXTL3		ENSG00000227500	SCAMP4		ENSG00000092470	WDR76
ENSG00000112078	KCTD20		ENSG00000160957	RECQL4		ENSG00000137992	DBT
ENSG00000049883	PTCD2		ENSG00000165684	SNAPC4		ENSG00000196981	WDR5B
ENSG00000006607	FARP2		ENSG00000127463	EMC1		ENSG00000160094	ZNF362
ENSG00000130347	RTN4IP1		ENSG00000272636	DOC2B		ENSG00000110075	PPP6R3
ENSG00000262454	MIR193BHG		ENSG00000281490	CICP14		ENSG00000149596	JPH2
ENSG00000108443	RPS6KB1		ENSG00000103326	CAPN15		ENSG00000144231	POLR2D
ENSG00000118707	TGIF2		ENSG00000171631	P2RY6		ENSG00000101361	NOP56
ENSG00000139697	SBNO1		ENSG00000139192	TAPBPL		ENSG00000168769	TET2
ENSG00000203326	ZNF525		ENSG00000185585	OLFML2A		ENSG00000196693	ZNF33B
ENSG00000137310	TCF19		ENSG00000008277	ADAM22		ENSG00000101152	DNAJC5
ENSG00000272886	DCP1A		ENSG00000178802	MPI		ENSG00000082516	GEMIN5
ENSG00000204991	SPIRE2		ENSG00000152556	PFKM		ENSG00000027697	IFNGR1
ENSG00000215105	TTC3P1		ENSG00000196839	ADA		ENSG00000188807	TMEM201
ENSG00000228672	PROB1		ENSG00000113719	ERGIC1		ENSG00000105497	ZNF175
ENSG00000189091	SF3B3		ENSG00000259583	AC015712.2		ENSG00000140259	MFAP1
ENSG00000126243	LRFN3		ENSG00000047578	KIAA0556		ENSG00000178974	FBXO34
ENSG00000157657	ZNF618		ENSG00000205903	ZNF316		ENSG00000136367	ZFHX2
ENSG00000078018	MAP2		ENSG00000119681	LTBP2		ENSG00000076555	ACACB
ENSG00000179941	BBS10		ENSG00000148300	REXO4		ENSG00000187866	FAM122A
ENSG00000179859	RNF227		ENSG00000100029	PES1		ENSG00000143126	CELSR2
ENSG00000005469	CROT		ENSG00000143320	CRABP2		ENSG00000166444	ST5
ENSG00000164651	SP8		ENSG00000157601	MX1		ENSG00000188529	SRSF10
ENSG00000111785	RIC8B		ENSG00000136237	RAPGEF5		ENSG00000144579	CTDSP1
ENSG00000150764	DIXDC1		ENSG00000100647	SUSD6		ENSG00000004864	SLC25A13
ENSG00000169490	TM2D2		ENSG00000134339	SAA2		ENSG00000274925	ZKSCAN2-DT
ENSG00000101126	ADNP		ENSG00000240859	AC093627.4		ENSG00000106477	CEP41
ENSG00000152942	RAD17		ENSG00000119574	ZBTB45		ENSG00000158483	FAM86C1
ENSG00000175305	CCNE2		ENSG00000281398	SNHG4		ENSG00000177058	SLC38A9
ENSG00000172086	KRCC1		ENSG00000137959	IFI44L		ENSG00000100413	POLR3H
ENSG00000157933	SKI		ENSG00000163820	FYCO1		ENSG00000142039	CCDC97
ENSG00000132801	ZSWIM3		ENSG00000179886	TIGD5		ENSG00000092853	CLSPN
ENSG00000110400	NECTIN1		ENSG00000089723	OTUB2		ENSG00000108852	MPP2
ENSG00000115687	PASK		ENSG00000090376	IRAK3		ENSG00000231551	AC245100.4
ENSG00000247626	MARS2		ENSG00000051523	CYBA		ENSG00000117114	ADGRL2
ENSG00000165118	C9orf64		ENSG00000124659	TBCC		ENSG00000101639	CEP192
ENSG00000188229	TUBB4B		ENSG00000176155	CCDC57		ENSG00000147799	ARHGAP39
ENSG00000174173	TRMT10C		ENSG00000279588	AC087762.2		ENSG00000114126	TFDP2
ENSG00000108733	PEX12		ENSG00000142634	EFHD2		ENSG00000145246	ATP10D
ENSG00000151576	QTRT2		ENSG00000169247	SH3TC2		ENSG00000140632	GLYR1
ENSG00000129173	E2F8		ENSG00000010292	NCAPD2		ENSG00000135414	GDF11
ENSG00000261324	AC010168.2		ENSG00000175213	ZNF408		ENSG00000116005	PCYOX1
ENSG00000184828	ZBTB7C		ENSG00000170525	PFKFB3		ENSG00000078124	ACER3
ENSG00000078401	EDN1		ENSG00000079246	XRCC5		ENSG00000101290	CDS2
ENSG00000172409	CLP1		ENSG00000106638	TBL2		ENSG00000179409	GEMIN4
ENSG00000183741	CBX6		ENSG00000083307	GRHL2		ENSG00000171103	TRMT61B
ENSG00000234127	TRIM26		ENSG00000183853	KIRREL1		ENSG00000085185	BCORL1
ENSG00000126882	FAM78A		ENSG00000237973	MTCO1P12		ENSG00000281398	SNHG4
ENSG00000171219	CDC42BPG		ENSG00000196498	NCOR2		ENSG00000005100	DHX33
ENSG00000158006	PAFAH2		ENSG00000168806	LCMT2		ENSG00000221886	ZBED8
ENSG00000188997	KCTD21		ENSG00000067596	DHX8		ENSG00000159184	HOXB13
ENSG00000111605	CPSF6		ENSG00000177352	CCDC71		ENSG00000197037	ZSCAN25
ENSG00000198774	RASSF9		ENSG00000162341	TPCN2		ENSG00000101236	RNF24
ENSG00000113790	EHHADH		ENSG00000188807	TMEM201		ENSG00000167528	ZNF641
ENSG00000285756	BX890604.2		ENSG00000227057	WDR46		ENSG00000152443	ZNF776
ENSG00000167193	CRK		ENSG00000146676	PURB		ENSG00000140992	PDPK1
ENSG00000235106	BRD3OS		ENSG00000126803	HSPA2		ENSG00000170100	ZNF778
ENSG00000162415	ZSWIM5		ENSG00000147044	CASK		ENSG00000065183	WDR3
ENSG00000229619	MBNL1-AS1		ENSG00000009335	UBE3C		ENSG00000188295	ZNF669
ENSG00000196407	THEM5		ENSG00000256043	CTSO		ENSG00000215068	AC025171.2
ENSG00000186318	BACE1		ENSG00000188641	DPYD		ENSG00000166821	PEX11A
ENSG00000090432	MUL1		ENSG00000203709	MIR29B2CHG		ENSG00000272849	AC084018.1
ENSG00000177000	MTHFR		ENSG00000196547	MAN2A2		ENSG00000085276	MECOM
ENSG00000198162	MAN1A2		ENSG00000064012	CASP8		ENSG00000184378	ACTRT3
ENSG00000153767	GTF2E1		ENSG00000198730	CTR9		ENSG00000174292	TNK1
ENSG00000100890	KIAA0391		ENSG00000196136	SERPINA3		ENSG00000114491	UMPS
ENSG00000109458	GAB1		ENSG00000101773	RBBP8		ENSG00000171135	JAGN1
ENSG00000178695	KCTD12		ENSG00000005001	PRSS22		ENSG00000285967	NIPBL-DT
ENSG00000198863	RUNDC1		ENSG00000178726	THBD		ENSG00000148700	ADD3
ENSG00000164961	WASHC5		ENSG00000213380	COG8		ENSG00000121454	LHX4
ENSG00000104142	VPS18		ENSG00000173227	SYT12		ENSG00000196526	AFAP1
ENSG00000177738	AC025171.1		ENSG00000132466	ANKRD17		ENSG00000134824	FADS2
ENSG00000132600	PRMT7		ENSG00000168016	TRANK1		ENSG00000177200	CHD9
ENSG00000013503	POLR3B		ENSG00000130590	SAMD10		ENSG00000187187	ZNF546
ENSG00000151117	TMEM86A		ENSG00000139718	SETD1B		ENSG00000138640	FAM13A
ENSG00000106780	MEGF9		ENSG00000101294	HM13		ENSG00000189241	TSPYL1
ENSG00000109805	NCAPG		ENSG00000100299	ARSA		ENSG00000167395	ZNF646
ENSG00000146859	TMEM140		ENSG00000257923	CUX1		ENSG00000135637	CCDC142
ENSG00000176542	USF3		ENSG00000075651	PLD1		ENSG00000112276	BVES
ENSG00000244879	GABPB1-AS1		ENSG00000140545	MFGE8		ENSG00000186834	HEXIM1
ENSG00000138593	SECISBP2L		ENSG00000135446	CDK4		ENSG00000150776	NKAPD1
ENSG00000135477	KRT87P		ENSG00000030582	GRN		ENSG00000143319	ISG20L2
ENSG00000140398	NEIL1		ENSG00000177613	CSTF2T		ENSG00000075651	PLD1
ENSG00000108984	MAP2K6		ENSG00000130589	HELZ2		ENSG00000174705	SH3PXD2B
ENSG00000012963	UBR7		ENSG00000174233	ADCY6		ENSG00000123643	SLC36A1
ENSG00000114251	WNT5A		ENSG00000185920	PTCH1		ENSG00000235374	SSR4P1
ENSG00000197312	DDI2		ENSG00000160326	SLC2A6		ENSG00000170364	SETMAR
ENSG00000277161	PIGW		ENSG00000131899	LLGL1		ENSG00000143373	ZNF687
ENSG00000009335	UBE3C		ENSG00000178252	WDR6		ENSG00000168496	FEN1
ENSG00000184083	FAM120C		ENSG00000157657	ZNF618		ENSG00000180938	ZNF572
ENSG00000132763	MMACHC		ENSG00000169252	ADRB2		ENSG00000100664	EIF5
ENSG00000131746	TNS4		ENSG00000067141	NEO1		ENSG00000101276	SLC52A3
ENSG00000186130	ZBTB6		ENSG00000105127	AKAP8		ENSG00000162654	GBP4
ENSG00000175414	ARL10		ENSG00000167291	TBC1D16		ENSG00000105926	MPP6
ENSG00000061455	PRDM6		ENSG00000168916	ZNF608		ENSG00000166170	BAG5
ENSG00000131873	CHSY1		ENSG00000160216	AGPAT3		ENSG00000157551	KCNJ15
ENSG00000107789	MINPP1		ENSG00000064393	HIPK2		ENSG00000131016	AKAP12
ENSG00000196588	MRTFA		ENSG00000101290	CDS2		ENSG00000140450	ARRDC4
ENSG00000167384	ZNF180		ENSG00000137815	RTF1		ENSG00000128596	CCDC136
ENSG00000163694	RBM47		ENSG00000166326	TRIM44		ENSG00000076706	MCAM
ENSG00000140948	ZCCHC14		ENSG00000177374	HIC1		ENSG00000228223	HCG11
ENSG00000126391	FRMD8		ENSG00000131797	CLUHP3		ENSG00000228630	HOTAIR
ENSG00000170836	PPM1D		ENSG00000214029	ZNF891		ENSG00000224470	ATXN1L
ENSG00000186566	GPATCH8		ENSG00000163975	MELTF		ENSG00000123104	ITPR2
ENSG00000106443	PHF14		ENSG00000197157	SND1		ENSG00000197558	SSPO
ENSG00000198604	BAZ1A		ENSG00000137642	SORL1		ENSG00000163125	RPRD2
ENSG00000181896	ZNF101		ENSG00000169919	GUSB		ENSG00000136875	PRPF4
ENSG00000076067	RBMS2		ENSG00000139263	LRIG3		ENSG00000100485	SOS2
ENSG00000183060	LYSMD4		ENSG00000099904	ZDHHC8		ENSG00000135362	PRR5L
ENSG00000164631	ZNF12		ENSG00000176986	SEC24C		ENSG00000179627	ZBTB42
ENSG00000137275	RIPK1		ENSG00000023445	BIRC3		ENSG00000198133	TMEM229B
ENSG00000162694	EXTL2		ENSG00000143061	IGSF3		ENSG00000066933	MYO9A
ENSG00000112118	MCM3		ENSG00000187189	TSPYL4		ENSG00000174206	C12orf66
ENSG00000143061	IGSF3		ENSG00000165282	PIGO		ENSG00000173559	NABP1
ENSG00000143850	PLEKHA6		ENSG00000169992	NLGN2		ENSG00000172936	MYD88
ENSG00000130021	PUDP		ENSG00000130762	ARHGEF16		ENSG00000214106	PAXIP1-AS2
ENSG00000163485	ADORA1		ENSG00000160049	DFFA		ENSG00000146676	PURB
ENSG00000065361	ERBB3		ENSG00000261150	EPPK1		ENSG00000143368	SF3B4
ENSG00000120696	KBTBD7		ENSG00000138378	STAT4		ENSG00000185515	BRCC3
ENSG00000144959	NCEH1		ENSG00000213024	NUP62		ENSG00000198663	C6orf89
ENSG00000259877	AC009113.1		ENSG00000174903	RAB1B		ENSG00000197557	TTC30A
ENSG00000166349	RAG1		ENSG00000112159	MDN1		ENSG00000135966	TGFBRAP1
ENSG00000088888	MAVS		ENSG00000180891	CUEDC1		ENSG00000151093	OXSM
ENSG00000162194	LBHD1		ENSG00000197858	GPAA1		ENSG00000240875	LINC00886
ENSG00000102786	INTS6		ENSG00000053438	NNAT		ENSG00000174238	PITPNA
ENSG00000154122	ANKH		ENSG00000107798	LIPA		ENSG00000148773	MKI67
ENSG00000164542	KIAA0895		ENSG00000132589	FLOT2		ENSG00000111912	NCOA7
ENSG00000018510	AGPS		ENSG00000185127	C6orf120		ENSG00000166897	ELFN2
ENSG00000280214	AC027682.7		ENSG00000196943	NOP9		ENSG00000196670	ZFP62
ENSG00000138613	APH1B		ENSG00000088367	EPB41L1		ENSG00000147124	ZNF41
ENSG00000137574	TGS1		ENSG00000153187	HNRNPU		ENSG00000169604	ANTXR1
ENSG00000163312	HELQ		ENSG00000275832	ARHGAP23		ENSG00000236088	COX10-AS1
ENSG00000083093	PALB2		ENSG00000183751	TBL3		ENSG00000166106	ADAMTS15
ENSG00000205808	PLPP6		ENSG00000198663	C6orf89		ENSG00000055130	CUL1
ENSG00000161048	NAPEPLD		ENSG00000158470	B4GALT5		ENSG00000237973	MTCO1P12
ENSG00000145882	PCYOX1L		ENSG00000177946	CENPBD1		ENSG00000125863	MKKS
ENSG00000276070	CCL4L2		ENSG00000126878	AIF1L		ENSG00000169951	ZNF764
ENSG00000254004	ZNF260		ENSG00000175137	SH3BP5L		ENSG00000198954	KIF1BP
ENSG00000197971	MBP		ENSG00000138771	SHROOM3		ENSG00000196782	MAML3
ENSG00000136160	EDNRB		ENSG00000204713	TRIM27		ENSG00000083817	ZNF416
ENSG00000248008	NRAV		ENSG00000135392	DNAJC14		ENSG00000092969	TGFB2
ENSG00000188811	NHLRC3		ENSG00000140263	SORD		ENSG00000175137	SH3BP5L
ENSG00000213160	KLHL23		ENSG00000171467	ZNF318		ENSG00000130544	ZNF557
ENSG00000224870	AL391244.1		ENSG00000153246	PLA2R1		ENSG00000142794	NBPF3
ENSG00000133026	MYH10		ENSG00000153048	CARHSP1		ENSG00000149639	SOGA1
ENSG00000166974	MAPRE2		ENSG00000108691	CCL2		ENSG00000198736	MSRB1
ENSG00000008277	ADAM22		ENSG00000100403	ZC3H7B		ENSG00000128694	OSGEPL1
ENSG00000125735	TNFSF14		ENSG00000094804	CDC6		ENSG00000179981	TSHZ1
ENSG00000253669	GASAL1		ENSG00000108883	EFTUD2		ENSG00000113838	TBCCD1
ENSG00000165671	NSD1		ENSG00000164880	INTS1		ENSG00000210164	MT-TG
ENSG00000204519	ZNF551		ENSG00000134575	ACP2		ENSG00000116985	BMP8B
ENSG00000198081	ZBTB14		ENSG00000133313	CNDP2		ENSG00000218336	TENM3
ENSG00000215012	RTL10		ENSG00000104973	MED25		ENSG00000162745	OLFML2B
ENSG00000152926	ZNF117		ENSG00000164961	WASHC5		ENSG00000019186	CYP24A1
ENSG00000087253	LPCAT2		ENSG00000176953	NFATC2IP		ENSG00000157601	MX1
ENSG00000114302	PRKAR2A		ENSG00000181104	F2R		ENSG00000269720	CCDC194
ENSG00000172731	LRRC20		ENSG00000148400	NOTCH1		ENSG00000127980	PEX1
ENSG00000186666	BCDIN3D		ENSG00000105220	GPI		ENSG00000136478	TEX2
ENSG00000254635	WAC-AS1		ENSG00000226479	TMEM185B		ENSG00000231806	PCAT7
ENSG00000077935	SMC1B		ENSG00000123416	TUBA1B		ENSG00000144040	SFXN5
ENSG00000114648	KLHL18		ENSG00000101346	POFUT1		ENSG00000143971	ETAA1
ENSG00000186687	LYRM7		ENSG00000132467	UTP3		ENSG00000285816	AP000944.2
ENSG00000144306	SCRN3		ENSG00000176994	SMCR8		ENSG00000173638	SLC19A1
ENSG00000196391	ZNF774		ENSG00000103549	RNF40		ENSG00000007923	DNAJC11
ENSG00000119699	TGFB3		ENSG00000186868	MAPT		ENSG00000118762	PKD2
ENSG00000112297	CRYBG1		ENSG00000160007	ARHGAP35		ENSG00000171604	CXXC5
ENSG00000136848	DAB2IP		ENSG00000162736	NCSTN		ENSG00000065328	MCM10
ENSG00000032219	ARID4A		ENSG00000103512	NOMO1		ENSG00000064393	HIPK2
ENSG00000151065	DCP1B		ENSG00000141574	SECTM1		ENSG00000157216	SSBP3
ENSG00000203880	PCMTD2		ENSG00000223501	VPS52		ENSG00000114790	ARHGEF26
ENSG00000144120	TMEM177		ENSG00000149596	JPH2		ENSG00000183853	KIRREL1
ENSG00000196372	ASB13		ENSG00000012048	BRCA1		ENSG00000180901	KCTD2
ENSG00000185730	ZNF696		ENSG00000124177	CHD6		ENSG00000167767	KRT80
ENSG00000166266	CUL5		ENSG00000071575	TRIB2		ENSG00000065457	ADAT1
ENSG00000243701	DUBR		ENSG00000182253	SYNM		ENSG00000165879	FRAT1
ENSG00000100077	GRK3		ENSG00000163347	CLDN1		ENSG00000106538	RARRES2
ENSG00000158966	CACHD1		ENSG00000105662	CRTC1		ENSG00000033011	ALG1
ENSG00000263072	ZNF213-AS1		ENSG00000126746	ZNF384		ENSG00000115816	CEBPZ
ENSG00000235173	HGH1		ENSG00000164904	ALDH7A1		ENSG00000244300	GATA2-AS1
ENSG00000166484	MAPK7		ENSG00000167536	DHRS13		ENSG00000204439	C6orf47
ENSG00000149218	ENDOD1		ENSG00000028528	SNX1		ENSG00000125637	PSD4
ENSG00000278709	NKILA		ENSG00000186815	TPCN1		ENSG00000210176	MT-TH
ENSG00000074603	DPP8		ENSG00000178921	PFAS		ENSG00000268858	AL118506.1
ENSG00000186448	ZNF197		ENSG00000104853	CLPTM1		ENSG00000204175	GPRIN2
ENSG00000164953	TMEM67		ENSG00000167191	GPRC5B		ENSG00000168502	MTCL1
ENSG00000169607	CKAP2L		ENSG00000113504	SLC12A7		ENSG00000130713	EXOSC2
ENSG00000187566	NHLRC1		ENSG00000178974	FBXO34		ENSG00000213918	DNASE1
ENSG00000092470	WDR76		ENSG00000184857	TMEM186		ENSG00000247796	AC008966.1
ENSG00000115902	SLC1A4		ENSG00000157637	SLC38A10		ENSG00000088035	ALG6
ENSG00000087510	TFAP2C		ENSG00000151348	EXT2		ENSG00000110002	VWA5A
ENSG00000183876	ARSI		ENSG00000196502	SULT1A1		ENSG00000196458	ZNF605
ENSG00000137992	DBT		ENSG00000221843	C2orf16		ENSG00000131781	FMO5
ENSG00000196981	WDR5B		ENSG00000054965	FAM168A		ENSG00000121039	RDH10
ENSG00000160094	ZNF362		ENSG00000120318	ARAP3		ENSG00000180340	FZD2
ENSG00000110075	PPP6R3		ENSG00000105355	PLIN3		ENSG00000186141	POLR3C
ENSG00000149596	JPH2		ENSG00000132470	ITGB4		ENSG00000089280	FUS
ENSG00000137502	RAB30		ENSG00000204264	PSMB8		ENSG00000186185	KIF18B
ENSG00000135953	MFSD9		ENSG00000130382	MLLT1		ENSG00000230590	FTX
ENSG00000102218	RP2		ENSG00000153406	NMRAL1		ENSG00000046653	GPM6B
ENSG00000144231	POLR2D		ENSG00000166436	TRIM66		ENSG00000230487	PSMG3-AS1
ENSG00000137573	SULF1		ENSG00000120549	KIAA1217		ENSG00000230513	THAP7-AS1
ENSG00000101871	MID1		ENSG00000198056	PRIM1		ENSG00000090924	PLEKHG2
ENSG00000133067	LGR6		ENSG00000187764	SEMA4D		ENSG00000154898	CCDC144CP
ENSG00000101361	NOP56		ENSG00000171056	SOX7		ENSG00000178935	ZNF552
ENSG00000168769	TET2		ENSG00000134775	FHOD3		ENSG00000186260	MRTFB
ENSG00000123473	STIL		ENSG00000166226	CCT2		ENSG00000210174	MT-TR
ENSG00000196693	ZNF33B		ENSG00000176720	BOK		ENSG00000117713	ARID1A
ENSG00000101152	DNAJC5		ENSG00000119321	FKBP15		ENSG00000150455	TIRAP
ENSG00000082516	GEMIN5		ENSG00000184675	AMER1		ENSG00000196943	NOP9
ENSG00000027697	IFNGR1		ENSG00000100294	MCAT		ENSG00000173918	C1QTNF1
ENSG00000188807	TMEM201		ENSG00000090316	MAEA		ENSG00000104812	GYS1
ENSG00000105497	ZNF175		ENSG00000100307	CBX7		ENSG00000166963	MAP1A
ENSG00000140259	MFAP1		ENSG00000048707	VPS13D		ENSG00000143341	HMCN1
ENSG00000178974	FBXO34		ENSG00000174243	DDX23		ENSG00000170382	LRRN2
ENSG00000146757	ZNF92		ENSG00000188735	TMEM120B		ENSG00000135913	USP37
ENSG00000012174	MBTPS2		ENSG00000092470	WDR76		ENSG00000285294	LINC00842
ENSG00000122484	RPAP2		ENSG00000162144	CYB561A3		ENSG00000273760	AC245041.1
ENSG00000094841	UPRT		ENSG00000142599	RERE		ENSG00000010704	HFE
ENSG00000136367	ZFHX2		ENSG00000137486	ARRB1		ENSG00000170345	FOS
ENSG00000152253	SPC25		ENSG00000179918	SEPHS2		ENSG00000275183	LENG9
ENSG00000143363	PRUNE1		ENSG00000245849	RAD51-AS1		ENSG00000197343	ZNF655
ENSG00000076555	ACACB		ENSG00000132329	RAMP1		ENSG00000255121	AP003392.4
ENSG00000187866	FAM122A		ENSG00000237945	LINC00649		ENSG00000174197	MGA
ENSG00000273033	LINC02035		ENSG00000090857	PDPR		ENSG00000170145	SIK2
ENSG00000139618	BRCA2		ENSG00000162194	LBHD1		ENSG00000139718	SETD1B
ENSG00000116106	EPHA4		ENSG00000164342	TLR3		ENSG00000157637	SLC38A10
ENSG00000137710	RDX		ENSG00000125912	NCLN		ENSG00000164091	WDR82
ENSG00000143126	CELSR2		ENSG00000247315	ZCCHC3		ENSG00000198824	CHAMP1
ENSG00000166444	ST5		ENSG00000197892	KIF13B		ENSG00000005810	MYCBP2
ENSG00000188529	SRSF10		ENSG00000105063	PPP6R1		ENSG00000131089	ARHGEF9
ENSG00000144579	CTDSP1		ENSG00000273230	AC102953.2		ENSG00000197056	ZMYM1
ENSG00000004864	SLC25A13		ENSG00000132792	CTNNBL1		ENSG00000274180	NATD1
ENSG00000274925	ZKSCAN2-DT		ENSG00000162104	ADCY9		ENSG00000108423	TUBD1
ENSG00000108064	TFAM		ENSG00000186716	BCR		ENSG00000132669	RIN2
ENSG00000106477	CEP41		ENSG00000155561	NUP205		ENSG00000064309	CDON
ENSG00000118655	DCLRE1B		ENSG00000149823	VPS51		ENSG00000178093	TSSK6
ENSG00000152402	GUCY1A2		ENSG00000088247	KHSRP		ENSG00000124496	TRERF1
ENSG00000163104	SMARCAD1		ENSG00000103051	COG4		ENSG00000074181	NOTCH3
ENSG00000158483	FAM86C1		ENSG00000148358	GPR107		ENSG00000186603	HPDL
ENSG00000177058	SLC38A9		ENSG00000137124	ALDH1B1		ENSG00000171466	ZNF562
ENSG00000173762	CD7		ENSG00000159871	LYPD5		ENSG00000138794	CASP6
ENSG00000100413	POLR3H		ENSG00000115275	MOGS		ENSG00000122592	HOXA7
ENSG00000153993	SEMA3D		ENSG00000174276	ZNHIT2		ENSG00000145022	TCTA
ENSG00000142039	CCDC97		ENSG00000184208	C22orf46		ENSG00000120800	UTP20
ENSG00000138356	AOX1		ENSG00000110442	COMMD9		ENSG00000143772	ITPKB
ENSG00000092853	CLSPN		ENSG00000132793	LPIN3		ENSG00000168282	MGAT2
ENSG00000112851	ERBIN		ENSG00000105048	TNNT1		ENSG00000214425	LRRC37A4P
ENSG00000179295	PTPN11		ENSG00000141556	TBCD		ENSG00000135314	KHDC1
ENSG00000108852	MPP2		ENSG00000146859	TMEM140		ENSG00000137815	RTF1
ENSG00000231551	AC245100.4		ENSG00000167747	C19orf48		ENSG00000090857	PDPR
ENSG00000117114	ADGRL2		ENSG00000061656	SPAG4		ENSG00000271781	AC026740.1
ENSG00000112144	ICK		ENSG00000187713	TMEM203		ENSG00000280173	AC104447.1
ENSG00000101639	CEP192		ENSG00000099364	FBXL19		ENSG00000125686	MED1
ENSG00000147799	ARHGAP39		ENSG00000105401	CDC37		ENSG00000143164	DCAF6
ENSG00000111670	GNPTAB		ENSG00000107816	LZTS2		ENSG00000198700	IPO9
ENSG00000114126	TFDP2		ENSG00000183255	PTTG1IP		ENSG00000275793	RIMBP3
ENSG00000145246	ATP10D		ENSG00000033011	ALG1		ENSG00000269399	AC008764.6
ENSG00000151229	SLC2A13		ENSG00000228672	PROB1		ENSG00000126803	HSPA2
ENSG00000140632	GLYR1		ENSG00000105514	RAB3D		ENSG00000169499	PLEKHA2
ENSG00000135414	GDF11		ENSG00000103365	GGA2		ENSG00000084676	NCOA1
ENSG00000116005	PCYOX1		ENSG00000197037	ZSCAN25		ENSG00000166436	TRIM66
ENSG00000170456	DENND5B		ENSG00000197774	EME2		ENSG00000176994	SMCR8
ENSG00000275591	XKR5		ENSG00000159131	GART		ENSG00000177732	SOX12
ENSG00000182141	ZNF708		ENSG00000172009	THOP1		ENSG00000173950	XXYLT1
ENSG00000146842	TMEM209		ENSG00000162337	LRP5		ENSG00000146223	RPL7L1
ENSG00000170234	PWWP2A		ENSG00000134333	LDHA		ENSG00000261371	PECAM1
ENSG00000078124	ACER3		ENSG00000161956	SENP3		ENSG00000204792	LINC01291
ENSG00000101290	CDS2		ENSG00000058335	RASGRF1		ENSG00000168763	CNNM3
ENSG00000179409	GEMIN4		ENSG00000131236	CAP1		ENSG00000214076	CPSF1P1
ENSG00000171103	TRMT61B		ENSG00000196604	POTEF		ENSG00000149308	NPAT
ENSG00000085185	BCORL1		ENSG00000162521	RBBP4		ENSG00000168813	ZNF507
ENSG00000064651	SLC12A2		ENSG00000064601	CTSA		ENSG00000179918	SEPHS2
ENSG00000281398	SNHG4		ENSG00000160294	MCM3AP		ENSG00000180884	ZNF792
ENSG00000134318	ROCK2		ENSG00000116685	KIAA2013		ENSG00000160703	NLRX1
ENSG00000005100	DHX33		ENSG00000179627	ZBTB42		ENSG00000279117	AP001972.5
ENSG00000221886	ZBED8		ENSG00000149639	SOGA1		ENSG00000185432	METTL7A
ENSG00000239665	AL157392.3		ENSG00000185201	IFITM2		ENSG00000106305	AIMP2
ENSG00000177932	ZNF354C		ENSG00000119285	HEATR1		ENSG00000186272	ZNF17
ENSG00000036257	CUL3		ENSG00000099783	HNRNPM		ENSG00000116151	MORN1
ENSG00000231419	LINC00689		ENSG00000129347	KRI1		ENSG00000171914	TLN2
ENSG00000159184	HOXB13		ENSG00000110107	PRPF19		ENSG00000119574	ZBTB45
ENSG00000133059	DSTYK		ENSG00000184481	FOXO4		ENSG00000095015	MAP3K1
ENSG00000197037	ZSCAN25		ENSG00000103042	SLC38A7		ENSG00000196312	MFSD14C
ENSG00000101236	RNF24		ENSG00000164649	CDCA7L		ENSG00000179933	C14orf119
ENSG00000167528	ZNF641		ENSG00000274180	NATD1		ENSG00000152580	IGSF10
ENSG00000152443	ZNF776		ENSG00000170266	GLB1		ENSG00000181143	MUC16
ENSG00000140992	PDPK1		ENSG00000087266	SH3BP2		ENSG00000146587	RBAK
ENSG00000170100	ZNF778		ENSG00000064999	ANKS1A		ENSG00000155760	FZD7
ENSG00000065183	WDR3		ENSG00000159140	SON		ENSG00000070614	NDST1
ENSG00000188295	ZNF669		ENSG00000224870	AL391244.1		ENSG00000247095	MIR210HG
ENSG00000215068	AC025171.2		ENSG00000007202	KIAA0100		ENSG00000227825	SLC9A7P1
ENSG00000166821	PEX11A		ENSG00000184787	UBE2G2		ENSG00000100815	TRIP11
ENSG00000004897	CDC27		ENSG00000179604	CDC42EP4		ENSG00000025293	PHF20
ENSG00000197757	HOXC6		ENSG00000141736	ERBB2		ENSG00000271254	AC240274.1
ENSG00000124279	FASTKD3		ENSG00000123146	ADGRE5		ENSG00000162738	VANGL2
ENSG00000272849	AC084018.1		ENSG00000142784	WDTC1		ENSG00000198056	PRIM1
ENSG00000085276	MECOM		ENSG00000069812	HES2		ENSG00000204920	ZNF155
ENSG00000184378	ACTRT3		ENSG00000141905	NFIC		ENSG00000183161	FANCF
ENSG00000174292	TNK1		ENSG00000102996	MMP15		ENSG00000146197	SCUBE3
ENSG00000114491	UMPS		ENSG00000015133	CCDC88C		ENSG00000238278	ALG1L6P
ENSG00000171135	JAGN1		ENSG00000183250	LINC01547		ENSG00000275964	AL355001.2
ENSG00000285967	NIPBL-DT		ENSG00000124570	SERPINB6		ENSG00000106571	GLI3
ENSG00000148700	ADD3		ENSG00000158050	DUSP2		ENSG00000122512	PMS2
ENSG00000121454	LHX4		ENSG00000099849	RASSF7		ENSG00000225361	PPP1R26-AS1
ENSG00000196526	AFAP1		ENSG00000084234	APLP2		ENSG00000188707	ZBED6CL
ENSG00000137413	TAF8		ENSG00000104884	ERCC2		ENSG00000240859	AC093627.4
ENSG00000213020	ZNF611		ENSG00000136213	CHST12		ENSG00000225830	ERCC6
ENSG00000134824	FADS2		ENSG00000198752	CDC42BPB		ENSG00000182318	ZSCAN22
ENSG00000177200	CHD9		ENSG00000130517	PGPEP1		ENSG00000173614	NMNAT1
ENSG00000187187	ZNF546		ENSG00000130402	ACTN4		ENSG00000101417	PXMP4
ENSG00000055332	EIF2AK2		ENSG00000197249	SERPINA1		ENSG00000182584	ACTL10
ENSG00000138640	FAM13A		ENSG00000112294	ALDH5A1		ENSG00000146828	SLC12A9
ENSG00000088179	PTPN4		ENSG00000134255	CEPT1		ENSG00000151148	UBE3B
ENSG00000189241	TSPYL1		ENSG00000003400	CASP10		ENSG00000176715	ACSF3
ENSG00000167395	ZNF646		ENSG00000154237	LRRK1		ENSG00000175662	TOM1L2
ENSG00000135637	CCDC142		ENSG00000166272	WBP1L		ENSG00000140284	SLC27A2
ENSG00000185070	FLRT2		ENSG00000131408	NR1H2		ENSG00000277142	LINC00235
ENSG00000138443	ABI2		ENSG00000084092	NOA1		ENSG00000074527	NTN4
ENSG00000176024	ZNF613		ENSG00000100228	RAB36		ENSG00000174243	DDX23
ENSG00000204947	ZNF425		ENSG00000115816	CEBPZ		ENSG00000118412	CASP8AP2
ENSG00000112276	BVES		ENSG00000179776	CDH5		ENSG00000179240	GVQW3
ENSG00000163535	SGO2		ENSG00000105732	ZNF574		ENSG00000136279	DBNL
ENSG00000186834	HEXIM1		ENSG00000164308	ERAP2		ENSG00000121716	PILRB
ENSG00000150776	NKAPD1		ENSG00000169564	PCBP1		ENSG00000155657	TTN
ENSG00000143319	ISG20L2		ENSG00000133321	RARRES3		ENSG00000149716	LTO1
ENSG00000186017	ZNF566		ENSG00000239713	APOBEC3G		ENSG00000119431	HDHD3
ENSG00000075651	PLD1		ENSG00000142208	AKT1		ENSG00000072071	ADGRL1
ENSG00000174705	SH3PXD2B		ENSG00000100441	KHNYN		ENSG00000178199	ZC3H12D
ENSG00000123643	SLC36A1		ENSG00000095564	BTAF1		ENSG00000182463	TSHZ2
ENSG00000121486	TRMT1L		ENSG00000173599	PC		ENSG00000270012	AC232271.1
ENSG00000147475	ERLIN2		ENSG00000140479	PCSK6		ENSG00000105447	GRWD1
ENSG00000235374	SSR4P1		ENSG00000116005	PCYOX1		ENSG00000150990	DHX37
ENSG00000170364	SETMAR		ENSG00000124574	ABCC10		ENSG00000170604	IRF2BP1
ENSG00000072415	MPP5		ENSG00000005810	MYCBP2		ENSG00000183808	RBM12B
ENSG00000143373	ZNF687		ENSG00000152127	MGAT5		ENSG00000197935	ZNF311
ENSG00000168496	FEN1		ENSG00000132199	ENOSF1		ENSG00000173214	MFSD4B
ENSG00000180938	ZNF572		ENSG00000165271	NOL6		ENSG00000136295	TTYH3
ENSG00000100664	EIF5		ENSG00000171302	CANT1		ENSG00000187815	ZFP69
ENSG00000128915	ICE2		ENSG00000198771	RCSD1		ENSG00000100578	KIAA0586
ENSG00000125257	ABCC4		ENSG00000077942	FBLN1		ENSG00000119917	IFIT3
ENSG00000101276	SLC52A3		ENSG00000165644	COMTD1		ENSG00000181315	ZNF322
ENSG00000162654	GBP4		ENSG00000275183	LENG9		ENSG00000166439	RNF169
ENSG00000105926	MPP6		ENSG00000168763	CNNM3		ENSG00000221843	C2orf16
ENSG00000166170	BAG5		ENSG00000250899	AC125807.2		ENSG00000183864	TOB2
ENSG00000065243	PKN2		ENSG00000173950	XXYLT1		ENSG00000213699	SLC35F6
ENSG00000157551	KCNJ15		ENSG00000197226	TBC1D9B		ENSG00000063180	CA11
ENSG00000131016	AKAP12		ENSG00000165025	SYK		ENSG00000182310	SPACA6
ENSG00000140450	ARRDC4		ENSG00000100412	ACO2		ENSG00000179051	RCC2
ENSG00000128596	CCDC136		ENSG00000132646	PCNA		ENSG00000111335	OAS2
ENSG00000076706	MCAM		ENSG00000180739	S1PR5		ENSG00000133401	PDZD2
ENSG00000228223	HCG11		ENSG00000167676	PLIN4		ENSG00000175970	UNC119B
ENSG00000228630	HOTAIR		ENSG00000265972	TXNIP		ENSG00000133466	C1QTNF6
ENSG00000169016	E2F6		ENSG00000088256	GNA11		ENSG00000132604	TERF2
ENSG00000224470	ATXN1L		ENSG00000142871	CYR61		ENSG00000196968	FUT11
ENSG00000198826	ARHGAP11A		ENSG00000132357	CARD6		ENSG00000104738	MCM4
ENSG00000123104	ITPR2		ENSG00000141385	AFG3L2		ENSG00000135763	URB2
ENSG00000197558	SSPO		ENSG00000121716	PILRB		ENSG00000215193	PEX26
ENSG00000102781	KATNAL1		ENSG00000102910	LONP2		ENSG00000070808	CAMK2A
ENSG00000163125	RPRD2		ENSG00000106976	DNM1		ENSG00000160007	ARHGAP35
ENSG00000136875	PRPF4		ENSG00000253304	TMEM200B		ENSG00000134897	BIVM
ENSG00000100485	SOS2		ENSG00000272405	AL365181.3		ENSG00000177873	ZNF619
ENSG00000135362	PRR5L		ENSG00000185800	DMWD		ENSG00000176422	SPRYD4
ENSG00000179627	ZBTB42		ENSG00000169515	CCDC8		ENSG00000125630	POLR1B
ENSG00000198133	TMEM229B		ENSG00000133422	MORC2		ENSG00000115107	STEAP3
ENSG00000232063	AL691447.2		ENSG00000157600	TMEM164		ENSG00000138380	CARF
ENSG00000066933	MYO9A		ENSG00000149476	TKFC		ENSG00000074621	SLC24A1
ENSG00000174206	C12orf66		ENSG00000253910	PCDHGB2		ENSG00000147536	GINS4
ENSG00000173559	NABP1		ENSG00000101337	TM9SF4		ENSG00000179431	FJX1
ENSG00000172936	MYD88		ENSG00000261236	BOP1		ENSG00000163389	POGLUT1
ENSG00000214106	PAXIP1-AS2		ENSG00000027697	IFNGR1		ENSG00000170049	KCNAB3
ENSG00000146676	PURB		ENSG00000234127	TRIM26		ENSG00000077254	USP33
ENSG00000143368	SF3B4		ENSG00000123700	KCNJ2		ENSG00000116560	SFPQ
ENSG00000185515	BRCC3		ENSG00000165238	WNK2		ENSG00000231074	HCG18
ENSG00000198663	C6orf89		ENSG00000160959	LRRC14		ENSG00000108592	FTSJ3
ENSG00000197557	TTC30A		ENSG00000132530	XAF1		ENSG00000157483	MYO1E
ENSG00000165480	SKA3		ENSG00000110881	ASIC1		ENSG00000106479	ZNF862
ENSG00000135966	TGFBRAP1		ENSG00000163655	GMPS		ENSG00000136944	LMX1B
ENSG00000163825	RTP3		ENSG00000121281	ADCY7		ENSG00000162408	NOL9
ENSG00000151093	OXSM		ENSG00000115008	IL1A		ENSG00000111530	CAND1
ENSG00000240875	LINC00886		ENSG00000142798	HSPG2		ENSG00000141642	ELAC1
ENSG00000174238	PITPNA		ENSG00000137266	SLC22A23		ENSG00000112624	BICRAL
ENSG00000148773	MKI67		ENSG00000189306	RRP7A		ENSG00000101986	ABCD1
ENSG00000065559	MAP2K4		ENSG00000273604	EPOP		ENSG00000128203	ASPHD2
ENSG00000111912	NCOA7		ENSG00000166689	PLEKHA7		ENSG00000175054	ATR
ENSG00000166897	ELFN2		ENSG00000102837	OLFM4		ENSG00000164011	ZNF691
ENSG00000129493	HEATR5A		ENSG00000013364	MVP		ENSG00000163637	PRICKLE2
ENSG00000196670	ZFP62		ENSG00000082014	SMARCD3		ENSG00000204576	PRR3
ENSG00000147124	ZNF41		ENSG00000146834	MEPCE		ENSG00000140199	SLC12A6
ENSG00000169604	ANTXR1		ENSG00000167395	ZNF646		ENSG00000253710	ALG11
ENSG00000047644	WWC3		ENSG00000100842	EFS		ENSG00000260778	AC009065.4
ENSG00000236088	COX10-AS1		ENSG00000073737	DHRS9		ENSG00000149634	SPATA25
ENSG00000166106	ADAMTS15		ENSG00000185504	FAAP100		ENSG00000073111	MCM2
ENSG00000055130	CUL1		ENSG00000054793	ATP9A		ENSG00000124549	BTN2A3P
ENSG00000237973	MTCO1P12		ENSG00000111684	LPCAT3		ENSG00000272455	AL391244.3
ENSG00000033170	FUT8		ENSG00000102038	SMARCA1		ENSG00000101191	DIDO1
ENSG00000125863	MKKS		ENSG00000179431	FJX1		ENSG00000063176	SPHK2
ENSG00000169951	ZNF764		ENSG00000106261	ZKSCAN1		ENSG00000183323	CCDC125
ENSG00000198954	KIF1BP		ENSG00000120733	KDM3B		ENSG00000084090	STARD7
ENSG00000198331	HYLS1		ENSG00000071246	VASH1		ENSG00000171056	SOX7
ENSG00000196782	MAML3		ENSG00000062650	WAPL		ENSG00000072501	SMC1A
ENSG00000083817	ZNF416		ENSG00000263528	IKBKE		ENSG00000280832	GSEC
ENSG00000092969	TGFB2		ENSG00000083812	ZNF324		ENSG00000225345	SNX18P3
ENSG00000175137	SH3BP5L		ENSG00000140943	MBTPS1		ENSG00000129422	MTUS1
ENSG00000130544	ZNF557		ENSG00000111335	OAS2		ENSG00000100714	MTHFD1
ENSG00000142794	NBPF3		ENSG00000147955	SIGMAR1		ENSG00000183250	LINC01547
ENSG00000149639	SOGA1		ENSG00000196372	ASB13		ENSG00000120697	ALG5
ENSG00000198736	MSRB1		ENSG00000160685	ZBTB7B		ENSG00000204176	SYT15
ENSG00000128694	OSGEPL1		ENSG00000177663	IL17RA		ENSG00000184602	SNN
ENSG00000179981	TSHZ1		ENSG00000164068	RNF123		ENSG00000174282	ZBTB4
ENSG00000137812	KNL1		ENSG00000156299	TIAM1		ENSG00000257354	AC048341.1
ENSG00000144815	NXPE3		ENSG00000149418	ST14		ENSG00000088256	GNA11
ENSG00000113838	TBCCD1		ENSG00000104872	PIH1D1		ENSG00000167740	CYB5D2
ENSG00000210164	MT-TG		ENSG00000104524	PYCR3		ENSG00000186376	ZNF75D
ENSG00000043143	JADE2		ENSG00000196562	SULF2		ENSG00000116731	PRDM2
ENSG00000158458	NRG2		ENSG00000113119	TMCO6		ENSG00000163686	ABHD6
ENSG00000165983	PTER		ENSG00000169604	ANTXR1		ENSG00000166847	DCTN5
ENSG00000174796	THAP6		ENSG00000162078	ZG16B		ENSG00000158470	B4GALT5
ENSG00000116985	BMP8B		ENSG00000111737	RAB35		ENSG00000125618	PAX8
ENSG00000218336	TENM3		ENSG00000176087	SLC35A4		ENSG00000170439	METTL7B
ENSG00000162745	OLFML2B		ENSG00000144120	TMEM177		ENSG00000159259	CHAF1B
ENSG00000019186	CYP24A1		ENSG00000119866	BCL11A		ENSG00000133216	EPHB2
ENSG00000197961	ZNF121		ENSG00000132274	TRIM22		ENSG00000137877	SPTBN5
ENSG00000157601	MX1		ENSG00000148082	SHC3		ENSG00000129646	QRICH2
ENSG00000269720	CCDC194		ENSG00000070047	PHRF1		ENSG00000221909	FAM200A
ENSG00000127980	PEX1		ENSG00000163840	DTX3L		ENSG00000117877	CD3EAP
ENSG00000136478	TEX2		ENSG00000081760	AACS		ENSG00000106638	TBL2
ENSG00000231806	PCAT7		ENSG00000273151	AC073957.3		ENSG00000115568	ZNF142
ENSG00000144040	SFXN5		ENSG00000186197	EDARADD		ENSG00000169955	ZNF747
ENSG00000143971	ETAA1		ENSG00000108175	ZMIZ1		ENSG00000278869	BX539320.1
ENSG00000285816	AP000944.2		ENSG00000171812	COL8A2		ENSG00000259556	AC090971.3
ENSG00000118200	CAMSAP2		ENSG00000173327	MAP3K11		ENSG00000168411	RFWD3
ENSG00000140332	TLE3		ENSG00000125648	SLC25A23		ENSG00000131127	ZNF141
ENSG00000173638	SLC19A1		ENSG00000130726	TRIM28		ENSG00000139436	GIT2
ENSG00000143355	LHX9		ENSG00000004455	AK2		ENSG00000179241	LDLRAD3
ENSG00000261706	LINC00165		ENSG00000125967	NECAB3		ENSG00000226752	CUTALP
ENSG00000007923	DNAJC11		ENSG00000225313	AL513327.1		ENSG00000100461	RBM23
ENSG00000118762	PKD2		ENSG00000070366	SMG6		ENSG00000152457	DCLRE1C
ENSG00000171604	CXXC5		ENSG00000089154	GCN1		ENSG00000147408	CSGALNACT1
ENSG00000065328	MCM10		ENSG00000168286	THAP11		ENSG00000231365	AL359915.2
ENSG00000178409	BEND3		ENSG00000251322	SHANK3		ENSG00000213713	PIGCP1
ENSG00000011007	ELOA		ENSG00000197558	SSPO		ENSG00000254602	AP000662.1
ENSG00000064393	HIPK2		ENSG00000137522	RNF121		ENSG00000239407	Z68871.1
ENSG00000196323	ZBTB44		ENSG00000176945	MUC20		ENSG00000134138	MEIS2
ENSG00000157216	SSBP3		ENSG00000259354	AC025580.2		ENSG00000259768	AC004943.2
ENSG00000120949	TNFRSF8		ENSG00000188157	AGRN		ENSG00000097046	CDC7
ENSG00000114790	ARHGEF26		ENSG00000152926	ZNF117		ENSG00000123600	METTL8
ENSG00000183853	KIRREL1		ENSG00000084693	AGBL5		ENSG00000157212	PAXIP1
ENSG00000133056	PIK3C2B		ENSG00000172046	USP19		ENSG00000187240	DYNC2H1
ENSG00000134533	RERG		ENSG00000173530	TNFRSF10D		ENSG00000109111	SUPT6H
ENSG00000180901	KCTD2		ENSG00000087269	NOP14		ENSG00000178385	PLEKHM3
ENSG00000175087	PDIK1L		ENSG00000149136	SSRP1		ENSG00000132109	TRIM21
ENSG00000173905	GOLIM4		ENSG00000136478	TEX2		ENSG00000280254	AC233723.2
ENSG00000167767	KRT80		ENSG00000115221	ITGB6		ENSG00000067141	NEO1
ENSG00000065457	ADAT1		ENSG00000134452	FBH1		ENSG00000264364	DYNLL2
ENSG00000165804	ZNF219		ENSG00000100350	FOXRED2		ENSG00000099783	HNRNPM
ENSG00000135828	RNASEL		ENSG00000214049	UCA1		ENSG00000255624	AC073585.1
ENSG00000165879	FRAT1		ENSG00000148218	ALAD		ENSG00000171302	CANT1
ENSG00000106538	RARRES2		ENSG00000012822	CALCOCO1		ENSG00000164818	DNAAF5
ENSG00000047621	C12orf4		ENSG00000196576	PLXNB2		ENSG00000186496	ZNF396
ENSG00000197863	ZNF790		ENSG00000117593	DARS2		ENSG00000143799	PARP1
ENSG00000033011	ALG1		ENSG00000197296	FITM2		ENSG00000273820	USP27X
ENSG00000112308	C6orf62		ENSG00000124006	OBSL1		ENSG00000260236	AC099778.1
ENSG00000115816	CEBPZ		ENSG00000163617	CCDC191		ENSG00000271013	LRRC37A9P
ENSG00000244300	GATA2-AS1		ENSG00000102575	ACP5		ENSG00000128908	INO80
ENSG00000204439	C6orf47		ENSG00000112584	FAM120B		ENSG00000054965	FAM168A
ENSG00000067167	TRAM1		ENSG00000188707	ZBED6CL		ENSG00000166526	ZNF3
ENSG00000125637	PSD4		ENSG00000085840	ORC1		ENSG00000125817	CENPB
ENSG00000163293	NIPAL1		ENSG00000136068	FLNB		ENSG00000102904	TSNAXIP1
ENSG00000176593	AC008969.1		ENSG00000148719	DNAJB12		ENSG00000153207	AHCTF1
ENSG00000210176	MT-TH		ENSG00000074696	HACD3		ENSG00000117643	MAN1C1
ENSG00000180044	C3orf80		ENSG00000105223	PLD3		ENSG00000136816	TOR1B
ENSG00000268858	AL118506.1		ENSG00000151148	UBE3B		ENSG00000260630	SNAI3-AS1
ENSG00000003393	ALS2		ENSG00000125686	MED1		ENSG00000204934	ATP6V0E2-AS1
ENSG00000204175	GPRIN2		ENSG00000041880	PARP3		ENSG00000105948	TTC26
ENSG00000168502	MTCL1		ENSG00000008853	RHOBTB2		ENSG00000274349	ZNF658
ENSG00000130713	EXOSC2		ENSG00000165943	MOAP1		ENSG00000116237	ICMT
ENSG00000213918	DNASE1		ENSG00000070814	TCOF1		ENSG00000139651	ZNF740
ENSG00000118193	KIF14		ENSG00000143147	GPR161		ENSG00000152763	WDR78
ENSG00000275302	CCL4		ENSG00000277117	FP565260.3		ENSG00000089723	OTUB2
ENSG00000247796	AC008966.1		ENSG00000198890	PRMT6		ENSG00000100342	APOL1
ENSG00000088035	ALG6		ENSG00000185361	TNFAIP8L1		ENSG00000224424	PRKAR2A-AS1
ENSG00000110002	VWA5A		ENSG00000164877	MICALL2		ENSG00000114988	LMAN2L
ENSG00000234614	AL450992.2		ENSG00000149582	TMEM25		ENSG00000143344	RGL1
ENSG00000196458	ZNF605		ENSG00000186951	PPARA		ENSG00000167535	CACNB3
ENSG00000123505	AMD1		ENSG00000174808	BTC		ENSG00000111261	MANSC1
ENSG00000197496	SLC2A10		ENSG00000006744	ELAC2		ENSG00000160172	FAM86C2P
ENSG00000247199	AC091948.1		ENSG00000100764	PSMC1		ENSG00000177303	CASKIN2
ENSG00000075218	GTSE1		ENSG00000079385	CEACAM1		ENSG00000238227	TMEM250
ENSG00000075643	MOCOS		ENSG00000165138	ANKS6		ENSG00000111879	FAM184A
ENSG00000131781	FMO5		ENSG00000276293	PIP4K2B		ENSG00000214654	B3GNT10
ENSG00000184992	BRI3BP		ENSG00000178773	CPNE7		ENSG00000259891	AC107375.1
ENSG00000213064	SFT2D2		ENSG00000005882	PDK2		ENSG00000167720	SRR
ENSG00000121039	RDH10		ENSG00000197746	PSAP		ENSG00000105732	ZNF574
ENSG00000180340	FZD2		ENSG00000110713	NUP98		ENSG00000136213	CHST12
ENSG00000148468	FAM171A1		ENSG00000100364	KIAA0930		ENSG00000107882	SUFU
ENSG00000178988	MRFAP1L1		ENSG00000166526	ZNF3		ENSG00000242950	ERVW-1
ENSG00000186141	POLR3C		ENSG00000235568	NFAM1		ENSG00000103067	ESRP2
ENSG00000089280	FUS		ENSG00000088881	EBF4		ENSG00000187764	SEMA4D
ENSG00000186185	KIF18B		ENSG00000132600	PRMT7		ENSG00000238113	LINC01410
ENSG00000230590	FTX		ENSG00000135148	TRAFD1		ENSG00000175215	CTDSP2
ENSG00000206538	VGLL3		ENSG00000101417	PXMP4		ENSG00000253729	PRKDC
ENSG00000046653	GPM6B		ENSG00000015676	NUDCD3		ENSG00000269343	ZNF587B
ENSG00000230487	PSMG3-AS1		ENSG00000181284	TMEM102		ENSG00000063587	ZNF275
ENSG00000197044	ZNF441		ENSG00000173473	SMARCC1		ENSG00000242622	AC092910.3
ENSG00000230513	THAP7-AS1		ENSG00000129003	VPS13C		ENSG00000071575	TRIB2
ENSG00000119508	NR4A3		ENSG00000112299	VNN1		ENSG00000239521	CASTOR3
ENSG00000198948	MFAP3L		ENSG00000180185	FAHD1		ENSG00000245849	RAD51-AS1
ENSG00000151320	AKAP6		ENSG00000124571	XPO5		ENSG00000278619	MRM1
ENSG00000249700	SRD5A3-AS1		ENSG00000003436	TFPI		ENSG00000063601	MTMR1
ENSG00000168116	KIAA1586		ENSG00000125630	POLR1B		ENSG00000079691	CARMIL1
ENSG00000090924	PLEKHG2		ENSG00000160710	ADAR		ENSG00000174485	DENND4A
ENSG00000164023	SGMS2		ENSG00000106305	AIMP2		ENSG00000272556	GTF2IP13
ENSG00000154898	CCDC144CP		ENSG00000276547	PCDHGB5		ENSG00000122085	MTERF4
ENSG00000178935	ZNF552		ENSG00000155393	HEATR3		ENSG00000116017	ARID3A
ENSG00000186260	MRTFB		ENSG00000139651	ZNF740		ENSG00000196597	ZNF782
ENSG00000210174	MT-TR		ENSG00000141012	GALNS		ENSG00000163362	INAVA
ENSG00000117713	ARID1A		ENSG00000231074	HCG18		ENSG00000167676	PLIN4
ENSG00000150455	TIRAP		ENSG00000185453	ZSWIM9		ENSG00000090376	IRAK3
ENSG00000172006	ZNF554		ENSG00000049541	RFC2		ENSG00000019144	PHLDB1
ENSG00000243978	RTL9		ENSG00000128284	APOL3		ENSG00000171467	ZNF318
ENSG00000196943	NOP9		ENSG00000204574	ABCF1		ENSG00000259642	ST20-AS1
ENSG00000135776	ABCB10		ENSG00000083093	PALB2		ENSG00000236871	LINC00106
ENSG00000067208	EVI5		ENSG00000105323	HNRNPUL1		ENSG00000090565	RAB11FIP3
ENSG00000173918	C1QTNF1		ENSG00000158710	TAGLN2		ENSG00000185379	RAD51D
ENSG00000133488	SEC14L4		ENSG00000100207	TCF20		ENSG00000115266	APC2
ENSG00000119965	C10orf88		ENSG00000140104	CLBA1		ENSG00000237523	LINC00857
ENSG00000213463	SYNJ2BP		ENSG00000030066	NUP160		ENSG00000011523	CEP68
ENSG00000146094	DOK3		ENSG00000128408	RIBC2		ENSG00000204822	MRPL53
ENSG00000104812	GYS1		ENSG00000132003	ZSWIM4		ENSG00000038532	CLEC16A
ENSG00000138092	CENPO		ENSG00000169683	LRRC45		ENSG00000154309	DISP1
ENSG00000077684	JADE1		ENSG00000165821	SALL2		ENSG00000173473	SMARCC1
ENSG00000166963	MAP1A		ENSG00000120899	PTK2B		ENSG00000165272	AQP3
ENSG00000271643	AC112220.2		ENSG00000160223	ICOSLG		ENSG00000161405	IKZF3
ENSG00000143341	HMCN1		ENSG00000183458	AC138932.1		ENSG00000065413	ANKRD44
ENSG00000170382	LRRN2		ENSG00000175699	CCDC197		ENSG00000103064	SLC7A6
ENSG00000109689	STIM2		ENSG00000114491	UMPS		ENSG00000204623	ZNRD1ASP
ENSG00000135913	USP37		ENSG00000115255	REEP6		ENSG00000135392	DNAJC14
ENSG00000121879	PIK3CA		ENSG00000064115	TM7SF3		ENSG00000185818	NAT8L
ENSG00000285294	LINC00842		ENSG00000082516	GEMIN5		ENSG00000218510	LINC00339
ENSG00000273760	AC245041.1		ENSG00000161328	LRRC56		ENSG00000108559	NUP88
ENSG00000010704	HFE		ENSG00000119684	MLH3		ENSG00000279227	AC009303.4
ENSG00000170345	FOS		ENSG00000160014	CALM3		ENSG00000101745	ANKRD12
ENSG00000106692	FKTN		ENSG00000111801	BTN3A3		ENSG00000196787	HIST1H2AG
ENSG00000101003	GINS1		ENSG00000228716	DHFR		ENSG00000078674	PCM1
ENSG00000275183	LENG9		ENSG00000111077	TNS2		ENSG00000197321	SVIL
ENSG00000197343	ZNF655		ENSG00000136261	BZW2		ENSG00000213468	FIRRE
ENSG00000255121	AP003392.4		ENSG00000108604	SMARCD2		ENSG00000136925	TSTD2
ENSG00000177707	NECTIN3		ENSG00000100504	PYGL		ENSG00000121057	AKAP1
ENSG00000100014	SPECC1L		ENSG00000179388	EGR3		ENSG00000226688	ENTPD1-AS1
ENSG00000164292	RHOBTB3		ENSG00000146918	NCAPG2		ENSG00000172081	MOB3A
ENSG00000174197	MGA		ENSG00000143819	EPHX1		ENSG00000159217	IGF2BP1
ENSG00000170145	SIK2		ENSG00000212694	LINC01089		ENSG00000121210	TMEM131L
ENSG00000139718	SETD1B		ENSG00000126883	NUP214		ENSG00000181104	F2R
ENSG00000157637	SLC38A10		ENSG00000159259	CHAF1B		ENSG00000272145	NFYC-AS1
ENSG00000197208	SLC22A4		ENSG00000162069	BICDL2		ENSG00000231305	AC112484.1
ENSG00000164091	WDR82		ENSG00000179913	B3GNT3		ENSG00000030066	NUP160
ENSG00000198824	CHAMP1		ENSG00000204852	TCTN1		ENSG00000096060	FKBP5
ENSG00000005810	MYCBP2		ENSG00000163795	ZNF513		ENSG00000158882	TOMM40L
ENSG00000131089	ARHGEF9		ENSG00000198951	NAGA		ENSG00000276850	AC245041.2
ENSG00000154153	RETREG1		ENSG00000117868	ESYT2		ENSG00000164938	TP53INP1
ENSG00000197056	ZMYM1		ENSG00000243156	MICAL3		ENSG00000155085	AK9
ENSG00000274180	NATD1		ENSG00000073849	ST6GAL1		ENSG00000003400	CASP10
ENSG00000108423	TUBD1		ENSG00000167703	SLC43A2		ENSG00000246922	UBAP1L
ENSG00000180592	SKIDA1		ENSG00000170145	SIK2		ENSG00000260852	FBXL19-AS1
ENSG00000105879	CBLL1		ENSG00000271122	AC018647.2		ENSG00000213024	NUP62
ENSG00000116199	FAM20B		ENSG00000183309	ZNF623		ENSG00000114841	DNAH1
ENSG00000132669	RIN2		ENSG00000123815	COQ8B		ENSG00000196793	ZNF239
ENSG00000163939	PBRM1		ENSG00000160221	GATD3A		ENSG00000280587	LINC01348
ENSG00000174106	LEMD3		ENSG00000118707	TGIF2		ENSG00000162639	HENMT1
ENSG00000198886	MT-ND4		ENSG00000162543	UBXN10		ENSG00000261118	AC092123.1
ENSG00000164188	RANBP3L		ENSG00000104812	GYS1		ENSG00000101868	POLA1
ENSG00000064309	CDON		ENSG00000100239	PPP6R2		ENSG00000162600	OMA1
ENSG00000091986	CCDC80		ENSG00000062725	APPBP2		ENSG00000166689	PLEKHA7
ENSG00000115297	TLX2		ENSG00000116221	MRPL37		ENSG00000090316	MAEA
ENSG00000178093	TSSK6		ENSG00000134184	GSTM1		ENSG00000254389	RHPN1-AS1
ENSG00000124496	TRERF1		ENSG00000136925	TSTD2		ENSG00000155034	FBXL18
ENSG00000074181	NOTCH3		ENSG00000108352	RAPGEFL1		ENSG00000130935	NOL11
ENSG00000186603	HPDL		ENSG00000138119	MYOF		ENSG00000180185	FAHD1
ENSG00000275111	ZNF2		ENSG00000104998	IL27RA		ENSG00000176697	BDNF
ENSG00000171466	ZNF562		ENSG00000047410	TPR		ENSG00000110092	CCND1
ENSG00000138794	CASP6		ENSG00000258441	LINC00641		ENSG00000225614	ZNF469
ENSG00000122592	HOXA7		ENSG00000183638	RP1L1		ENSG00000132199	ENOSF1
ENSG00000177337	DLGAP1-AS1		ENSG00000080839	RBL1		ENSG00000131941	RHPN2
ENSG00000145022	TCTA		ENSG00000180035	ZNF48		ENSG00000166860	ZBTB39
ENSG00000120800	UTP20		ENSG00000175591	P2RY2		ENSG00000111684	LPCAT3
ENSG00000143772	ITPKB		ENSG00000176974	SHMT1		ENSG00000159921	GNE
ENSG00000151116	UEVLD		ENSG00000178951	ZBTB7A		ENSG00000256663	AC112777.1
ENSG00000168282	MGAT2		ENSG00000198917	SPOUT1		ENSG00000175213	ZNF408
ENSG00000214425	LRRC37A4P		ENSG00000168502	MTCL1		ENSG00000137547	MRPL15
ENSG00000135314	KHDC1		ENSG00000235109	ZSCAN31		ENSG00000175764	TTLL11
ENSG00000137815	RTF1		ENSG00000144026	ZNF514		ENSG00000140691	ARMC5
ENSG00000090857	PDPR		ENSG00000204991	SPIRE2		ENSG00000159267	HLCS
ENSG00000271781	AC026740.1		ENSG00000142039	CCDC97		ENSG00000048028	USP28
ENSG00000130962	PRRG1		ENSG00000160691	SHC1		ENSG00000182742	HOXB4
ENSG00000280173	AC104447.1		ENSG00000111816	FRK		ENSG00000185453	ZSWIM9
ENSG00000177570	SAMD12		ENSG00000272141	AL390719.2		ENSG00000118894	EEF2KMT
ENSG00000179119	SPTY2D1		ENSG00000177602	HASPIN		ENSG00000131730	CKMT2
ENSG00000125686	MED1		ENSG00000088930	XRN2		ENSG00000265688	MAFG-DT
ENSG00000083099	LYRM2		ENSG00000198695	MT-ND6		ENSG00000171105	INSR
ENSG00000172888	ZNF621		ENSG00000181638	ZFP41		ENSG00000154743	TSEN2
ENSG00000260947	AL356489.2		ENSG00000176890	TYMS		ENSG00000168077	SCARA3
ENSG00000272602	ZNF595		ENSG00000000457	SCYL3		ENSG00000074276	CDHR2
ENSG00000143164	DCAF6		ENSG00000183111	ARHGEF37		ENSG00000196659	TTC30B
ENSG00000198700	IPO9		ENSG00000111725	PRKAB1		ENSG00000130349	C6orf203
ENSG00000136040	PLXNC1		ENSG00000163082	SGPP2		ENSG00000162144	CYB561A3
ENSG00000114739	ACVR2B		ENSG00000124608	AARS2		ENSG00000266074	BAHCC1
ENSG00000275793	RIMBP3		ENSG00000184428	TOP1MT		ENSG00000166192	SENP8
ENSG00000269399	AC008764.6		ENSG00000125637	PSD4		ENSG00000100294	MCAT
ENSG00000126803	HSPA2		ENSG00000204959	ARHGEF34P		ENSG00000198040	ZNF84
ENSG00000143079	CTTNBP2NL		ENSG00000234684	SDCBP2-AS1		ENSG00000174371	EXO1
ENSG00000169499	PLEKHA2		ENSG00000260401	AP002761.4		ENSG00000104218	CSPP1
ENSG00000182782	HCAR2		ENSG00000103479	RBL2		ENSG00000062370	ZNF112
ENSG00000084676	NCOA1		ENSG00000159842	ABR		ENSG00000144026	ZNF514
ENSG00000113645	WWC1		ENSG00000183665	TRMT12		ENSG00000022976	ZNF839
ENSG00000166436	TRIM66		ENSG00000137648	TMPRSS4		ENSG00000128311	TST
ENSG00000164778	EN2		ENSG00000196659	TTC30B		ENSG00000158186	MRAS
ENSG00000132953	XPO4		ENSG00000143847	PPFIA4		ENSG00000092201	SUPT16H
ENSG00000176994	SMCR8		ENSG00000176102	CSTF3		ENSG00000175322	ZNF519
ENSG00000143375	CGN		ENSG00000135378	PRRG4		ENSG00000274750	HIST1H3E
ENSG00000177732	SOX12		ENSG00000160172	FAM86C2P		ENSG00000197837	HIST4H4
ENSG00000173950	XXYLT1		ENSG00000175318	GRAMD2A		ENSG00000240498	CDKN2B-AS1
ENSG00000145907	G3BP1		ENSG00000163125	RPRD2		ENSG00000239213	NCK1-DT
ENSG00000146223	RPL7L1		ENSG00000144354	CDCA7		ENSG00000118898	PPL
ENSG00000261371	PECAM1		ENSG00000115107	STEAP3		ENSG00000108306	FBXL20
ENSG00000166181	API5		ENSG00000197622	CDC42SE1		ENSG00000155275	TRMT44
ENSG00000204792	LINC01291		ENSG00000233369	GTF2IP4		ENSG00000186951	PPARA
ENSG00000168763	CNNM3		ENSG00000110002	VWA5A		ENSG00000204713	TRIM27
ENSG00000214076	CPSF1P1		ENSG00000057608	GDI2		ENSG00000196150	ZNF250
ENSG00000149308	NPAT		ENSG00000155016	CYP2U1		ENSG00000183066	WBP2NL
ENSG00000131725	WDR44		ENSG00000079785	DDX1		ENSG00000164151	ICE1
ENSG00000139687	RB1		ENSG00000064655	EYA2		ENSG00000154358	OBSCN
ENSG00000168813	ZNF507		ENSG00000067836	ROGDI		ENSG00000104299	INTS9
ENSG00000179918	SEPHS2		ENSG00000249673	NOP14-AS1		ENSG00000154822	PLCL2
ENSG00000180884	ZNF792		ENSG00000111653	ING4		ENSG00000246859	STARD4-AS1
ENSG00000225733	FGD5-AS1		ENSG00000166349	RAG1		ENSG00000185220	PGBD2
ENSG00000160703	NLRX1		ENSG00000198356	ASNA1		ENSG00000166261	ZNF202
ENSG00000111266	DUSP16		ENSG00000105373	NOP53		ENSG00000273486	AC096992.2
ENSG00000264522	OTUD7B		ENSG00000159348	CYB5R1		ENSG00000229689	AC009237.3
ENSG00000166068	SPRED1		ENSG00000037757	MRI1		ENSG00000068650	ATP11A
ENSG00000183671	GPR1		ENSG00000264230	ANXA8L1		ENSG00000120832	MTERF2
ENSG00000279117	AP001972.5		ENSG00000007968	E2F2		ENSG00000262468	LINC01569
ENSG00000180881	CAPS2		ENSG00000167700	MFSD3		ENSG00000130772	MED18
ENSG00000185432	METTL7A		ENSG00000175054	ATR		ENSG00000130589	HELZ2
ENSG00000106305	AIMP2		ENSG00000125740	FOSB		ENSG00000224914	LINC00863
ENSG00000186272	ZNF17		ENSG00000256663	AC112777.1		ENSG00000242207	HOXB-AS4
ENSG00000147274	RBMX		ENSG00000180346	TIGD2		ENSG00000106012	IQCE
ENSG00000116151	MORN1		ENSG00000182197	EXT1		ENSG00000285230	RALY-AS1
ENSG00000152270	PDE3B		ENSG00000215417	MIR17HG		ENSG00000150967	ABCB9
ENSG00000171914	TLN2		ENSG00000019144	PHLDB1		ENSG00000144504	ANKMY1
ENSG00000131845	ZNF304		ENSG00000126457	PRMT1		ENSG00000125375	ATP5S
ENSG00000119574	ZBTB45		ENSG00000154556	SORBS2		ENSG00000177663	IL17RA
ENSG00000095015	MAP3K1		ENSG00000009954	BAZ1B		ENSG00000064999	ANKS1A
ENSG00000185551	NR2F2		ENSG00000204590	GNL1		ENSG00000280187	AC022107.1
ENSG00000196312	MFSD14C		ENSG00000171135	JAGN1		ENSG00000163357	DCST1
ENSG00000179933	C14orf119		ENSG00000130706	ADRM1		ENSG00000169067	ACTBL2
ENSG00000152580	IGSF10		ENSG00000142396	ERVK3-1		ENSG00000046604	DSG2
ENSG00000145545	SRD5A1		ENSG00000115317	HTRA2		ENSG00000171823	FBXL14
ENSG00000181143	MUC16		ENSG00000006118	TMEM132A		ENSG00000188549	CCDC9B
ENSG00000146587	RBAK		ENSG00000247828	TMEM161B-AS1		ENSG00000273230	AC102953.2
ENSG00000185875	THNSL1		ENSG00000260279	AC137932.1		ENSG00000105705	SUGP1
ENSG00000155760	FZD7		ENSG00000122085	MTERF4		ENSG00000160049	DFFA
ENSG00000039319	ZFYVE16		ENSG00000178971	CTC1		ENSG00000140526	ABHD2
ENSG00000070614	NDST1		ENSG00000204287	HLA-DRA		ENSG00000124406	ATP8A1
ENSG00000247095	MIR210HG		ENSG00000131941	RHPN2		ENSG00000109756	RAPGEF2
ENSG00000260329	AC007541.1		ENSG00000130119	GNL3L		ENSG00000260219	AC106782.2
ENSG00000168807	SNTB2		ENSG00000182095	TNRC18		ENSG00000226200	SGMS1-AS1
ENSG00000197969	VPS13A		ENSG00000079691	CARMIL1		ENSG00000198353	HOXC4
ENSG00000227825	SLC9A7P1		ENSG00000204519	ZNF551		ENSG00000198246	SLC29A3
ENSG00000196417	ZNF765		ENSG00000007376	RPUSD1		ENSG00000277758	FO681492.1
ENSG00000100815	TRIP11		ENSG00000119203	CPSF3		ENSG00000006062	MAP3K14
ENSG00000283341	AC068205.2		ENSG00000092853	CLSPN		ENSG00000164944	VIRMA
ENSG00000197646	PDCD1LG2		ENSG00000125991	ERGIC3		ENSG00000254369	HOXA-AS3
ENSG00000025293	PHF20		ENSG00000080815	PSEN1		ENSG00000076248	UNG
ENSG00000257557	PPP1R12A-AS1		ENSG00000144567	RETREG2		ENSG00000117408	IPO13
ENSG00000271254	AC240274.1		ENSG00000127980	PEX1		ENSG00000076003	MCM6
ENSG00000162738	VANGL2		ENSG00000100979	PLTP		ENSG00000274220	AC009163.6
ENSG00000198056	PRIM1		ENSG00000158966	CACHD1		ENSG00000120549	KIAA1217
ENSG00000204920	ZNF155		ENSG00000146828	SLC12A9		ENSG00000135436	FAM186B
ENSG00000146950	SHROOM2		ENSG00000186111	PIP5K1C		ENSG00000135315	CEP162
ENSG00000183161	FANCF		ENSG00000204560	DHX16		ENSG00000108691	CCL2
ENSG00000146197	SCUBE3		ENSG00000197557	TTC30A		ENSG00000132881	CPLANE2
ENSG00000164306	PRIMPOL		ENSG00000162757	C1orf74		ENSG00000143384	MCL1
ENSG00000186280	KDM4D		ENSG00000176920	FUT2		ENSG00000163249	CCNYL1
ENSG00000238278	ALG1L6P		ENSG00000182858	ALG12		ENSG00000231652	AL590428.1
ENSG00000275964	AL355001.2		ENSG00000174151	CYB561D1		ENSG00000089177	KIF16B
ENSG00000253170	AC108515.1		ENSG00000047849	MAP4		ENSG00000180530	NRIP1
ENSG00000106571	GLI3		ENSG00000177030	DEAF1		ENSG00000100767	PAPLN
ENSG00000182963	GJC1		ENSG00000239521	CASTOR3		ENSG00000016391	CHDH
ENSG00000122512	PMS2		ENSG00000161203	AP2M1		ENSG00000117868	ESYT2
ENSG00000234284	ZNF879		ENSG00000038358	EDC4		ENSG00000164366	CCDC127
ENSG00000163378	EOGT		ENSG00000089053	ANAPC5		ENSG00000251669	FAM86EP
ENSG00000225361	PPP1R26-AS1		ENSG00000135677	GNS		ENSG00000083814	ZNF671
ENSG00000188707	ZBED6CL		ENSG00000120093	HOXB3		ENSG00000205269	TMEM170B
ENSG00000240859	AC093627.4		ENSG00000273295	AP000350.6		ENSG00000182973	CNOT10
ENSG00000225830	ERCC6		ENSG00000137106	GRHPR		ENSG00000169375	SIN3A
ENSG00000139719	VPS33A		ENSG00000227036	LINC00511		ENSG00000167840	ZNF232
ENSG00000182318	ZSCAN22		ENSG00000106290	TAF6		ENSG00000075240	GRAMD4
ENSG00000173614	NMNAT1		ENSG00000132688	NES		ENSG00000243667	WDR92
ENSG00000158234	FAIM		ENSG00000150760	DOCK1		ENSG00000177788	AL162595.1
ENSG00000101417	PXMP4		ENSG00000181830	SLC35C1		ENSG00000009954	BAZ1B
ENSG00000182584	ACTL10		ENSG00000181396	OGFOD3		ENSG00000119737	GPR75
ENSG00000146828	SLC12A9		ENSG00000128274	A4GALT		ENSG00000256433	AC005840.2
ENSG00000151148	UBE3B		ENSG00000178188	SH2B1		ENSG00000070778	PTPN21
ENSG00000176715	ACSF3		ENSG00000106066	CPVL		ENSG00000176155	CCDC57
ENSG00000175662	TOM1L2		ENSG00000146411	SLC2A12		ENSG00000130382	MLLT1
ENSG00000140284	SLC27A2		ENSG00000231551	AC245100.4		ENSG00000134313	KIDINS220
ENSG00000277142	LINC00235		ENSG00000105953	OGDH		ENSG00000130193	THEM6
ENSG00000074527	NTN4		ENSG00000150347	ARID5B		ENSG00000189298	ZKSCAN3
ENSG00000174243	DDX23		ENSG00000069248	NUP133		ENSG00000231345	BEND3P1
ENSG00000118412	CASP8AP2		ENSG00000176444	CLK2		ENSG00000181938	GINS3
ENSG00000179240	GVQW3		ENSG00000170468	RIOX1		ENSG00000210195	MT-TT
ENSG00000111875	ASF1A		ENSG00000111667	USP5		ENSG00000150760	DOCK1
ENSG00000206535	LNP1		ENSG00000095380	NANS		ENSG00000177383	MAGEF1
ENSG00000136279	DBNL		ENSG00000198646	NCOA6		ENSG00000150347	ARID5B
ENSG00000121716	PILRB		ENSG00000175414	ARL10		ENSG00000131467	PSME3
ENSG00000155657	TTN		ENSG00000138061	CYP1B1		ENSG00000100167	2022-09-03
ENSG00000149716	LTO1		ENSG00000144134	RABL2A		ENSG00000049323	LTBP1
ENSG00000101413	RPRD1B		ENSG00000107874	CUEDC2		ENSG00000165868	HSPA12A
ENSG00000119431	HDHD3		ENSG00000072134	EPN2		ENSG00000273148	AL035563.1
ENSG00000072071	ADGRL1		ENSG00000198763	MT-ND2		ENSG00000160051	IQCC
ENSG00000103723	AP3B2		ENSG00000063180	CA11		ENSG00000069248	NUP133
ENSG00000140836	ZFHX3		ENSG00000125454	SLC25A19		ENSG00000060656	PTPRU
ENSG00000166479	TMX3		ENSG00000198728	LDB1		ENSG00000228146	CASP16P
ENSG00000137727	ARHGAP20		ENSG00000166938	DIS3L		ENSG00000116641	DOCK7
ENSG00000178199	ZC3H12D		ENSG00000104805	NUCB1		ENSG00000232931	LINC00342
ENSG00000101098	RIMS4		ENSG00000123453	SARDH		ENSG00000155846	PPARGC1B
ENSG00000182463	TSHZ2		ENSG00000160293	VAV2		ENSG00000162946	DISC1
ENSG00000189195	BTBD8		ENSG00000259956	RBM15B		ENSG00000203804	ADAMTSL4-AS1
ENSG00000270012	AC232271.1		ENSG00000105738	SIPA1L3		ENSG00000106789	CORO2A
ENSG00000105447	GRWD1		ENSG00000204439	C6orf47		ENSG00000164252	AGGF1
ENSG00000102890	ELMO3		ENSG00000147408	CSGALNACT1		ENSG00000234684	SDCBP2-AS1
ENSG00000108510	MED13		ENSG00000230487	PSMG3-AS1		ENSG00000197579	TOPORS
ENSG00000150990	DHX37		ENSG00000117984	CTSD		ENSG00000172869	DMXL1
ENSG00000170604	IRF2BP1		ENSG00000116985	BMP8B		ENSG00000112294	ALDH5A1
ENSG00000183808	RBM12B		ENSG00000011275	RNF216		ENSG00000143570	SLC39A1
ENSG00000197935	ZNF311		ENSG00000147799	ARHGAP39		ENSG00000196562	SULF2
ENSG00000008323	PLEKHG6		ENSG00000115677	HDLBP		ENSG00000198642	KLHL9
ENSG00000146776	ATXN7L1		ENSG00000196670	ZFP62		ENSG00000064692	SNCAIP
ENSG00000173214	MFSD4B		ENSG00000180626	ZNF594		ENSG00000099957	P2RX6
ENSG00000124164	VAPB		ENSG00000186635	ARAP1		ENSG00000279095	AC243964.3
ENSG00000136295	TTYH3		ENSG00000178567	EPM2AIP1		ENSG00000083857	FAT1
ENSG00000187815	ZFP69		ENSG00000127564	PKMYT1		ENSG00000183486	MX2
ENSG00000100578	KIAA0586		ENSG00000164889	SLC4A2		ENSG00000279519	AC007382.1
ENSG00000119917	IFIT3		ENSG00000168256	NKIRAS2		ENSG00000209082	MT-TL1
ENSG00000181315	ZNF322		ENSG00000177042	TMEM80		ENSG00000215417	MIR17HG
ENSG00000089094	KDM2B		ENSG00000090565	RAB11FIP3		ENSG00000182378	PLCXD1
ENSG00000166439	RNF169		ENSG00000184330	S100A7A		ENSG00000121390	PSPC1
ENSG00000221843	C2orf16		ENSG00000053372	MRTO4		ENSG00000272994	AC012360.3
ENSG00000183864	TOB2		ENSG00000135966	TGFBRAP1		ENSG00000244968	LIFR-AS1
ENSG00000163808	KIF15		ENSG00000151208	DLG5		ENSG00000134247	PTGFRN
ENSG00000104067	TJP1		ENSG00000127824	TUBA4A		ENSG00000088854	C20orf194
ENSG00000229320	KRT8P12		ENSG00000054598	FOXC1		ENSG00000196110	ZNF699
ENSG00000153936	HS2ST1		ENSG00000258429	PDF		ENSG00000163617	CCDC191
ENSG00000143153	ATP1B1		ENSG00000174684	B4GAT1		ENSG00000166025	AMOTL1
ENSG00000169851	PCDH7		ENSG00000186918	ZNF395		ENSG00000013016	EHD3
ENSG00000213699	SLC35F6		ENSG00000108592	FTSJ3		ENSG00000272711	AC019069.1
ENSG00000063180	CA11		ENSG00000114353	GNAI2		ENSG00000157895	C12orf43
ENSG00000182310	SPACA6		ENSG00000100316	RPL3		ENSG00000132003	ZSWIM4
ENSG00000168542	COL3A1		ENSG00000146666	LINC00525		ENSG00000183826	BTBD9
ENSG00000179051	RCC2		ENSG00000171823	FBXL14		ENSG00000120733	KDM3B
ENSG00000111335	OAS2		ENSG00000090447	TFAP4		ENSG00000176920	FUT2
ENSG00000133401	PDZD2		ENSG00000115266	APC2		ENSG00000196358	NTNG2
ENSG00000175970	UNC119B		ENSG00000284485	MIR205		ENSG00000164241	C5orf63
ENSG00000133466	C1QTNF6		ENSG00000115687	PASK		ENSG00000135457	TFCP2
ENSG00000138182	KIF20B		ENSG00000142528	ZNF473		ENSG00000129347	KRI1
ENSG00000132604	TERF2		ENSG00000184640	SEPT9		ENSG00000102038	SMARCA1
ENSG00000196968	FUT11		ENSG00000107021	TBC1D13		ENSG00000134339	SAA2
ENSG00000104738	MCM4		ENSG00000013016	EHD3		ENSG00000054118	THRAP3
ENSG00000204338	CYP21A1P		ENSG00000226051	ZNF503-AS1		ENSG00000279407	AC007191.1
ENSG00000198838	RYR3		ENSG00000160392	C19orf47		ENSG00000266405	CBX3P2
ENSG00000135763	URB2		ENSG00000198517	MAFK		ENSG00000138592	USP8
ENSG00000215193	PEX26		ENSG00000179240	GVQW3		ENSG00000231770	TMEM44-AS1
ENSG00000070808	CAMK2A		ENSG00000099817	POLR2E		ENSG00000161328	LRRC56
ENSG00000160007	ARHGAP35		ENSG00000185189	NRBP2		ENSG00000261211	AL031123.2
ENSG00000134897	BIVM		ENSG00000204580	DDR1		ENSG00000119720	NRDE2
ENSG00000177873	ZNF619		ENSG00000052749	RRP12		ENSG00000081692	JMJD4
ENSG00000176422	SPRYD4		ENSG00000100726	TELO2		ENSG00000116198	CEP104
ENSG00000125630	POLR1B		ENSG00000139318	DUSP6		ENSG00000249572	AC034231.1
ENSG00000164168	TMEM184C		ENSG00000142632	ARHGEF19		ENSG00000143476	DTL
ENSG00000154721	JAM2		ENSG00000006007	GDE1		ENSG00000106785	TRIM14
ENSG00000156509	FBXO43		ENSG00000141934	PLPP2		ENSG00000100888	CHD8
ENSG00000115107	STEAP3		ENSG00000160991	ORAI2		ENSG00000163050	COQ8A
ENSG00000118156	ZNF541		ENSG00000168461	RAB31		ENSG00000159871	LYPD5
ENSG00000165055	METTL2B		ENSG00000215158	AC138409.2		ENSG00000049130	KITLG
ENSG00000264885	AC026271.3		ENSG00000254986	DPP3		ENSG00000135205	CCDC146
ENSG00000107554	DNMBP		ENSG00000140259	MFAP1		ENSG00000167972	ABCA3
ENSG00000138380	CARF		ENSG00000105202	FBL		ENSG00000072134	EPN2
ENSG00000074621	SLC24A1		ENSG00000088340	FER1L4		ENSG00000282386	AL358472.4
ENSG00000254685	FPGT		ENSG00000133030	MPRIP		ENSG00000173928	SWSAP1
ENSG00000147536	GINS4		ENSG00000185818	NAT8L		ENSG00000225806	AL121917.1
ENSG00000179431	FJX1		ENSG00000285796	AL162458.1		ENSG00000160949	TONSL
ENSG00000163389	POGLUT1		ENSG00000151176	PLBD2		ENSG00000057149	SERPINB3
ENSG00000063978	RNF4		ENSG00000260563	AC132872.1		ENSG00000166548	TK2
ENSG00000108379	WNT3		ENSG00000107882	SUFU		ENSG00000065883	CDK13
ENSG00000154114	TBCEL		ENSG00000188070	C11orf95		ENSG00000101190	TCFL5
ENSG00000170049	KCNAB3		ENSG00000108406	DHX40		ENSG00000136231	IGF2BP3
ENSG00000082269	FAM135A		ENSG00000122783	CYREN		ENSG00000196814	MVB12B
ENSG00000077254	USP33		ENSG00000253522	MIR3142HG		ENSG00000137266	SLC22A23
ENSG00000116560	SFPQ		ENSG00000081791	DELE1		ENSG00000009724	MASP2
ENSG00000171872	KLF17		ENSG00000255666	AP000943.2		ENSG00000245498	AP000866.1
ENSG00000179846	NKPD1		ENSG00000065923	SLC9A7		ENSG00000183337	BCOR
ENSG00000153214	TMEM87B		ENSG00000141956	PRDM15		ENSG00000162931	TRIM17
ENSG00000231074	HCG18		ENSG00000163755	HPS3		ENSG00000266235	MIR3176
ENSG00000108592	FTSJ3		ENSG00000211584	SLC48A1		ENSG00000173530	TNFRSF10D
ENSG00000157483	MYO1E		ENSG00000183207	RUVBL2		ENSG00000138231	DBR1
ENSG00000106479	ZNF862		ENSG00000132004	FBXW9		ENSG00000182327	GLTPD2
ENSG00000251247	ZNF345		ENSG00000126882	FAM78A		ENSG00000123146	ADGRE5
ENSG00000136944	LMX1B		ENSG00000156853	ZNF689		ENSG00000172339	ALG14
ENSG00000179406	LINC00174		ENSG00000133243	BTBD2		ENSG00000265458	AC132938.3
ENSG00000122786	CALD1		ENSG00000165655	ZNF503		ENSG00000172878	METAP1D
ENSG00000162408	NOL9		ENSG00000171105	INSR		ENSG00000003249	DBNDD1
ENSG00000005889	ZFX		ENSG00000240771	ARHGEF25		ENSG00000113569	NUP155
ENSG00000204923	FBXO48		ENSG00000140807	NKD1		ENSG00000161664	ASB16
ENSG00000111530	CAND1		ENSG00000102181	CD99L2		ENSG00000213213	CCDC183
ENSG00000183779	ZNF703		ENSG00000125354	SEPT6		ENSG00000170779	CDCA4
ENSG00000169635	HIC2		ENSG00000013573	DDX11		ENSG00000163960	UBXN7
ENSG00000272031	ANKRD34A		ENSG00000131153	GINS2		ENSG00000133111	RFXAP
ENSG00000141642	ELAC1		ENSG00000162676	GFI1		ENSG00000167487	KLHL26
ENSG00000112624	BICRAL		ENSG00000107185	RGP1		ENSG00000047578	KIAA0556
ENSG00000106404	CLDN15		ENSG00000142453	CARM1		ENSG00000171806	METTL18
ENSG00000101986	ABCD1		ENSG00000274349	ZNF658		ENSG00000176022	B3GALT6
ENSG00000196233	LCOR		ENSG00000165912	PACSIN3		ENSG00000134508	CABLES1
ENSG00000172493	AFF1		ENSG00000148225	WDR31		ENSG00000280007	AC008079.1
ENSG00000128203	ASPHD2		ENSG00000132405	TBC1D14		ENSG00000165923	AGBL2
ENSG00000178163	ZNF518B		ENSG00000090863	GLG1		ENSG00000089505	CMTM1
ENSG00000175054	ATR		ENSG00000105357	MYH14		ENSG00000047230	CTPS2
ENSG00000164011	ZNF691		ENSG00000184939	ZFP90		ENSG00000103994	ZNF106
ENSG00000188283	ZNF383		ENSG00000168778	TCTN2		ENSG00000260285	AL133367.1
ENSG00000163637	PRICKLE2		ENSG00000255320	AP000759.1		ENSG00000186111	PIP5K1C
ENSG00000196741	LINC01560		ENSG00000152234	ATP5F1A		ENSG00000034693	PEX3
ENSG00000178401	DNAJC22		ENSG00000114993	RTKN		ENSG00000246596	AC139795.1
ENSG00000196418	ZNF124		ENSG00000006607	FARP2		ENSG00000168453	HR
ENSG00000232774	FLJ22447		ENSG00000025434	NR1H3		ENSG00000111331	OAS3
ENSG00000204576	PRR3		ENSG00000137460	FHDC1		ENSG00000063015	SEZ6
ENSG00000140199	SLC12A6		ENSG00000092010	PSME1		ENSG00000184154	LRTOMT
ENSG00000253710	ALG11		ENSG00000238227	TMEM250		ENSG00000214562	NUTM2D
ENSG00000260778	AC009065.4		ENSG00000215021	PHB2		ENSG00000151150	ANK3
ENSG00000182993	C12orf60		ENSG00000140450	ARRDC4		ENSG00000237491	AL669831.5
ENSG00000149634	SPATA25		ENSG00000137054	POLR1E		ENSG00000119969	HELLS
ENSG00000073111	MCM2		ENSG00000160877	NACC1		ENSG00000214331	AC009053.1
ENSG00000135476	ESPL1		ENSG00000160447	PKN3		ENSG00000105738	SIPA1L3
ENSG00000124549	BTN2A3P		ENSG00000100926	TM9SF1		ENSG00000169258	GPRIN1
ENSG00000146410	MTFR2		ENSG00000280071	GATD3B		ENSG00000223459	TCAF1P1
ENSG00000272455	AL391244.3		ENSG00000163026	WDCP		ENSG00000276234	TADA2A
ENSG00000101191	DIDO1		ENSG00000133028	SCO1		ENSG00000230555	AL450326.1
ENSG00000063176	SPHK2		ENSG00000176108	CHMP6		ENSG00000106123	EPHB6
ENSG00000100580	TMED8		ENSG00000178896	EXOSC4		ENSG00000253540	FAM86HP
ENSG00000213762	ZNF134		ENSG00000174989	FBXW8		ENSG00000124422	USP22
ENSG00000183323	CCDC125		ENSG00000105576	TNPO2		ENSG00000100228	RAB36
ENSG00000084090	STARD7		ENSG00000156471	PTDSS1		ENSG00000180011	ZADH2
ENSG00000058804	NDC1		ENSG00000182103	FAM181B		ENSG00000021826	CPS1
ENSG00000104447	TRPS1		ENSG00000164609	SLU7		ENSG00000227354	RBM26-AS1
ENSG00000171056	SOX7		ENSG00000169021	UQCRFS1		ENSG00000215424	MCM3AP-AS1
ENSG00000072501	SMC1A		ENSG00000148411	NACC2		ENSG00000279900	AP001767.4
ENSG00000166747	AP1G1		ENSG00000209082	MT-TL1		ENSG00000110104	CCDC86
ENSG00000136485	DCAF7		ENSG00000179583	CIITA		ENSG00000171155	C1GALT1C1
ENSG00000280832	GSEC		ENSG00000177427	MIEF2		ENSG00000170915	PAQR8
ENSG00000147650	LRP12		ENSG00000198753	PLXNB3		ENSG00000106804	C5
ENSG00000225345	SNX18P3		ENSG00000170915	PAQR8		ENSG00000068078	FGFR3
ENSG00000129422	MTUS1		ENSG00000106077	ABHD11		ENSG00000129521	EGLN3
ENSG00000100714	MTHFD1		ENSG00000115207	GTF3C2		ENSG00000072954	TMEM38A
ENSG00000183250	LINC01547		ENSG00000065328	MCM10		ENSG00000180801	ARSJ
ENSG00000120697	ALG5		ENSG00000115041	KCNIP3		ENSG00000210191	MT-TL2
ENSG00000172572	PDE3A		ENSG00000260285	AL133367.1		ENSG00000171766	GATM
ENSG00000140157	NIPA2		ENSG00000237523	LINC00857		ENSG00000261188	Z95115.1
ENSG00000204176	SYT15		ENSG00000268858	AL118506.1		ENSG00000133422	MORC2
ENSG00000184602	SNN		ENSG00000129103	SUMF2		ENSG00000159433	STARD9
ENSG00000137628	DDX60		ENSG00000196455	PIK3R4		ENSG00000136111	TBC1D4
ENSG00000110880	CORO1C		ENSG00000272333	KMT2B		ENSG00000146267	FAXC
ENSG00000174282	ZBTB4		ENSG00000187741	FANCA		ENSG00000184619	KRBA2
ENSG00000257354	AC048341.1		ENSG00000130304	SLC27A1		ENSG00000141084	RANBP10
ENSG00000205726	ITSN1		ENSG00000133316	WDR74		ENSG00000115970	THADA
ENSG00000088256	GNA11		ENSG00000138759	FRAS1		ENSG00000279452	AC006277.1
ENSG00000167740	CYB5D2		ENSG00000020129	NCDN		ENSG00000173517	PEAK1
ENSG00000251192	ZNF674		ENSG00000235106	BRD3OS		ENSG00000198554	WDHD1
ENSG00000261061	AC092718.4		ENSG00000244509	APOBEC3C		ENSG00000183111	ARHGEF37
ENSG00000186376	ZNF75D		ENSG00000133114	GPALPP1		ENSG00000278916	CEP83-DT
ENSG00000116731	PRDM2		ENSG00000159433	STARD9		ENSG00000158417	EIF5B
ENSG00000163686	ABHD6		ENSG00000180198	RCC1		ENSG00000148296	SURF6
ENSG00000166847	DCTN5		ENSG00000235173	HGH1		ENSG00000163629	PTPN13
ENSG00000158470	B4GALT5		ENSG00000204176	SYT15		ENSG00000142347	MYO1F
ENSG00000125618	PAX8		ENSG00000255302	EID1		ENSG00000246174	KCTD21-AS1
ENSG00000170439	METTL7B		ENSG00000160445	ZER1		ENSG00000130119	GNL3L
ENSG00000122435	TRMT13		ENSG00000101407	TTI1		ENSG00000255398	HCAR3
ENSG00000159259	CHAF1B		ENSG00000143324	XPR1		ENSG00000196440	ARMCX4
ENSG00000133216	EPHB2		ENSG00000166004	CEP295		ENSG00000270728	AL035413.2
ENSG00000137877	SPTBN5		ENSG00000197879	MYO1C		ENSG00000005882	PDK2
ENSG00000224660	SH3BP5-AS1		ENSG00000285756	BX890604.2		ENSG00000168772	CXXC4
ENSG00000129646	QRICH2		ENSG00000167964	RAB26		ENSG00000234292	AC123595.1
ENSG00000221909	FAM200A		ENSG00000181191	PJA1		ENSG00000272374	Z97832.2
ENSG00000117877	CD3EAP		ENSG00000169100	SLC25A6		ENSG00000172171	TEFM
ENSG00000106638	TBL2		ENSG00000141564	RPTOR		ENSG00000279561	AL845472.2
ENSG00000164070	HSPA4L		ENSG00000116539	ASH1L		ENSG00000263528	IKBKE
ENSG00000115568	ZNF142		ENSG00000162396	PARS2		ENSG00000272419	LINC01145
ENSG00000106415	GLCCI1		ENSG00000197114	ZGPAT		ENSG00000113119	TMCO6
ENSG00000169955	ZNF747		ENSG00000131504	DIAPH1		ENSG00000234911	TEX21P
ENSG00000278869	BX539320.1		ENSG00000197816	CCDC180		ENSG00000181873	IBA57
ENSG00000259660	DNM1P47		ENSG00000157216	SSBP3		ENSG00000171634	BPTF
ENSG00000259556	AC090971.3		ENSG00000173786	CNP		ENSG00000175697	GPR156
ENSG00000168411	RFWD3		ENSG00000165406	2023-03-08		ENSG00000165406	2022-03-08
ENSG00000198324	PHETA1		ENSG00000130175	PRKCSH		ENSG00000185946	RNPC3
ENSG00000165660	ABRAXAS2		ENSG00000196312	MFSD14C		ENSG00000266208	AC080112.1
ENSG00000172469	MANEA		ENSG00000198715	GLMP		ENSG00000110318	CEP126
ENSG00000159917	ZNF235		ENSG00000230124	ACBD6		ENSG00000145703	IQGAP2
ENSG00000131127	ZNF141		ENSG00000169057	MECP2		ENSG00000112365	ZBTB24
ENSG00000139436	GIT2		ENSG00000174282	ZBTB4		ENSG00000181444	ZNF467
ENSG00000179241	LDLRAD3		ENSG00000100335	MIEF1		ENSG00000177076	ACER2
ENSG00000226752	CUTALP		ENSG00000133026	MYH10		ENSG00000278540	ACACA
ENSG00000146021	KLHL3		ENSG00000151150	ANK3		ENSG00000129250	KIF1C
ENSG00000100461	RBM23		ENSG00000134215	VAV3		ENSG00000280109	PLAC4
ENSG00000183044	ABAT		ENSG00000223459	TCAF1P1		ENSG00000273308	AC024560.3
ENSG00000256223	ZNF10		ENSG00000166949	SMAD3		ENSG00000165288	BRWD3
ENSG00000152457	DCLRE1C		ENSG00000132825	PPP1R3D		ENSG00000168268	NT5DC2
ENSG00000215190	LINC00680		ENSG00000174238	PITPNA		ENSG00000263874	LINC00672
ENSG00000147408	CSGALNACT1		ENSG00000167972	ABCA3		ENSG00000276672	AL161891.1
ENSG00000273218	AC005776.2		ENSG00000175782	SLC35E3		ENSG00000263843	AC022211.2
ENSG00000231365	AL359915.2		ENSG00000010704	HFE		ENSG00000234500	AC008267.3
ENSG00000213713	PIGCP1		ENSG00000174353	STAG3L3		ENSG00000095539	SEMA4G
ENSG00000148153	INIP		ENSG00000168612	ZSWIM1		ENSG00000177045	SIX5
ENSG00000198001	IRAK4		ENSG00000157240	FZD1		ENSG00000203772	SPRN
ENSG00000197020	ZNF100		ENSG00000154342	WNT3A		ENSG00000160401	CFAP157
ENSG00000254602	AP000662.1		ENSG00000160233	LRRC3		ENSG00000151090	THRB
ENSG00000216906	AL355312.1		ENSG00000072954	TMEM38A		ENSG00000204315	FKBPL
ENSG00000239407	Z68871.1		ENSG00000101040	ZMYND8		ENSG00000119596	YLPM1
ENSG00000105483	CARD8		ENSG00000068308	OTUD5		ENSG00000118523	CTGF
ENSG00000138600	SPPL2A		ENSG00000243566	UPK3B		ENSG00000247735	AC120114.1
ENSG00000184368	MAP7D2		ENSG00000116353	MECR		ENSG00000142082	SIRT3
ENSG00000110987	BCL7A		ENSG00000126461	SCAF1		ENSG00000236901	MIR600HG
ENSG00000164209	SLC25A46		ENSG00000076716	GPC4		ENSG00000167536	DHRS13
ENSG00000134138	MEIS2		ENSG00000099308	MAST3		ENSG00000148300	REXO4
ENSG00000145332	KLHL8		ENSG00000143315	PIGM		ENSG00000060642	PIGV
ENSG00000259768	AC004943.2		ENSG00000183530	PRR14L		ENSG00000100393	EP300
ENSG00000097046	CDC7		ENSG00000276603	AL109614.1		ENSG00000155636	RBM45
ENSG00000123600	METTL8		ENSG00000183513	COA5		ENSG00000140525	FANCI
ENSG00000157212	PAXIP1		ENSG00000179954	SSC5D		ENSG00000167971	CASKIN1
ENSG00000196950	SLC39A10		ENSG00000143368	SF3B4		ENSG00000143801	PSEN2
ENSG00000187240	DYNC2H1		ENSG00000278864	AC055811.4		ENSG00000147144	CCDC120
ENSG00000170961	HAS2		ENSG00000171462	DLK2		ENSG00000176108	CHMP6
ENSG00000169918	OTUD7A		ENSG00000137747	TMPRSS13		ENSG00000134780	DAGLA
ENSG00000109111	SUPT6H		ENSG00000083857	FAT1		ENSG00000145476	CYP4V2
ENSG00000129480	DTD2		ENSG00000145113	MUC4		ENSG00000262587	AC133552.2
ENSG00000285053	TBCE		ENSG00000134569	LRP4		ENSG00000003096	KLHL13
ENSG00000114473	IQCG		ENSG00000122378	PRXL2A		ENSG00000196199	MPHOSPH8
ENSG00000178385	PLEKHM3		ENSG00000178035	IMPDH2		ENSG00000266947	AC022916.1
ENSG00000132109	TRIM21		ENSG00000115392	FANCL		ENSG00000279382	AC018665.1
ENSG00000166024	R3HCC1L		ENSG00000246575	AC093162.2		ENSG00000175048	ZDHHC14
ENSG00000162599	NFIA		ENSG00000196367	TRRAP		ENSG00000253276	CCDC71L
ENSG00000280254	AC233723.2		ENSG00000205890	AC108134.1		ENSG00000174306	ZHX3
ENSG00000167981	ZNF597		ENSG00000155034	FBXL18		ENSG00000113761	ZNF346
ENSG00000067141	NEO1		ENSG00000113522	RAD50		ENSG00000108469	RECQL5
ENSG00000264364	DYNLL2		ENSG00000168758	SEMA4C		ENSG00000116133	DHCR24
ENSG00000099783	HNRNPM		ENSG00000103657	HERC1		ENSG00000064313	TAF2
ENSG00000128335	APOL2		ENSG00000135956	TMEM127		ENSG00000260966	AP001486.2
ENSG00000255624	AC073585.1		ENSG00000073350	LLGL2		ENSG00000113360	DROSHA
ENSG00000171302	CANT1		ENSG00000179364	PACS2		ENSG00000162341	TPCN2
ENSG00000164818	DNAAF5		ENSG00000115414	FN1		ENSG00000186918	ZNF395
ENSG00000186496	ZNF396		ENSG00000048162	NOP16		ENSG00000120875	DUSP4
ENSG00000143799	PARP1		ENSG00000107902	LHPP		ENSG00000232480	TGFB2-AS1
ENSG00000273820	USP27X		ENSG00000089335	ZNF302		ENSG00000229589	ACVR2B-AS1
ENSG00000128714	HOXD13		ENSG00000277072	STAG3L2		ENSG00000228492	RAB11FIP1P1
ENSG00000260236	AC099778.1		ENSG00000124160	NCOA5		ENSG00000173875	ZNF791
ENSG00000227398	KIF9-AS1		ENSG00000096080	MRPS18A		ENSG00000100104	SRRD
ENSG00000271013	LRRC37A9P		ENSG00000105464	GRIN2D		ENSG00000226121	AHCTF1P1
ENSG00000128908	INO80		ENSG00000092098	RNF31		ENSG00000186205	2022-03-01
ENSG00000166855	CLPX		ENSG00000184677	ZBTB40		ENSG00000171992	SYNPO
ENSG00000054965	FAM168A		ENSG00000171444	MCC		ENSG00000169105	CHST14
ENSG00000069667	RORA		ENSG00000078070	MCCC1		ENSG00000101162	TUBB1
ENSG00000239305	RNF103		ENSG00000064886	CHI3L2		ENSG00000249641	HOXC13-AS
ENSG00000166526	ZNF3		ENSG00000196187	TMEM63A		ENSG00000105204	DYRK1B
ENSG00000262691	AC040160.1		ENSG00000104142	VPS18		ENSG00000122778	KIAA1549
ENSG00000101138	CSTF1		ENSG00000196584	XRCC2		ENSG00000155530	LRGUK
ENSG00000155729	KCTD18		ENSG00000009830	POMT2		ENSG00000180035	ZNF48
ENSG00000253958	CLDN23		ENSG00000164142	FAM160A1		ENSG00000005483	KMT2E
ENSG00000125817	CENPB		ENSG00000178919	FOXE1		ENSG00000271895	AL109811.3
ENSG00000102904	TSNAXIP1		ENSG00000198840	MT-ND3		ENSG00000187792	ZNF70
ENSG00000153207	AHCTF1		ENSG00000106266	SNX8		ENSG00000146830	GIGYF1
ENSG00000160404	TOR2A		ENSG00000126003	PLAGL2		ENSG00000240429	LRRFIP1P1
ENSG00000117643	MAN1C1		ENSG00000136271	DDX56		ENSG00000187372	PCDHB13
ENSG00000165244	ZNF367		ENSG00000197971	MBP		ENSG00000197847	SLC22A20P
ENSG00000136816	TOR1B		ENSG00000160695	VPS11		ENSG00000104154	SLC30A4
ENSG00000260630	SNAI3-AS1		ENSG00000116151	MORN1		ENSG00000184564	SLITRK6
ENSG00000204934	ATP6V0E2-AS1		ENSG00000188997	KCTD21		ENSG00000137522	RNF121
ENSG00000161021	MAML1		ENSG00000116017	ARID3A		ENSG00000163013	FBXO41
ENSG00000105948	TTC26		ENSG00000072121	ZFYVE26		ENSG00000219607	PPP1R3G
ENSG00000274349	ZNF658		ENSG00000103507	BCKDK		ENSG00000163704	PRRT3
ENSG00000116237	ICMT		ENSG00000096696	DSP		ENSG00000187097	ENTPD5
ENSG00000139651	ZNF740		ENSG00000174516	PELI3		ENSG00000125247	TMTC4
ENSG00000152763	WDR78		ENSG00000163362	INAVA		ENSG00000181192	DHTKD1
ENSG00000089723	OTUB2		ENSG00000170854	RIOX2		ENSG00000266680	AL135905.1
ENSG00000100342	APOL1		ENSG00000165879	FRAT1		ENSG00000165525	NEMF
ENSG00000224424	PRKAR2A-AS1		ENSG00000111424	VDR		ENSG00000185267	CDNF
ENSG00000114988	LMAN2L		ENSG00000244754	N4BP2L2		ENSG00000008513	ST3GAL1
ENSG00000143344	RGL1		ENSG00000176022	B3GALT6		ENSG00000275395	FCGBP
ENSG00000247746	USP51		ENSG00000181754	AMIGO1		ENSG00000028528	SNX1
ENSG00000167535	CACNB3		ENSG00000169105	CHST14		ENSG00000135835	KIAA1614
ENSG00000204103	MAFB		ENSG00000204576	PRR3		ENSG00000138031	ADCY3
ENSG00000186814	ZSCAN30		ENSG00000157796	WDR19		ENSG00000183340	JRKL
ENSG00000244026	FAM86DP		ENSG00000111271	ACAD10		ENSG00000140598	EFL1
ENSG00000111261	MANSC1		ENSG00000151882	CCL28		ENSG00000280399	AC022497.1
ENSG00000160172	FAM86C2P		ENSG00000130635	COL5A1		ENSG00000140564	FURIN
ENSG00000080345	RIF1		ENSG00000132109	TRIM21		ENSG00000144857	BOC
ENSG00000108094	CUL2		ENSG00000164050	PLXNB1		ENSG00000129595	EPB41L4A
ENSG00000177303	CASKIN2		ENSG00000172508	CARNS1		ENSG00000074356	NCBP3
ENSG00000164089	ETNPPL		ENSG00000126456	IRF3		ENSG00000053254	FOXN3
ENSG00000184156	KCNQ3		ENSG00000136870	ZNF189		ENSG00000090889	KIF4A
ENSG00000085982	USP40		ENSG00000127080	IPPK		ENSG00000112877	CEP72
ENSG00000162407	PLPP3		ENSG00000157911	PEX10		ENSG00000124659	TBCC
ENSG00000238227	TMEM250		ENSG00000160360	GPSM1		ENSG00000143819	EPHX1
ENSG00000111879	FAM184A		ENSG00000205885	C1RL-AS1		ENSG00000180921	FAM83H
ENSG00000156968	MPV17L		ENSG00000114378	HYAL1		ENSG00000147364	FBXO25
ENSG00000083642	PDS5B		ENSG00000161896	IP6K3		ENSG00000175787	ZNF169
ENSG00000214654	B3GNT10		ENSG00000101246	ARFRP1		ENSG00000267710	EDDM13
ENSG00000259891	AC107375.1		ENSG00000121903	ZSCAN20		ENSG00000163472	TMEM79
ENSG00000167720	SRR		ENSG00000138363	ATIC		ENSG00000185090	MANEAL
ENSG00000134698	AGO4		ENSG00000110237	ARHGEF17		ENSG00000142396	ERVK3-1
ENSG00000118007	STAG1		ENSG00000055130	CUL1		ENSG00000261136	AC023908.3
ENSG00000105732	ZNF574		ENSG00000176783	RUFY1		ENSG00000144043	TEX261
ENSG00000136213	CHST12		ENSG00000148334	PTGES2		ENSG00000084112	SSH1
ENSG00000144045	DQX1		ENSG00000135775	COG2		ENSG00000247828	TMEM161B-AS1
ENSG00000105559	PLEKHA4		ENSG00000085185	BCORL1		ENSG00000280927	CTBP1-AS
ENSG00000107882	SUFU		ENSG00000001497	LAS1L		ENSG00000115423	DNAH6
ENSG00000149679	CABLES2		ENSG00000171103	TRMT61B		ENSG00000125648	SLC25A23
ENSG00000242950	ERVW-1		ENSG00000103966	EHD4		ENSG00000258056	AC009779.2
ENSG00000165572	KBTBD6		ENSG00000146223	RPL7L1		ENSG00000169684	CHRNA5
ENSG00000103067	ESRP2		ENSG00000171720	HDAC3		ENSG00000111961	SASH1
ENSG00000187764	SEMA4D		ENSG00000171634	BPTF		ENSG00000164077	MON1A
ENSG00000238113	LINC01410		ENSG00000155256	ZFYVE27		ENSG00000077238	IL4R
ENSG00000175215	CTDSP2		ENSG00000167740	CYB5D2		ENSG00000205740	AL359878.1
ENSG00000253729	PRKDC		ENSG00000011485	PPP5C		ENSG00000225039	LINC01058
ENSG00000269343	ZNF587B		ENSG00000039068	CDH1		ENSG00000163064	EN1
ENSG00000063587	ZNF275		ENSG00000157538	VPS26C		ENSG00000170469	SPATA24
ENSG00000242622	AC092910.3		ENSG00000082497	SERTAD4		ENSG00000180385	EMC3-AS1
ENSG00000071575	TRIB2		ENSG00000171466	ZNF562		ENSG00000196411	EPHB4
ENSG00000166793	YPEL4		ENSG00000259717	LINC00677		ENSG00000198908	BHLHB9
ENSG00000215256	DHRS4-AS1		ENSG00000263142	LRRC37A17P		ENSG00000239789	MRPS17
ENSG00000239521	CASTOR3		ENSG00000109501	WFS1		ENSG00000146411	SLC2A12
ENSG00000245849	RAD51-AS1		ENSG00000112297	CRYBG1		ENSG00000277283	AC004812.2
ENSG00000278619	MRM1		ENSG00000156587	UBE2L6		ENSG00000241852	C8orf58
ENSG00000151233	GXYLT1		ENSG00000073578	SDHA		ENSG00000270933	AC010719.1
ENSG00000204186	ZDBF2		ENSG00000198246	SLC29A3		ENSG00000186222	BLOC1S4
ENSG00000063601	MTMR1		ENSG00000285799	AL645929.2		ENSG00000210184	MT-TS2
ENSG00000159674	SPON2		ENSG00000143418	CERS2		ENSG00000105722	ERF
ENSG00000079691	CARMIL1		ENSG00000138375	SMARCAL1		ENSG00000141736	ERBB2
ENSG00000174485	DENND4A		ENSG00000023228	NDUFS1		ENSG00000278879	AP000560.1
ENSG00000111913	RIPOR2		ENSG00000167815	PRDX2		ENSG00000261971	MMP25-AS1
ENSG00000272556	GTF2IP13		ENSG00000140093	SERPINA10		ENSG00000134245	WNT2B
ENSG00000122085	MTERF4		ENSG00000107938	EDRF1		ENSG00000105289	TJP3
ENSG00000116017	ARID3A		ENSG00000178234	GALNT11		ENSG00000279789	AC120114.3
ENSG00000196597	ZNF782		ENSG00000213676	ATF6B		ENSG00000141576	RNF157
ENSG00000163362	INAVA		ENSG00000167202	TBC1D2B		ENSG00000170525	PFKFB3
ENSG00000167676	PLIN4		ENSG00000186076	AC012085.1		ENSG00000167637	ZNF283
ENSG00000131848	ZSCAN5A		ENSG00000124391	IL17C		ENSG00000185009	AP3M1
ENSG00000090376	IRAK3		ENSG00000226419	SLC16A1-AS1		ENSG00000125149	C16orf70
ENSG00000144355	DLX1		ENSG00000285967	NIPBL-DT		ENSG00000215912	TTC34
ENSG00000153201	RANBP2		ENSG00000197136	PCNX3		ENSG00000187626	ZKSCAN4
ENSG00000019144	PHLDB1		ENSG00000122140	MRPS2		ENSG00000171962	DRC3
ENSG00000171467	ZNF318		ENSG00000266208	AC080112.1		ENSG00000188112	C6orf132
ENSG00000137601	NEK1		ENSG00000185298	CCDC137		ENSG00000158406	HIST1H4H
ENSG00000163788	SNRK		ENSG00000241973	PI4KA		ENSG00000087269	NOP14
ENSG00000259642	ST20-AS1		ENSG00000128346	C22orf23		ENSG00000177692	DNAJC28
ENSG00000236871	LINC00106		ENSG00000117362	APH1A		ENSG00000160602	NEK8
ENSG00000235848	RMDN2-AS1		ENSG00000130768	SMPDL3B		ENSG00000197182	MIRLET7BHG
ENSG00000090565	RAB11FIP3		ENSG00000116337	AMPD2		ENSG00000023171	GRAMD1B
ENSG00000185379	RAD51D		ENSG00000162086	ZNF75A		ENSG00000203709	MIR29B2CHG
ENSG00000042062	RIPOR3		ENSG00000174669	SLC29A2		ENSG00000160223	ICOSLG
ENSG00000115266	APC2		ENSG00000008283	CYB561		ENSG00000167216	KATNAL2
ENSG00000166845	C18orf54		ENSG00000101190	TCFL5		ENSG00000226711	FAM66C
ENSG00000237523	LINC00857		ENSG00000124496	TRERF1		ENSG00000033627	ATP6V0A1
ENSG00000198740	ZNF652		ENSG00000133835	HSD17B4		ENSG00000183208	GDPGP1
ENSG00000275340	FGD5P1		ENSG00000162512	SDC3		ENSG00000265660	MIR4664
ENSG00000011523	CEP68		ENSG00000070731	ST6GALNAC2		ENSG00000237015	AL031186.1
ENSG00000204822	MRPL53		ENSG00000164151	ICE1		ENSG00000226174	TEX22
ENSG00000038532	CLEC16A		ENSG00000075240	GRAMD4		ENSG00000164010	ERMAP
ENSG00000154309	DISP1		ENSG00000266074	BAHCC1		ENSG00000145632	PLK2
ENSG00000173473	SMARCC1		ENSG00000104774	MAN2B1		ENSG00000122970	IFT81
ENSG00000150712	MTMR12		ENSG00000163319	MRPS18C		ENSG00000135407	AVIL
ENSG00000241015	TPM3P9		ENSG00000275395	FCGBP		ENSG00000166004	CEP295
ENSG00000165272	AQP3		ENSG00000115232	ITGA4		ENSG00000177427	MIEF2
ENSG00000161405	IKZF3		ENSG00000261324	AC010168.2		ENSG00000167371	PRRT2
ENSG00000065413	ANKRD44		ENSG00000176715	ACSF3		ENSG00000136383	ALPK3
ENSG00000103064	SLC7A6		ENSG00000156802	ATAD2		ENSG00000273247	AC097376.2
ENSG00000169379	ARL13B		ENSG00000196230	TUBB		ENSG00000254198	AC113191.1
ENSG00000204623	ZNRD1ASP		ENSG00000128000	ZNF780B		ENSG00000106006	HOXA6
ENSG00000151422	FER		ENSG00000171469	ZNF561		ENSG00000272144	AC025171.4
ENSG00000135392	DNAJC14		ENSG00000164976	MYORG		ENSG00000153790	C7orf31
ENSG00000217165	ANKRD18EP		ENSG00000205918	PDPK2P		ENSG00000247240	UBL7-AS1
ENSG00000172728	FUT10		ENSG00000186532	SMYD4		ENSG00000173120	KDM2A
ENSG00000185818	NAT8L		ENSG00000165609	NUDT5		ENSG00000274292	AC084018.2
ENSG00000064225	ST3GAL6		ENSG00000117450	PRDX1		ENSG00000259802	AC012640.2
ENSG00000218510	LINC00339		ENSG00000164379	FOXQ1		ENSG00000126062	TMEM115
ENSG00000108559	NUP88		ENSG00000089289	IGBP1		ENSG00000108602	ALDH3A1
ENSG00000279227	AC009303.4		ENSG00000149577	SIDT2		ENSG00000171084	FAM86JP
ENSG00000101745	ANKRD12		ENSG00000173578	XCR1		ENSG00000148606	POLR3A
ENSG00000196787	HIST1H2AG		ENSG00000136270	TBRG4		ENSG00000279368	AL031123.3
ENSG00000198780	FAM169A		ENSG00000167771	RCOR2		ENSG00000184956	MUC6
ENSG00000078674	PCM1		ENSG00000124587	PEX6		ENSG00000153246	PLA2R1
ENSG00000197321	SVIL		ENSG00000130811	EIF3G		ENSG00000074590	NUAK1
ENSG00000213468	FIRRE		ENSG00000011258	MBTD1		ENSG00000182405	PGBD4
ENSG00000136925	TSTD2		ENSG00000138095	LRPPRC		ENSG00000170631	ZNF16
ENSG00000129317	PUS7L		ENSG00000100106	TRIOBP		ENSG00000179168	GGN
ENSG00000121057	AKAP1		ENSG00000158792	SPATA2L		ENSG00000178665	ZNF713
ENSG00000069702	TGFBR3		ENSG00000103550	KNOP1		ENSG00000183638	RP1L1
ENSG00000226688	ENTPD1-AS1		ENSG00000156453	PCDH1		ENSG00000142513	ACP4
ENSG00000172081	MOB3A		ENSG00000115234	SNX17		ENSG00000153107	ANAPC1
ENSG00000159217	IGF2BP1		ENSG00000187017	ESPN		ENSG00000166326	TRIM44
ENSG00000121210	TMEM131L		ENSG00000149633	KIAA1755		ENSG00000158435	CNOT11
ENSG00000181104	F2R		ENSG00000232098	AC012313.1		ENSG00000158715	SLC45A3
ENSG00000108506	INTS2		ENSG00000276550	HERC2P2		ENSG00000176953	NFATC2IP
ENSG00000115355	CCDC88A		ENSG00000182272	B4GALNT4		ENSG00000267002	AC060780.1
ENSG00000166801	FAM111A		ENSG00000203797	DDO		ENSG00000137959	IFI44L
ENSG00000052795	FNIP2		ENSG00000095319	NUP188		ENSG00000163006	CCDC138
ENSG00000126838	PZP		ENSG00000221845	C7orf65		ENSG00000224950	AL390066.1
ENSG00000081026	MAGI3		ENSG00000187792	ZNF70		ENSG00000269896	AL513477.1
ENSG00000160785	SLC25A44		ENSG00000099991	CABIN1		ENSG00000126814	TRMT5
ENSG00000154263	ABCA10		ENSG00000170542	SERPINB9		ENSG00000110237	ARHGEF17
ENSG00000272145	NFYC-AS1		ENSG00000066827	ZFAT		ENSG00000228544	CCDC183-AS1
ENSG00000231305	AC112484.1		ENSG00000100360	IFT27		ENSG00000267274	AC008770.3
ENSG00000172403	SYNPO2		ENSG00000203499	IQANK1		ENSG00000102241	HTATSF1
ENSG00000030066	NUP160		ENSG00000141569	TRIM65		ENSG00000148218	ALAD
ENSG00000096060	FKBP5		ENSG00000128581	IFT22		ENSG00000145075	CCDC39
ENSG00000173611	SCAI		ENSG00000096996	IL12RB1		ENSG00000119203	CPSF3
ENSG00000151164	RAD9B		ENSG00000013503	POLR3B		ENSG00000159348	CYB5R1
ENSG00000111371	SLC38A1		ENSG00000103534	TMC5		ENSG00000230359	TPI1P2
ENSG00000170185	USP38		ENSG00000108479	GALK1		ENSG00000130518	IQCN
ENSG00000284968	AC093827.4		ENSG00000049089	COL9A2		ENSG00000215458	AATBC
ENSG00000158882	TOMM40L		ENSG00000174885	NLRP6		ENSG00000082805	ERC1
ENSG00000276850	AC245041.2		ENSG00000223829	AC004870.2		ENSG00000115464	USP34
ENSG00000164938	TP53INP1		ENSG00000188153	COL4A5		ENSG00000204120	GIGYF2
ENSG00000155085	AK9		ENSG00000137274	BPHL		ENSG00000120049	KCNIP2
ENSG00000134297	PLEKHA8P1		ENSG00000141622	RNF165		ENSG00000131969	ABHD12B
ENSG00000198420	TCAF1		ENSG00000137496	IL18BP		ENSG00000134802	SLC43A3
ENSG00000179277	MEIS3P1		ENSG00000153827	TRIP12		ENSG00000259488	AC023355.1
ENSG00000269959	SPACA6P-AS		ENSG00000148120	C9orf3		ENSG00000143409	MINDY1
ENSG00000107362	ABHD17B		ENSG00000132670	PTPRA		ENSG00000185219	ZNF445
ENSG00000003400	CASP10		ENSG00000076108	BAZ2A		ENSG00000270647	TAF15
ENSG00000120594	PLXDC2		ENSG00000205356	TECPR1		ENSG00000165138	ANKS6
ENSG00000246922	UBAP1L		ENSG00000142686	C1orf216		ENSG00000204524	ZNF805
ENSG00000260852	FBXL19-AS1		ENSG00000102178	UBL4A		ENSG00000128266	GNAZ
ENSG00000213024	NUP62		ENSG00000145103	ILDR1		ENSG00000240184	PCDHGC3
ENSG00000114841	DNAH1		ENSG00000172830	SSH3		ENSG00000083838	ZNF446
ENSG00000196793	ZNF239		ENSG00000099910	KLHL22		ENSG00000087258	GNAO1
ENSG00000280587	LINC01348		ENSG00000148296	SURF6		ENSG00000170577	SIX2
ENSG00000261360	AC010491.1		ENSG00000100767	PAPLN		ENSG00000124920	MYRF
ENSG00000162639	HENMT1		ENSG00000279806	AC018629.1		ENSG00000172031	EPHX4
ENSG00000261118	AC092123.1		ENSG00000178927	CYBC1		ENSG00000258565	BLZF2P
ENSG00000101868	POLA1		ENSG00000125779	PANK2		ENSG00000272899	ATP6V1FNB
ENSG00000162600	OMA1		ENSG00000183340	JRKL		ENSG00000187953	PMS2CL
ENSG00000166689	PLEKHA7		ENSG00000149474	KAT14		ENSG00000115392	FANCL
ENSG00000157851	DPYSL5		ENSG00000197965	MPZL1		ENSG00000181274	FRAT2
ENSG00000144909	OSBPL11		ENSG00000169116	PARM1		ENSG00000198945	L3MBTL3
ENSG00000090316	MAEA		ENSG00000102054	RBBP7		ENSG00000270959	LPP-AS2
ENSG00000254389	RHPN1-AS1		ENSG00000266680	AL135905.1		ENSG00000244578	LINC01391
ENSG00000155034	FBXL18		ENSG00000148290	SURF1		ENSG00000139908	TSSK4
ENSG00000130935	NOL11		ENSG00000206530	CFAP44		ENSG00000210194	MT-TE
ENSG00000163898	LIPH		ENSG00000137312	FLOT1		ENSG00000160193	WDR4
ENSG00000140396	NCOA2		ENSG00000140564	FURIN		ENSG00000106144	CASP2
ENSG00000180185	FAHD1		ENSG00000157350	ST3GAL2		ENSG00000128011	LRFN1
ENSG00000176697	BDNF		ENSG00000269343	ZNF587B		ENSG00000108786	HSD17B1
ENSG00000110092	CCND1		ENSG00000126243	LRFN3		ENSG00000205913	SRRM2-AS1
ENSG00000154978	VOPP1		ENSG00000132746	ALDH3B2		ENSG00000040531	CTNS
ENSG00000225614	ZNF469		ENSG00000177728	TMEM94		ENSG00000168286	THAP11
ENSG00000132199	ENOSF1		ENSG00000141579	ZNF750		ENSG00000184995	IFNE
ENSG00000131941	RHPN2		ENSG00000139946	PELI2		ENSG00000160299	PCNT
ENSG00000166860	ZBTB39		ENSG00000110104	CCDC86		ENSG00000133392	MYH11
ENSG00000111684	LPCAT3		ENSG00000108947	EFNB3		ENSG00000103319	EEF2K
ENSG00000131019	ULBP3		ENSG00000265660	MIR4664		ENSG00000164654	MIOS
ENSG00000159921	GNE		ENSG00000143341	HMCN1		ENSG00000260328	AC104024.2
ENSG00000256663	AC112777.1		ENSG00000160179	ABCG1		ENSG00000135722	FBXL8
ENSG00000180423	HARBI1		ENSG00000182796	TMEM198B		ENSG00000244649	LINC02086
ENSG00000175213	ZNF408		ENSG00000117298	ECE1		ENSG00000085644	ZNF213
ENSG00000137547	MRPL15		ENSG00000126107	HECTD3		ENSG00000182150	ERCC6L2
ENSG00000123124	WWP1		ENSG00000165240	ATP7A		ENSG00000148082	SHC3
ENSG00000175764	TTLL11		ENSG00000198113	TOR4A		ENSG00000173480	ZNF417
ENSG00000140691	ARMC5		ENSG00000167302	TEPSIN		ENSG00000277117	FP565260.3
ENSG00000189423	USP32P3		ENSG00000271366	AC002128.2		ENSG00000146243	IRAK1BP1
ENSG00000273314	AC005229.4		ENSG00000065320	NTN1		ENSG00000143412	ANXA9
ENSG00000236144	TMEM147-AS1		ENSG00000167107	ACSF2		ENSG00000266456	AP001178.3
ENSG00000159267	HLCS		ENSG00000159905	ZNF221		ENSG00000049239	H6PD
ENSG00000048028	USP28		ENSG00000174327	SLC16A13		ENSG00000105131	EPHX3
ENSG00000182107	TMEM30B		ENSG00000076826	CAMSAP3		ENSG00000234494	SP2-AS1
ENSG00000182742	HOXB4		ENSG00000215458	AATBC		ENSG00000204248	COL11A2
ENSG00000152137	HSPB8		ENSG00000249471	ZNF324B		ENSG00000283689	AC018553.2
ENSG00000185453	ZSWIM9		ENSG00000087157	PGS1		ENSG00000172167	MTBP
ENSG00000118894	EEF2KMT		ENSG00000118412	CASP8AP2		ENSG00000167258	CDK12
ENSG00000131730	CKMT2		ENSG00000123104	ITPR2		ENSG00000140009	ESR2
ENSG00000251011	TMEM108-AS1		ENSG00000025708	TYMP		ENSG00000188322	SBK1
ENSG00000183508	TENT5C		ENSG00000141002	TCF25		ENSG00000106078	COBL
ENSG00000163513	TGFBR2		ENSG00000162873	KLHDC8A		ENSG00000132688	NES
ENSG00000265688	MAFG-DT		ENSG00000035928	RFC1		ENSG00000171121	KCNMB3
ENSG00000171105	INSR		ENSG00000145730	PAM		ENSG00000161281	COX7A1
ENSG00000165424	ZCCHC24		ENSG00000163704	PRRT3		ENSG00000163328	GPR155
ENSG00000154743	TSEN2		ENSG00000142197	DOP1B		ENSG00000136044	APPL2
ENSG00000168077	SCARA3		ENSG00000135362	PRR5L		ENSG00000158286	RNF207
ENSG00000074276	CDHR2		ENSG00000118513	MYB		ENSG00000106031	HOXA13
ENSG00000196659	TTC30B		ENSG00000125355	TMEM255A		ENSG00000269982	AC018809.2
ENSG00000167695	FAM57A		ENSG00000167325	RRM1		ENSG00000187391	MAGI2
ENSG00000130349	C6orf203		ENSG00000105281	SLC1A5		ENSG00000162073	PAQR4
ENSG00000162144	CYB561A3		ENSG00000136861	CDK5RAP2		ENSG00000145833	DDX46
ENSG00000100285	NEFH		ENSG00000254470	AP5B1		ENSG00000224635	AL391095.1
ENSG00000204262	COL5A2		ENSG00000164078	MST1R		ENSG00000089163	SIRT4
ENSG00000145990	GFOD1		ENSG00000120709	FAM53C		ENSG00000182473	EXOC7
ENSG00000196646	ZNF136		ENSG00000135913	USP37		ENSG00000271646	AC099343.3
ENSG00000266074	BAHCC1		ENSG00000148660	CAMK2G		ENSG00000176410	DNAJC30
ENSG00000087495	PHACTR3		ENSG00000162227	TAF6L		ENSG00000241634	AC069499.1
ENSG00000166192	SENP8		ENSG00000170442	KRT86		ENSG00000108813	DLX4
ENSG00000100294	MCAT		ENSG00000140992	PDPK1		ENSG00000089091	DZANK1
ENSG00000198040	ZNF84		ENSG00000197081	IGF2R		ENSG00000066923	STAG3
ENSG00000174371	EXO1		ENSG00000166484	MAPK7		ENSG00000227268	KLLN
ENSG00000104218	CSPP1		ENSG00000185100	ADSSL1		ENSG00000255176	AP000941.1
ENSG00000197603	CPLANE1		ENSG00000149499	EML3		ENSG00000186523	FAM86B1
ENSG00000062370	ZNF112		ENSG00000081913	PHLPP1		ENSG00000171608	PIK3CD
ENSG00000143458	GABPB2		ENSG00000071794	HLTF		ENSG00000152147	GEMIN6
ENSG00000261305	AC005586.2		ENSG00000128694	OSGEPL1		ENSG00000172508	CARNS1
ENSG00000225138	SLC9A3-AS1		ENSG00000151117	TMEM86A		ENSG00000180730	SHISA2
ENSG00000144026	ZNF514		ENSG00000271605	MILR1		ENSG00000022567	SLC45A4
ENSG00000169136	ATF5		ENSG00000002822	MAD1L1		ENSG00000254996	ANKHD1-EIF4EBP3
ENSG00000022976	ZNF839		ENSG00000257093	KIAA1147		ENSG00000204580	DDR1
ENSG00000024526	DEPDC1		ENSG00000204366	ZBTB12		ENSG00000120451	SNX19
ENSG00000128311	TST		ENSG00000130935	NOL11		ENSG00000086102	NFX1
ENSG00000168172	HOOK3		ENSG00000272482	AC254633.1		ENSG00000124006	OBSL1
ENSG00000158186	MRAS		ENSG00000165029	ABCA1		ENSG00000000460	C1orf112
ENSG00000092201	SUPT16H		ENSG00000204371	EHMT2		ENSG00000132466	ANKRD17
ENSG00000258655	ARHGAP5-AS1		ENSG00000186871	ERCC6L		ENSG00000161955	TNFSF13
ENSG00000110723	EXPH5		ENSG00000138867	GUCD1		ENSG00000150401	DCUN1D2
ENSG00000175322	ZNF519		ENSG00000198863	RUNDC1		ENSG00000109016	DHRS7B
ENSG00000228113	AC003991.1		ENSG00000134508	CABLES1		ENSG00000258457	AL132780.2
ENSG00000274750	HIST1H3E		ENSG00000226752	CUTALP		ENSG00000048471	SNX29
ENSG00000164619	BMPER		ENSG00000188313	PLSCR1		ENSG00000176125	UFSP1
ENSG00000069535	MAOB		ENSG00000285043	AC093512.2		ENSG00000271327	AC010201.2
ENSG00000197837	HIST4H4		ENSG00000071655	MBD3		ENSG00000143390	RFX5
ENSG00000154188	ANGPT1		ENSG00000148606	POLR3A		ENSG00000245552	AP000787.1
ENSG00000074047	GLI2		ENSG00000197442	MAP3K5		ENSG00000174353	STAG3L3
ENSG00000240498	CDKN2B-AS1		ENSG00000126217	MCF2L		ENSG00000204852	TCTN1
ENSG00000239213	NCK1-DT		ENSG00000135835	KIAA1614		ENSG00000011258	MBTD1
ENSG00000118898	PPL		ENSG00000158292	GPR153		ENSG00000235138	AL445931.1
ENSG00000166224	SGPL1		ENSG00000197771	MCMBP		ENSG00000177854	TMEM187
ENSG00000108306	FBXL20		ENSG00000123444	KBTBD4		ENSG00000080815	PSEN1
ENSG00000155275	TRMT44		ENSG00000007255	TRAPPC6A		ENSG00000279837	AC112694.2
ENSG00000267404	AC023043.2		ENSG00000261804	AC007342.4		ENSG00000135829	DHX9
ENSG00000003137	CYP26B1		ENSG00000135477	KRT87P		ENSG00000115896	PLCL1
ENSG00000186951	PPARA		ENSG00000183049	CAMK1D		ENSG00000006715	VPS41
ENSG00000162614	NEXN		ENSG00000163872	YEATS2		ENSG00000140832	MARVELD3
ENSG00000204713	TRIM27		ENSG00000138030	KHK		ENSG00000205464	ATP6AP1L
ENSG00000172954	LCLAT1		ENSG00000110013	SIAE		ENSG00000106346	USP42
ENSG00000196150	ZNF250		ENSG00000090674	MCOLN1		ENSG00000169871	TRIM56
ENSG00000183066	WBP2NL		ENSG00000197457	STMN3		ENSG00000224189	HAGLR
ENSG00000164151	ICE1		ENSG00000140265	ZSCAN29		ENSG00000088812	ATRN
ENSG00000075336	TIMM21		ENSG00000114841	DNAH1		ENSG00000166133	RPUSD2
ENSG00000154358	OBSCN		ENSG00000204531	POU5F1		ENSG00000102984	ZNF821
ENSG00000104299	INTS9		ENSG00000188985	DHFRP1		ENSG00000231764	DLX6-AS1
ENSG00000154822	PLCL2		ENSG00000198919	DZIP3		ENSG00000175564	UCP3
ENSG00000246859	STARD4-AS1		ENSG00000196458	ZNF605		ENSG00000139263	LRIG3
ENSG00000173852	DPY19L1		ENSG00000122592	HOXA7		ENSG00000260884	AC009120.3
ENSG00000185220	PGBD2		ENSG00000160094	ZNF362		ENSG00000168906	MAT2A
ENSG00000166261	ZNF202		ENSG00000143036	SLC44A3		ENSG00000162241	SLC25A45
ENSG00000118276	B4GALT6		ENSG00000076356	PLXNA2		ENSG00000100395	L3MBTL2
ENSG00000186812	ZNF397		ENSG00000005100	DHX33		ENSG00000261251	Z97055.2
ENSG00000273486	AC096992.2		ENSG00000129250	KIF1C		ENSG00000100354	TNRC6B
ENSG00000229689	AC009237.3		ENSG00000158623	COPG2		ENSG00000054654	SYNE2
ENSG00000164626	KCNK5		ENSG00000144711	IQSEC1		ENSG00000232815	DUX4L50
ENSG00000138346	DNA2		ENSG00000115282	TTC31		ENSG00000074219	TEAD2
ENSG00000118961	LDAH		ENSG00000175309	PHYKPL		ENSG00000197451	HNRNPAB
ENSG00000204624	DISP3		ENSG00000065000	AP3D1		ENSG00000166359	WDR88
ENSG00000119541	VPS4B		ENSG00000162415	ZSWIM5		ENSG00000177042	TMEM80
ENSG00000133710	SPINK5		ENSG00000197056	ZMYM1		ENSG00000221986	MYBPHL
ENSG00000182752	PAPPA		ENSG00000035664	DAPK2		ENSG00000140943	MBTPS1
ENSG00000164251	F2RL1		ENSG00000137070	IL11RA		ENSG00000102287	GABRE
ENSG00000068650	ATP11A		ENSG00000196152	ZNF79		ENSG00000275223	AL121906.2
ENSG00000130487	KLHDC7B		ENSG00000155760	FZD7		ENSG00000091127	PUS7
ENSG00000120832	MTERF2		ENSG00000119772	DNMT3A		ENSG00000104689	TNFRSF10A
ENSG00000262468	LINC01569		ENSG00000150403	TMCO3		ENSG00000041802	LSG1
ENSG00000130772	MED18		ENSG00000156711	MAPK13		ENSG00000112293	GPLD1
ENSG00000275180	AC048341.2		ENSG00000204120	GIGYF2		ENSG00000197748	CFAP43
ENSG00000130589	HELZ2		ENSG00000159247	TUBBP5		ENSG00000218537	MIF-AS1
ENSG00000112238	PRDM13		ENSG00000185630	PBX1		ENSG00000125841	NRSN2
ENSG00000224914	LINC00863		ENSG00000244932	AL449212.1		ENSG00000174586	ZNF497
ENSG00000242207	HOXB-AS4		ENSG00000164237	CMBL		ENSG00000275464	FP565260.1
ENSG00000106012	IQCE		ENSG00000160051	IQCC		ENSG00000179604	CDC42EP4
ENSG00000237438	CECR7		ENSG00000156599	ZDHHC5		ENSG00000088930	XRN2
ENSG00000274460	AC092119.2		ENSG00000116863	ADPRHL2		ENSG00000159496	RGL4
ENSG00000285230	RALY-AS1		ENSG00000204394	VARS		ENSG00000260855	AL591848.4
ENSG00000250337	PURPL		ENSG00000272391	POM121C		ENSG00000160877	NACC1
ENSG00000150967	ABCB9		ENSG00000100426	ZBED4		ENSG00000144730	IL17RD
ENSG00000144504	ANKMY1		ENSG00000214456	PLIN5		ENSG00000103199	ZNF500
ENSG00000171428	NAT1		ENSG00000167978	SRRM2		ENSG00000130803	ZNF317
ENSG00000187790	FANCM		ENSG00000173540	GMPPB		ENSG00000105982	RNF32
ENSG00000125375	ATP5S		ENSG00000081386	ZNF510		ENSG00000179523	EIF3J-DT
ENSG00000196678	ERI2		ENSG00000164631	ZNF12		ENSG00000120647	CCDC77
ENSG00000084073	ZMPSTE24		ENSG00000140632	GLYR1		ENSG00000182791	CCDC87
ENSG00000157578	LCA5L		ENSG00000185722	ANKFY1		ENSG00000085552	IGSF9
ENSG00000177663	IL17RA		ENSG00000169375	SIN3A		ENSG00000000457	SCYL3
ENSG00000064999	ANKS1A		ENSG00000224470	ATXN1L		ENSG00000187650	VMAC
ENSG00000280187	AC022107.1		ENSG00000164828	SUN1		ENSG00000144362	PHOSPHO2
ENSG00000196967	ZNF585A		ENSG00000112578	BYSL		ENSG00000112584	FAM120B
ENSG00000187210	GCNT1		ENSG00000130829	DUSP9		ENSG00000106261	ZKSCAN1
ENSG00000163357	DCST1		ENSG00000155229	MMS19		ENSG00000157111	TMEM171
ENSG00000169067	ACTBL2		ENSG00000285744	AC083837.2		ENSG00000039123	MTREX
ENSG00000046604	DSG2		ENSG00000109062	SLC9A3R1		ENSG00000119285	HEATR1
ENSG00000171823	FBXL14		ENSG00000123096	SSPN		ENSG00000088808	PPP1R13B
ENSG00000188549	CCDC9B		ENSG00000198911	SREBF2		ENSG00000265763	ZNF488
ENSG00000092295	TGM1		ENSG00000101639	CEP192		ENSG00000176974	SHMT1
ENSG00000139874	SSTR1		ENSG00000127946	HIP1		ENSG00000111254	AKAP3
ENSG00000273230	AC102953.2		ENSG00000197935	ZNF311		ENSG00000105355	PLIN3
ENSG00000105705	SUGP1		ENSG00000142082	SIRT3		ENSG00000100842	EFS
ENSG00000160049	DFFA		ENSG00000121390	PSPC1		ENSG00000121417	ZNF211
ENSG00000163644	PPM1K		ENSG00000159167	STC1		ENSG00000100490	CDKL1
ENSG00000140526	ABHD2		ENSG00000050426	LETMD1		ENSG00000251474	RPL32P3
ENSG00000124406	ATP8A1		ENSG00000123415	SMUG1		ENSG00000175727	MLXIP
ENSG00000109756	RAPGEF2		ENSG00000164850	GPER1		ENSG00000256282	AC112694.1
ENSG00000260219	AC106782.2		ENSG00000100422	CERK		ENSG00000167065	DUSP18
ENSG00000226200	SGMS1-AS1		ENSG00000180884	ZNF792		ENSG00000050730	TNIP3
ENSG00000198353	HOXC4		ENSG00000141401	IMPA2		ENSG00000269688	AC008982.2
ENSG00000198246	SLC29A3		ENSG00000114770	ABCC5		ENSG00000120709	FAM53C
ENSG00000117174	ZNHIT6		ENSG00000113761	ZNF346		ENSG00000160716	CHRNB2
ENSG00000273933	AL513485.1		ENSG00000160888	IER2		ENSG00000116539	ASH1L
ENSG00000277758	FO681492.1		ENSG00000104611	SH2D4A		ENSG00000101751	POLI
ENSG00000006062	MAP3K14		ENSG00000261371	PECAM1		ENSG00000271335	AL117336.3
ENSG00000164944	VIRMA		ENSG00000167925	GHDC		ENSG00000213057	C1orf220
ENSG00000254369	HOXA-AS3		ENSG00000185219	ZNF445		ENSG00000179743	FLJ37453
ENSG00000076248	UNG		ENSG00000168591	TMUB2		ENSG00000135766	EGLN1
ENSG00000180694	TMEM64		ENSG00000074582	BCS1L		ENSG00000257964	AC020612.3
ENSG00000117408	IPO13		ENSG00000186193	SAPCD2		ENSG00000169435	RASSF6
ENSG00000076003	MCM6		ENSG00000182584	ACTL10		ENSG00000131943	C19orf12
ENSG00000138735	PDE5A		ENSG00000163131	CTSS		ENSG00000224051	CPTP
ENSG00000274220	AC009163.6		ENSG00000246859	STARD4-AS1		ENSG00000139645	ANKRD52
ENSG00000120549	KIAA1217		ENSG00000105726	ATP13A1		ENSG00000277363	SRCIN1
ENSG00000135436	FAM186B		ENSG00000172828	CES3		ENSG00000113522	RAD50
ENSG00000130699	TAF4		ENSG00000163565	IFI16		ENSG00000188917	TRMT2B
ENSG00000089060	SLC8B1		ENSG00000141968	VAV1		ENSG00000171017	LRRC8E
ENSG00000135315	CEP162		ENSG00000197641	SERPINB13		ENSG00000227036	LINC00511
ENSG00000108691	CCL2		ENSG00000013288	MAN2B2		ENSG00000255200	PGAM1P8
ENSG00000176018	LYSMD3		ENSG00000154743	TSEN2		ENSG00000272693	AC073107.1
ENSG00000132881	CPLANE2		ENSG00000102908	NFAT5		ENSG00000145002	FAM86B2
ENSG00000143384	MCL1		ENSG00000100321	SYNGR1		ENSG00000281530	AC004461.2
ENSG00000198042	MAK16		ENSG00000132773	TOE1		ENSG00000174516	PELI3
ENSG00000163249	CCNYL1		ENSG00000169499	PLEKHA2		ENSG00000030419	IKZF2
ENSG00000151651	ADAM8		ENSG00000178075	GRAMD1C		ENSG00000137274	BPHL
ENSG00000130787	HIP1R		ENSG00000089639	GMIP		ENSG00000140057	AK7
ENSG00000231652	AL590428.1		ENSG00000157985	AGAP1		ENSG00000262777	AC032044.1
ENSG00000089177	KIF16B		ENSG00000177000	MTHFR		ENSG00000230438	SERPINB9P1
ENSG00000180530	NRIP1		ENSG00000067704	IARS2		ENSG00000130943	PKDREJ
ENSG00000176749	CDK5R1		ENSG00000143740	SNAP47		ENSG00000280351	AC127496.7
ENSG00000169905	TOR1AIP2		ENSG00000150967	ABCB9		ENSG00000285744	AC083837.2
ENSG00000100767	PAPLN		ENSG00000141219	C17orf80		ENSG00000143643	TTC13
ENSG00000075213	SEMA3A		ENSG00000151694	ADAM17		ENSG00000198416	ZNF658B
ENSG00000275734	AC010538.1		ENSG00000278129	ZNF8		ENSG00000064012	CASP8
ENSG00000196705	ZNF431		ENSG00000064545	TMEM161A		ENSG00000198624	CCDC69
ENSG00000139921	TMX1		ENSG00000204084	INPP5B		ENSG00000268520	AC008750.5
ENSG00000016391	CHDH		ENSG00000169093	ASMTL		ENSG00000149781	FERMT3
ENSG00000117868	ESYT2		ENSG00000228549	BX284668.2		ENSG00000275066	SYNRG
ENSG00000164366	CCDC127		ENSG00000072310	SREBF1		ENSG00000122390	NAA60
ENSG00000251669	FAM86EP		ENSG00000063244	U2AF2		ENSG00000234160	AL513165.1
ENSG00000225807	AC069281.1		ENSG00000021776	AQR		ENSG00000154237	LRRK1
ENSG00000083814	ZNF671		ENSG00000259342	AC025580.1		ENSG00000207547	MIR25
ENSG00000205269	TMEM170B		ENSG00000073464	CLCN4		ENSG00000285812	AL390719.3
ENSG00000188315	C3orf62		ENSG00000152213	ARL11		ENSG00000176619	LMNB2
ENSG00000270977	AC015849.5		ENSG00000100296	THOC5		ENSG00000171574	ZNF584
ENSG00000266469	AC005288.1		ENSG00000130764	LRRC47		ENSG00000010030	ETV7
ENSG00000182973	CNOT10		ENSG00000197763	TXNRD3		ENSG00000070371	CLTCL1
ENSG00000115556	PLCD4		ENSG00000130309	COLGALT1		ENSG00000273888	FRMD6-AS1
ENSG00000169375	SIN3A		ENSG00000132128	LRRC41		ENSG00000230366	DSCR9
ENSG00000115840	SLC25A12		ENSG00000159176	CSRP1		ENSG00000160216	AGPAT3
ENSG00000167840	ZNF232		ENSG00000123200	ZC3H13		ENSG00000262484	CCER2
ENSG00000165359	INTS6L		ENSG00000169727	GPS1		ENSG00000203286	RF00017
ENSG00000075240	GRAMD4		ENSG00000245532	NEAT1		ENSG00000238123	MID1IP1-AS1
ENSG00000243667	WDR92		ENSG00000092969	TGFB2		ENSG00000157833	GAREM2
ENSG00000177788	AL162595.1		ENSG00000185163	DDX51		ENSG00000143416	SELENBP1
ENSG00000156162	DPY19L4		ENSG00000266412	NCOA4		ENSG00000101343	CRNKL1
ENSG00000009954	BAZ1B		ENSG00000089876	DHX32		ENSG00000111725	PRKAB1
ENSG00000119737	GPR75		ENSG00000181513	ACBD4		ENSG00000172382	PRSS27
ENSG00000147862	NFIB		ENSG00000144283	PKP4		ENSG00000171316	CHD7
ENSG00000147679	UTP23		ENSG00000140598	EFL1		ENSG00000278948	AL031587.5
ENSG00000266554	LINC01443		ENSG00000116455	WDR77		ENSG00000086570	FAT2
ENSG00000256433	AC005840.2		ENSG00000141084	RANBP10		ENSG00000202566	MIR421
ENSG00000116273	PHF13		ENSG00000235750	KIAA0040		ENSG00000156398	SFXN2
ENSG00000151806	GUF1		ENSG00000183935	HTR7P1		ENSG00000235681	AC245884.3
ENSG00000140694	PARN		ENSG00000104133	SPG11		ENSG00000071794	HLTF
ENSG00000135108	FBXO21		ENSG00000152990	ADGRA3		ENSG00000165821	SALL2
ENSG00000070778	PTPN21		ENSG00000170464	DNAJC18		ENSG00000071967	CYBRD1
ENSG00000176155	CCDC57		ENSG00000164916	FOXK1		ENSG00000138080	EMILIN1
ENSG00000144935	TRPC1		ENSG00000124942	AHNAK		ENSG00000114378	HYAL1
ENSG00000258634	AL160006.1		ENSG00000100147	CCDC134		ENSG00000259683	AC243562.2
ENSG00000107669	ATE1		ENSG00000159363	ATP13A2		ENSG00000183666	GUSBP1
ENSG00000130382	MLLT1		ENSG00000100167	SEPT3		ENSG00000160991	ORAI2
ENSG00000183475	ASB7		ENSG00000021762	OSBPL5		ENSG00000246898	LINC00920
ENSG00000043093	DCUN1D1		ENSG00000182326	C1S		ENSG00000141699	RETREG3
ENSG00000023287	RB1CC1		ENSG00000261221	ZNF865		ENSG00000005249	PRKAR2B
ENSG00000134313	KIDINS220		ENSG00000140854	KATNB1		ENSG00000136048	DRAM1
ENSG00000198105	ZNF248		ENSG00000017483	SLC38A5		ENSG00000279289	AL136164.3
ENSG00000130193	THEM6		ENSG00000004660	CAMKK1		ENSG00000197694	SPTAN1
ENSG00000169446	MMGT1		ENSG00000168924	LETM1		ENSG00000131797	CLUHP3
ENSG00000189298	ZKSCAN3		ENSG00000016391	CHDH		ENSG00000214770	AL161756.1
ENSG00000120685	PROSER1		ENSG00000160193	WDR4		ENSG00000165282	PIGO
ENSG00000152455	SUV39H2		ENSG00000113048	MRPS27		ENSG00000284237	AL356275.1
ENSG00000231345	BEND3P1		ENSG00000175166	PSMD2		ENSG00000233122	CTAGE7P
ENSG00000277449	CEBPB-AS1		ENSG00000279833	AL031846.2		ENSG00000065526	SPEN
ENSG00000181938	GINS3		ENSG00000187742	SECISBP2		ENSG00000267519	AC020916.1
ENSG00000210195	MT-TT		ENSG00000078808	SDF4		ENSG00000269609	RPARP-AS1
ENSG00000150760	DOCK1		ENSG00000170522	ELOVL6		ENSG00000103888	CEMIP
ENSG00000177383	MAGEF1		ENSG00000093134	VNN3		ENSG00000114698	PLSCR4
ENSG00000148942	SLC5A12		ENSG00000198925	ATG9A		ENSG00000167302	TEPSIN
ENSG00000150347	ARID5B		ENSG00000128165	ADM2		ENSG00000068024	HDAC4
ENSG00000198464	ZNF480		ENSG00000163521	GLB1L		ENSG00000196290	NIF3L1
ENSG00000114166	KAT2B		ENSG00000183196	CHST6		ENSG00000225556	C2CD4D
ENSG00000131467	PSME3		ENSG00000154917	RAB6B		ENSG00000275318	AL136981.2
ENSG00000100167	2023-09-03		ENSG00000187953	PMS2CL		ENSG00000185291	IL3RA
ENSG00000049323	LTBP1		ENSG00000196218	RYR1		ENSG00000088367	EPB41L1
ENSG00000165868	HSPA12A		ENSG00000167173	C15orf39		ENSG00000187713	TMEM203
ENSG00000165895	ARHGAP42		ENSG00000109016	DHRS7B		ENSG00000127663	KDM4B
ENSG00000177875	CCDC184		ENSG00000115685	PPP1R7		ENSG00000004399	PLXND1
ENSG00000273148	AL035563.1		ENSG00000149485	FADS1		ENSG00000213214	ARHGEF35
ENSG00000160051	IQCC		ENSG00000280407	AC132872.4		ENSG00000160190	SLC37A1
ENSG00000069248	NUP133		ENSG00000121310	ECHDC2		ENSG00000103657	HERC1
ENSG00000060656	PTPRU		ENSG00000170892	TSEN34		ENSG00000168014	C2CD3
ENSG00000196466	ZNF799		ENSG00000054611	TBC1D22A		ENSG00000146858	ZC3HAV1L
ENSG00000140105	WARS		ENSG00000005379	TSPOAP1		ENSG00000100647	SUSD6
ENSG00000228146	CASP16P		ENSG00000068120	COASY		ENSG00000258429	PDF
ENSG00000116641	DOCK7		ENSG00000154930	ACSS1		ENSG00000123700	KCNJ2
ENSG00000232931	LINC00342		ENSG00000231806	PCAT7		ENSG00000171790	SLFNL1
ENSG00000136630	HLX		ENSG00000197818	SLC9A8		ENSG00000142599	RERE
ENSG00000120756	PLS1		ENSG00000160310	PRMT2		ENSG00000255468	AP001107.9
ENSG00000171016	PYGO1		ENSG00000174197	MGA		ENSG00000109118	PHF12
ENSG00000155846	PPARGC1B		ENSG00000101846	STS		ENSG00000197479	PCDHB11
ENSG00000162946	DISC1		ENSG00000278259	MYO19		ENSG00000203499	IQANK1
ENSG00000203804	ADAMTSL4-AS1		ENSG00000085552	IGSF9		ENSG00000149927	DOC2A
ENSG00000131944	FAAP24		ENSG00000176410	DNAJC30		ENSG00000103707	MTFMT
ENSG00000106789	CORO2A		ENSG00000175463	TBC1D10C		ENSG00000138821	SLC39A8
ENSG00000164252	AGGF1		ENSG00000067606	PRKCZ		ENSG00000102699	PARP4
ENSG00000013392	RWDD2A		ENSG00000160190	SLC37A1		ENSG00000107929	LARP4B
ENSG00000234684	SDCBP2-AS1		ENSG00000106133	NSUN5P2		ENSG00000144134	RABL2A
ENSG00000197579	TOPORS		ENSG00000162066	AMDHD2		ENSG00000136243	NUPL2
ENSG00000056586	RC3H2		ENSG00000174306	ZHX3		ENSG00000249655	AC008434.1
ENSG00000172869	DMXL1		ENSG00000132692	BCAN		ENSG00000173402	DAG1
ENSG00000174839	DENND6A		ENSG00000132669	RIN2		ENSG00000141098	GFOD2
ENSG00000267565	AC011477.3		ENSG00000138271	GPR87		ENSG00000264112	AC015813.1
ENSG00000227741	AL121987.2		ENSG00000197905	TEAD4		ENSG00000157978	LDLRAP1
ENSG00000197050	ZNF420		ENSG00000142687	KIAA0319L		ENSG00000187010	RHD
ENSG00000112294	ALDH5A1		ENSG00000023171	GRAMD1B		ENSG00000215790	SLC35E2A
ENSG00000143570	SLC39A1		ENSG00000181090	EHMT1		ENSG00000185924	RTN4RL1
ENSG00000196562	SULF2		ENSG00000173575	CHD2		ENSG00000260793	AC003102.1
ENSG00000272092	AC087623.2		ENSG00000165819	METTL3		ENSG00000081913	PHLPP1
ENSG00000134852	CLOCK		ENSG00000213888	LINC01521		ENSG00000146648	EGFR
ENSG00000198642	KLHL9		ENSG00000130299	GTPBP3		ENSG00000226887	ERVMER34-1
ENSG00000064692	SNCAIP		ENSG00000130204	TOMM40		ENSG00000279400	AC008957.3
ENSG00000099957	P2RX6		ENSG00000143924	EML4		ENSG00000167291	TBC1D16
ENSG00000109079	TNFAIP1		ENSG00000100941	PNN		ENSG00000083290	ULK2
ENSG00000279095	AC243964.3		ENSG00000128596	CCDC136		ENSG00000099381	SETD1A
ENSG00000241058	NSUN6		ENSG00000156398	SFXN2		ENSG00000205041	AC118344.1
ENSG00000151322	NPAS3		ENSG00000124151	NCOA3		ENSG00000233901	LINC01503
ENSG00000161149	TUBA3FP		ENSG00000259431	THTPA		ENSG00000100147	CCDC134
ENSG00000083857	FAT1		ENSG00000242294	STAG3L5P		ENSG00000066926	FECH
ENSG00000065060	UHRF1BP1		ENSG00000010539	ZNF200		ENSG00000101350	KIF3B
ENSG00000155545	MIER3		ENSG00000095321	CRAT		ENSG00000118513	MYB
ENSG00000247572	CKMT2-AS1		ENSG00000204463	BAG6		ENSG00000075711	DLG1
ENSG00000276805	AL133216.2		ENSG00000146904	EPHA1		ENSG00000185133	INPP5J
ENSG00000183486	MX2		ENSG00000198720	ANKRD13B		ENSG00000142233	NTN5
ENSG00000242282	AC108488.1		ENSG00000204946	ZNF783		ENSG00000251611	FAM160A1-DT
ENSG00000204604	ZNF468		ENSG00000214425	LRRC37A4P		ENSG00000256806	C17orf100
ENSG00000284602	AL031432.4		ENSG00000197483	ZNF628		ENSG00000267493	CIRBP-AS1
ENSG00000138780	GSTCD		ENSG00000125484	GTF3C4		ENSG00000079308	TNS1
[truncated: 4,643 more rows]
