# Supplementary material for: Squamocin Suppresses Tumor Growth through Triggering an Endoplasmic Reticulum Stress‐Associated Degradation of EZH2/MYC Axis
Source: Adv Sci (Weinh). 2025 Jan 17;12(15):2413120. doi: 10.1002/advs.202413120 (PMC12005766; doi:10.1002/advs.202413120)
Supplement: Supplementary file 4 — Supplemental Table 4 [file ADVS-12-2413120-s007.xlsx]

## Sheet: GO of up-regulated DEGs
Table S4 (related to Figure 5A). GO pathway analysis of the common upregulated DEGs between SCC15 and SCC25 cells after the addition of squamocin for 24 h. Biological processes (BPs) of GO analysis for each gene set are shown.
Category	Term	Count	%	P-value	Genes	List total	Pop hits	Pop total	Fold enrichment	Bonferroni	Benjamini	FDR
GOTERM_BP_DIRECT	GO0002181~cytoplasmic translation	41	1.67826	2.87e-16	ENSG00000111832, ENSG00000110700, ENSG00000134419, ENSG00000265681, ENSG00000171863, ENSG00000142541, ENSG00000163682, ENSG00000198918, ENSG00000229117, ENSG00000170889, ENSG00000124614, ENSG00000105193, ENSG00000156482, ENSG00000186468, ENSG00000140988, ENSG00000109475, ENSG00000125691, ENSG00000213553, ENSG00000198034, ENSG00000118181, ENSG00000008988, ENSG00000241343, ENSG00000174444, ENSG0000…	2071	90	19256	4.23572	1.91e-12	1.64e-12	1.63e-12
GOTERM_BP_DIRECT	GO0006412~translation	65	2.66066	8.75e-14	ENSG00000110700, ENSG00000156508, ENSG00000171863, ENSG00000142541, ENSG00000163682, ENSG00000170889, ENSG00000105193, ENSG00000109475, ENSG00000162910, ENSG00000163923, ENSG00000125691, ENSG00000122140, ENSG00000198015, ENSG00000175634, ENSG00000241343, ENSG00000112110, ENSG00000174547, ENSG00000164022, ENSG00000168028, ENSG00000233927, ENSG00000197958, ENSG00000137154, ENSG00000166441, ENSG0000…	2071	223	19256	2.71016	5.01e-10	2.5e-10	2.48e-10
GOTERM_BP_DIRECT	GO0006457~protein folding	48	1.9648	2.8e-10	ENSG00000213465, ENSG00000183207, ENSG00000127022, ENSG00000135624, ENSG00000100380, ENSG00000155959, ENSG00000171960, ENSG00000023318, ENSG00000167280, ENSG00000004478, ENSG00000113013, ENSG00000168259, ENSG00000166794, ENSG00000166598, ENSG00000167004, ENSG00000123349, ENSG00000116260, ENSG00000089248, ENSG00000168938, ENSG00000156261, ENSG00000151092, ENSG00000090006, ENSG00000143870, ENSG0000…	2071	166	19256	2.68856	1.6e-06	5.33e-07	5.28e-07
GOTERM_BP_DIRECT	GO0043161~proteasome-mediated ubiquitin-dependent protein catabolic process	55	2.25133	6.94e-10	ENSG00000104343, ENSG00000185627, ENSG00000101193, ENSG00000162191, ENSG00000171621, ENSG00000136930, ENSG00000115233, ENSG00000008018, ENSG00000116044, ENSG00000100902, ENSG00000130706, ENSG00000156381, ENSG00000100387, ENSG00000179262, ENSG00000108344, ENSG00000087191, ENSG00000175197, ENSG00000101182, ENSG00000126067, ENSG00000196470, ENSG00000154277, ENSG00000158552, ENSG00000136986, ENSG0000…	2071	210	19256	2.43517	3.97e-06	9.92e-07	9.83e-07
GOTERM_BP_DIRECT	GO0050821~protein stabilization	56	2.29226	1.48e-09	ENSG00000183207, ENSG00000049246, ENSG00000070087, ENSG00000171863, ENSG00000136854, ENSG00000171862, ENSG00000198625, ENSG00000166794, ENSG00000080371, ENSG00000216490, ENSG00000123349, ENSG00000156261, ENSG00000125691, ENSG00000107404, ENSG00000204463, ENSG00000005893, ENSG00000137312, ENSG00000096384, ENSG00000137193, ENSG00000204389, ENSG00000134086, ENSG00000116030, ENSG00000204388, ENSG0000…	2071	220	19256	2.36674	8.46e-06	1.69e-06	1.68e-06
GOTERM_BP_DIRECT	GO0015031~protein transport	88	3.60213	1.08e-08	ENSG00000051009, ENSG00000076944, ENSG00000104863, ENSG00000111711, ENSG00000173163, ENSG00000170296, ENSG00000168010, ENSG00000243279, ENSG00000133103, ENSG00000136854, ENSG00000155975, ENSG00000119522, ENSG00000157191, ENSG00000080371, ENSG00000166598, ENSG00000188026, ENSG00000162878, ENSG00000101199, ENSG00000101310, ENSG00000166557, ENSG00000185359, ENSG00000167645, ENSG00000106636, ENSG0000…	2071	439	19256	1.86382	6.2e-05	1.03e-05	1.02e-05
GOTERM_BP_DIRECT	GO0034976~response to endoplasmic reticulum stress	29	1.18707	2.34e-08	ENSG00000135506, ENSG00000051108, ENSG00000185825, ENSG00000128590, ENSG00000128272, ENSG00000023318, ENSG00000172216, ENSG00000166598, ENSG00000167004, ENSG00000182087, ENSG00000109133, ENSG00000107175, ENSG00000143870, ENSG00000169429, ENSG00000108465, ENSG00000175197, ENSG00000158615, ENSG00000148572, ENSG00000198794, ENSG00000105327, ENSG00000178607, ENSG00000135018, ENSG00000137312, ENSG0000…	2071	84	19256	3.21	0.000134	1.91e-05	1.9e-05
GOTERM_BP_DIRECT	GO0006511~ubiquitin-dependent protein catabolic process	60	2.456	3.77e-07	ENSG00000185627, ENSG00000156587, ENSG00000175063, ENSG00000108106, ENSG00000171621, ENSG00000115233, ENSG00000100902, ENSG00000256950, ENSG00000100225, ENSG00000130706, ENSG00000100387, ENSG00000108344, ENSG00000101182, ENSG00000196470, ENSG00000154277, ENSG00000156256, ENSG00000158717, ENSG00000070010, ENSG00000170142, ENSG00000116514, ENSG00000204463, ENSG00000159202, ENSG00000135018, ENSG0000…	2071	282	19256	1.97828	0.00215642	0.00027	0.000267
GOTERM_BP_DIRECT	GO0006915~apoptotic process	105	4.29799	9.45e-07	ENSG00000185825, ENSG00000129562, ENSG00000145779, ENSG00000143878, ENSG00000169100, ENSG00000160255, ENSG00000102882, ENSG00000131653, ENSG00000165948, ENSG00000169230, ENSG00000171552, ENSG00000112033, ENSG00000119777, ENSG00000165672, ENSG00000137193, ENSG00000173846, ENSG00000141682, ENSG00000079134, ENSG00000120889, ENSG00000056558, ENSG00000105185, ENSG00000101266, ENSG00000132676, ENSG0000…	2071	607	19256	1.60837	0.00538969	0.0006	0.000595
GOTERM_BP_DIRECT	GO0006888~ER to Golgi vesicle-mediated transport	34	1.39173	1.87e-06	ENSG00000185825, ENSG00000099203, ENSG00000111711, ENSG00000129083, ENSG00000115216, ENSG00000138674, ENSG00000150961, ENSG00000170348, ENSG00000136152, ENSG00000168374, ENSG00000108961, ENSG00000101310, ENSG00000166557, ENSG00000167645, ENSG00000106636, ENSG00000156232, ENSG00000074695, ENSG00000174567, ENSG00000138768, ENSG00000138069, ENSG00000105829, ENSG00000134049, ENSG00000196459, ENSG0000…	2071	130	19256	2.43176	0.0106182	0.0010675	0.00105761
GOTERM_BP_DIRECT	GO0030433~ubiquitin-dependent ERAD pathway	25	1.02333	2.57e-06	ENSG00000135506, ENSG00000051108, ENSG00000127022, ENSG00000132879, ENSG00000128590, ENSG00000044574, ENSG00000116663, ENSG00000166598, ENSG00000161243, ENSG00000163527, ENSG00000180667, ENSG00000164897, ENSG00000134109, ENSG00000099958, ENSG00000070010, ENSG00000137414, ENSG00000198833, ENSG00000204463, ENSG00000135018, ENSG00000179218, ENSG00000136986, ENSG00000100519, ENSG00000159461, ENSG0000…	2071	81	19256	2.86973	0.0146231	0.00133918	0.00132678
GOTERM_BP_DIRECT	GO0043154~negative regulation of cysteine-type endopeptidase activity involved in apoptotic process	22	0.900532	6.73e-06	ENSG00000136826, ENSG00000051108, ENSG00000109846, ENSG00000112715, ENSG00000073756, ENSG00000026508, ENSG00000217128, ENSG00000175793, ENSG00000154447, ENSG00000132155, ENSG00000134248, ENSG00000110330, ENSG00000165672, ENSG00000126709, ENSG00000145779, ENSG00000127948, ENSG00000141480, ENSG00000142208, ENSG00000126432, ENSG00000101266, ENSG00000105220, ENSG00000233276	2071	69	19256	2.96456	0.0377764	0.00302904	0.00300098
GOTERM_BP_DIRECT	GO0006886~intracellular protein transport	63	2.5788	6.88e-06	ENSG00000175582, ENSG00000185825, ENSG00000076944, ENSG00000129083, ENSG00000138674, ENSG00000064601, ENSG00000136854, ENSG00000132254, ENSG00000150961, ENSG00000113013, ENSG00000169228, ENSG00000080371, ENSG00000143878, ENSG00000168374, ENSG00000101310, ENSG00000166557, ENSG00000103496, ENSG00000104980, ENSG00000138768, ENSG00000111540, ENSG00000120725, ENSG00000157020, ENSG00000184575, ENSG0000…	2071	328	19256	1.78588	0.0386125	0.00302904	0.00300098
GOTERM_BP_DIRECT	GO0010499~proteasomal ubiquitin-independent protein catabolic process	12	0.491199	8.52e-06	ENSG00000106588, ENSG00000100804, ENSG00000143106, ENSG00000101182, ENSG00000126067, ENSG00000116044, ENSG00000100902, ENSG00000142507, ENSG00000277791, ENSG00000068878, ENSG00000136930, ENSG00000008018	2071	23	19256	4.85109	0.0475834	0.00348232	0.00345006
GOTERM_BP_DIRECT	GO0034620~cellular response to unfolded protein	13	0.532133	1.35e-05	ENSG00000123240, ENSG00000044574, ENSG00000178607, ENSG00000136986, ENSG00000139644, ENSG00000155304, ENSG00000113013, ENSG00000204389, ENSG00000030110, ENSG00000204388, ENSG00000185122, ENSG00000225217, ENSG00000204209	2071	28	19256	4.31689	0.0741293	0.00513468	0.00508711
GOTERM_BP_DIRECT	GO0042981~regulation of apoptotic process	49	2.00573	1.59e-05	ENSG00000183207, ENSG00000243678, ENSG00000136938, ENSG00000175104, ENSG00000145779, ENSG00000157193, ENSG00000082512, ENSG00000160570, ENSG00000107175, ENSG00000221978, ENSG00000164733, ENSG00000003756, ENSG00000077522, ENSG00000171552, ENSG00000133112, ENSG00000110330, ENSG00000120889, ENSG00000056558, ENSG00000125657, ENSG00000185787, ENSG00000101189, ENSG00000167657, ENSG00000108179, ENSG0000…	2071	240	19256	1.89833	0.0867765	0.00567337	0.00562081
GOTERM_BP_DIRECT	GO0034599~cellular response to oxidative stress	25	1.02333	1.89e-05	ENSG00000153234, ENSG00000243678, ENSG00000111832, ENSG00000158828, ENSG00000244405, ENSG00000196365, ENSG00000128272, ENSG00000137449, ENSG00000116044, ENSG00000143811, ENSG00000183010, ENSG00000126432, ENSG00000233276, ENSG00000180228, ENSG00000103496, ENSG00000110911, ENSG00000115966, ENSG00000173992, ENSG00000165672, ENSG00000118689, ENSG00000204389, ENSG00000204388, ENSG00000082641, ENSG0000…	2071	90	19256	2.58276	0.102259	0.00619235	0.00613498
GOTERM_BP_DIRECT	GO0016236~macroautophagy	21	0.859599	1.95e-05	ENSG00000163719, ENSG00000101460, ENSG00000100292, ENSG00000160948, ENSG00000170296, ENSG00000135018, ENSG00000155975, ENSG00000083937, ENSG00000139112, ENSG00000100429, ENSG00000161011, ENSG00000159210, ENSG00000057663, ENSG00000167671, ENSG00000101421, ENSG00000145782, ENSG00000258102, ENSG00000185359, ENSG00000149547, ENSG00000180667, ENSG00000167987	2071	68	19256	2.87142	0.105476	0.00619235	0.00613498
GOTERM_BP_DIRECT	GO0007346~regulation of mitotic cell cycle	20	0.818666	2.11e-05	ENSG00000131931, ENSG00000105325, ENSG00000129055, ENSG00000198355, ENSG00000176386, ENSG00000213523, ENSG00000151414, ENSG00000136997, ENSG00000173207, ENSG00000130177, ENSG00000008128, ENSG00000141552, ENSG00000117399, ENSG00000165169, ENSG00000083799, ENSG00000166295, ENSG00000185324, ENSG00000167657, ENSG00000108465, ENSG00000053900	2071	63	19256	2.95172	0.113722	0.00635387	0.00629501
GOTERM_BP_DIRECT	GO0045454~cell redox homeostasis	16	0.654932	2.27e-05	ENSG00000175197, ENSG00000198431, ENSG00000198843, ENSG00000163170, ENSG00000023318, ENSG00000165672, ENSG00000116044, ENSG00000001084, ENSG00000117450, ENSG00000100348, ENSG00000082641, ENSG00000108262, ENSG00000126432, ENSG00000123131, ENSG00000233276, ENSG00000182512	2071	43	19256	3.45969	0.122016	0.00650628	0.00644601
GOTERM_BP_DIRECT	GO0010498~proteasomal protein catabolic process	14	0.573066	2.59e-05	ENSG00000106588, ENSG00000101182, ENSG00000126067, ENSG00000132879, ENSG00000142507, ENSG00000204463, ENSG00000136930, ENSG00000008018, ENSG00000158290, ENSG00000100804, ENSG00000141682, ENSG00000143106, ENSG00000100902, ENSG00000277791	2071	34	19256	3.82856	0.13776	0.00705806	0.00699267
GOTERM_BP_DIRECT	GO0045047~protein targeting to ER	9	0.3684	2.91e-05	ENSG00000051108, ENSG00000134109, ENSG00000182934, ENSG00000144867, ENSG00000158552, ENSG00000178381, ENSG00000118363, ENSG00000129128, ENSG00000058262	2071	14	19256	5.97724	0.153292	0.0075635	0.00749344
GOTERM_BP_DIRECT	GO0032008~positive regulation of TOR signaling	14	0.573066	3.72e-05	ENSG00000133706, ENSG00000217128, ENSG00000106615, ENSG00000127580, ENSG00000154803, ENSG00000116954, ENSG00000171720, ENSG00000134248, ENSG00000025039, ENSG00000116586, ENSG00000189056, ENSG00000188186, ENSG00000109270, ENSG00000157020	2071	35	19256	3.71917	0.191597	0.00924744	0.00916177
GOTERM_BP_DIRECT	GO0006986~response to unfolded protein	18	0.736799	3.99e-05	ENSG00000051108, ENSG00000175197, ENSG00000134109, ENSG00000145050, ENSG00000128590, ENSG00000023318, ENSG00000136986, ENSG00000139644, ENSG00000115541, ENSG00000096384, ENSG00000110011, ENSG00000116663, ENSG00000137094, ENSG00000204389, ENSG00000149257, ENSG00000128965, ENSG00000163527, ENSG00000106211	2071	55	19256	3.04296	0.2042	0.00951676	0.00942859
GOTERM_BP_DIRECT	GO0005975~carbohydrate metabolic process	37	1.51453	6.58e-05	ENSG00000112309, ENSG00000130313, ENSG00000103174, ENSG00000136856, ENSG00000111716, ENSG00000101150, ENSG00000109814, ENSG00000113552, ENSG00000065833, ENSG00000172456, ENSG00000117411, ENSG00000111275, ENSG00000067829, ENSG00000142102, ENSG00000146701, ENSG00000114480, ENSG00000100504, ENSG00000085465, ENSG00000062485, ENSG00000179085, ENSG00000177156, ENSG00000134109, ENSG00000111728, ENSG0000…	2071	172	19256	2.00013	0.313897	0.0150686	0.014929
GOTERM_BP_DIRECT	GO0009060~aerobic respiration	20	0.818666	0.000105	ENSG00000156467, ENSG00000178127, ENSG00000155463, ENSG00000174886, ENSG00000131495, ENSG00000065518, ENSG00000010256, ENSG00000140990, ENSG00000146701, ENSG00000186010, ENSG00000168653, ENSG00000233954, ENSG00000167792, ENSG00000145494, ENSG00000121691, ENSG00000147123, ENSG00000184752, ENSG00000110717, ENSG00000125356, ENSG00000140740	2071	70	19256	2.65655	0.45056	0.0230317	0.0228183
GOTERM_BP_DIRECT	GO0031145~anaphase-promoting complex-dependent catabolic process	11	0.450266	0.000144	ENSG00000141552, ENSG00000117399, ENSG00000175063, ENSG00000108106, ENSG00000105325, ENSG00000166295, ENSG00000129055, ENSG00000176386, ENSG00000114125, ENSG00000130177, ENSG00000053900	2071	25	19256	4.09109	0.56063	0.0304576	0.0301754
GOTERM_BP_DIRECT	GO0070979~protein K11-linked ubiquitination	12	0.491199	0.000169	ENSG00000104343, ENSG00000141552, ENSG00000175063, ENSG00000108106, ENSG00000105325, ENSG00000129055, ENSG00000176386, ENSG00000170035, ENSG00000182247, ENSG00000077152, ENSG00000130177, ENSG00000053900	2071	30	19256	3.71917	0.619067	0.0344661	0.0341468
GOTERM_BP_DIRECT	GO0000165~MAPK cascade	29	1.18707	0.000188	ENSG00000174775, ENSG00000136997, ENSG00000132155, ENSG00000120896, ENSG00000126934, ENSG00000034152, ENSG00000117691, ENSG00000185650, ENSG00000162734, ENSG00000100387, ENSG00000130829, ENSG00000102882, ENSG00000012983, ENSG00000277632, ENSG00000128016, ENSG00000114738, ENSG00000110931, ENSG00000105329, ENSG00000107968, ENSG00000173653, ENSG00000169032, ENSG00000213639, ENSG00000157168, ENSG0000…	2071	128	19256	2.10656	0.658371	0.037032	0.036689
GOTERM_BP_DIRECT	GO0033138~positive regulation of peptidyl-serine phosphorylation	23	0.941465	0.0002	ENSG00000112715, ENSG00000073756, ENSG00000104312, ENSG00000026508, ENSG00000070087, ENSG00000158828, ENSG00000217128, ENSG00000137936, ENSG00000094631, ENSG00000105329, ENSG00000110888, ENSG00000142192, ENSG00000134259, ENSG00000132155, ENSG00000096384, ENSG00000116670, ENSG00000185420, ENSG00000141480, ENSG00000079337, ENSG00000108342, ENSG00000142208, ENSG00000103126, ENSG00000143575	2071	91	19256	2.35002	0.681258	0.0381086	0.0377556
GOTERM_BP_DIRECT	GO0044804~nucleophagy	6	0.2456	0.000249	ENSG00000157954, ENSG00000141580, ENSG00000144848, ENSG00000057663, ENSG00000070540, ENSG00000145782	2071	7	19256	7.96965	0.759382	0.0444743	0.0440623
GOTERM_BP_DIRECT	GO0090201~negative regulation of release of cytochrome c from mitochondria	10	0.409333	0.000254	ENSG00000140939, ENSG00000030110, ENSG00000129473, ENSG00000141480, ENSG00000101843, ENSG00000169230, ENSG00000142208, ENSG00000171552, ENSG00000233276, ENSG00000108179	2071	22	19256	4.22633	0.765887	0.0444743	0.0440623
GOTERM_BP_DIRECT	GO0032981~mitochondrial respiratory chain complex I assembly	18	0.736799	0.000257	ENSG00000130159, ENSG00000106603, ENSG00000155463, ENSG00000174886, ENSG00000164182, ENSG00000131495, ENSG00000171204, ENSG00000065518, ENSG00000140990, ENSG00000186010, ENSG00000168653, ENSG00000224877, ENSG00000101247, ENSG00000147123, ENSG00000102125, ENSG00000184752, ENSG00000110717, ENSG00000125356	2071	63	19256	2.65655	0.770205	0.0444743	0.0440623
GOTERM_BP_DIRECT	GO0030968~endoplasmic reticulum unfolded protein response	16	0.654932	0.000264	ENSG00000135506, ENSG00000051108, ENSG00000175197, ENSG00000127022, ENSG00000099958, ENSG00000213676, ENSG00000044574, ENSG00000128272, ENSG00000179218, ENSG00000136986, ENSG00000116761, ENSG00000116044, ENSG00000159461, ENSG00000162772, ENSG00000180667, ENSG00000108465	2071	52	19256	2.8609	0.779604	0.0444743	0.0440623
GOTERM_BP_DIRECT	GO0006516~glycoprotein catabolic process	8	0.327466	0.000284	ENSG00000132879, ENSG00000151092, ENSG00000269190, ENSG00000161243, ENSG00000163527, ENSG00000198408, ENSG00000109323, ENSG00000116663	2071	14	19256	5.3131	0.803322	0.0464559	0.0460255
GOTERM_BP_DIRECT	GO0006413~translational initiation	16	0.654932	0.000332	ENSG00000178982, ENSG00000130741, ENSG00000149100, ENSG00000114784, ENSG00000173812, ENSG00000111361, ENSG00000156976, ENSG00000115211, ENSG00000084623, ENSG00000121022, ENSG00000119718, ENSG00000161960, ENSG00000182774, ENSG00000100353, ENSG00000175390, ENSG00000144895	2071	53	19256	2.80692	0.850739	0.0528262	0.0523368
GOTERM_BP_DIRECT	GO0006979~response to oxidative stress	27	1.1052	0.000367	ENSG00000073756, ENSG00000105854, ENSG00000012061, ENSG00000107438, ENSG00000158828, ENSG00000113811, ENSG00000100804, ENSG00000167468, ENSG00000023909, ENSG00000001084, ENSG00000117450, ENSG00000163161, ENSG00000100348, ENSG00000142208, ENSG00000126432, ENSG00000110717, ENSG00000233276, ENSG00000100292, ENSG00000133639, ENSG00000039650, ENSG00000142192, ENSG00000177556, ENSG00000065518, ENSG0000…	2071	120	19256	2.09203	0.877327	0.054813	0.0543052
GOTERM_BP_DIRECT	GO0000045~autophagosome assembly	18	0.736799	0.000385	ENSG00000101460, ENSG00000157954, ENSG00000075785, ENSG00000070540, ENSG00000170296, ENSG00000168010, ENSG00000138069, ENSG00000135018, ENSG00000172007, ENSG00000139112, ENSG00000088833, ENSG00000141580, ENSG00000166471, ENSG00000144848, ENSG00000057663, ENSG00000145782, ENSG00000123395, ENSG00000258102	2071	65	19256	2.57481	0.889422	0.054813	0.0543052
GOTERM_BP_DIRECT	GO0042776~mitochondrial ATP synthesis coupled proton transport	18	0.736799	0.000385	ENSG00000124172, ENSG00000178127, ENSG00000241468, ENSG00000167283, ENSG00000174886, ENSG00000169020, ENSG00000204370, ENSG00000131495, ENSG00000065518, ENSG00000140990, ENSG00000186010, ENSG00000168653, ENSG00000167792, ENSG00000145494, ENSG00000147123, ENSG00000184752, ENSG00000110717, ENSG00000125356	2071	65	19256	2.57481	0.889422	0.054813	0.0543052
GOTERM_BP_DIRECT	GO0071456~cellular response to hypoxia	30	1.228	0.000387	ENSG00000073756, ENSG00000158828, ENSG00000137449, ENSG00000204370, ENSG00000136997, ENSG00000171862, ENSG00000198625, ENSG00000114023, ENSG00000132170, ENSG00000185650, ENSG00000142208, ENSG00000122691, ENSG00000105373, ENSG00000251562, ENSG00000176171, ENSG00000215021, ENSG00000112715, ENSG00000130522, ENSG00000100292, ENSG00000105327, ENSG00000159167, ENSG00000135018, ENSG00000112033, ENSG0000…	2071	140	19256	1.99241	0.891063	0.054813	0.0543052
GOTERM_BP_DIRECT	GO0051726~regulation of cell cycle	55	2.25133	0.000393	ENSG00000183207, ENSG00000116809, ENSG00000070444, ENSG00000006837, ENSG00000174775, ENSG00000177606, ENSG00000171862, ENSG00000198625, ENSG00000151332, ENSG00000111276, ENSG00000133740, ENSG00000159692, ENSG00000030110, ENSG00000100029, ENSG00000153391, ENSG00000187778, ENSG00000178053, ENSG00000221978, ENSG00000167967, ENSG00000169429, ENSG00000125691, ENSG00000130522, ENSG00000156256, ENSG0000…	2071	316	19256	1.61831	0.894366	0.054813	0.0543052
GOTERM_BP_DIRECT	GO0000398~mRNA splicing, via spliceosome	39	1.5964	0.000423	ENSG00000076924, ENSG00000092199, ENSG00000136819, ENSG00000165819, ENSG00000110844, ENSG00000152404, ENSG00000171960, ENSG00000204392, ENSG00000004534, ENSG00000130332, ENSG00000060688, ENSG00000100603, ENSG00000169045, ENSG00000273559, ENSG00000161265, ENSG00000087365, ENSG00000106245, ENSG00000084072, ENSG00000070756, ENSG00000146007, ENSG00000003756, ENSG00000104897, ENSG00000134748, ENSG0000…	2071	202	19256	1.79514	0.911143	0.0567579	0.0562321
GOTERM_BP_DIRECT	GO2001243~negative regulation of intrinsic apoptotic signaling pathway	11	0.450266	0.000427	ENSG00000051108, ENSG00000140939, ENSG00000186010, ENSG00000129473, ENSG00000158828, ENSG00000165637, ENSG00000188976, ENSG00000142208, ENSG00000171552, ENSG00000011422, ENSG00000108179	2071	28	19256	3.65276	0.912936	0.0567579	0.0562321
GOTERM_BP_DIRECT	GO0000422~mitophagy	14	0.573066	0.000518	ENSG00000101460, ENSG00000157954, ENSG00000158828, ENSG00000070540, ENSG00000170296, ENSG00000139112, ENSG00000161011, ENSG00000141580, ENSG00000144848, ENSG00000057663, ENSG00000100225, ENSG00000145782, ENSG00000258102, ENSG00000176171	2071	44	19256	2.95843	0.948546	0.0674159	0.0667913
GOTERM_BP_DIRECT	GO0006364~rRNA processing	28	1.14613	0.000656	ENSG00000158526, ENSG00000213782, ENSG00000107833, ENSG00000114767, ENSG00000132275, ENSG00000171863, ENSG00000100029, ENSG00000105193, ENSG00000183751, ENSG00000105373, ENSG00000141456, ENSG00000105202, ENSG00000052749, ENSG00000118181, ENSG00000113460, ENSG00000123737, ENSG00000233927, ENSG00000141101, ENSG00000171824, ENSG00000147604, ENSG00000137154, ENSG00000126749, ENSG00000122406, ENSG0000…	2071	131	19256	1.98734	0.976581	0.0803577	0.0796133
GOTERM_BP_DIRECT	GO0034067~protein localization to Golgi apparatus	9	0.3684	0.000674	ENSG00000175582, ENSG00000123240, ENSG00000109083, ENSG00000175115, ENSG00000101246, ENSG00000120805, ENSG00000163291, ENSG00000039523, ENSG00000172007	2071	20	19256	4.18407	0.9789	0.0803577	0.0796133
GOTERM_BP_DIRECT	GO0009116~nucleoside metabolic process	9	0.3684	0.000674	ENSG00000198805, ENSG00000198276, ENSG00000112667, ENSG00000147224, ENSG00000183696, ENSG00000198931, ENSG00000103202, ENSG00000136877, ENSG00000128059	2071	20	19256	4.18407	0.9789	0.0803577	0.0796133
GOTERM_BP_DIRECT	GO0051445~regulation of meiotic cell cycle	9	0.3684	0.000674	ENSG00000141552, ENSG00000117399, ENSG00000105325, ENSG00000166295, ENSG00000129055, ENSG00000165819, ENSG00000176386, ENSG00000130177, ENSG00000053900	2071	20	19256	4.18407	0.9789	0.0803577	0.0796133
GOTERM_BP_DIRECT	GO0042026~protein refolding	10	0.409333	0.000773	ENSG00000109846, ENSG00000204389, ENSG00000204388, ENSG00000069345, ENSG00000044574, ENSG00000225217, ENSG00000166710, ENSG00000155304, ENSG00000113013, ENSG00000106211	2071	25	19256	3.71917	0.988013	0.0868412	0.0860367
GOTERM_BP_DIRECT	GO0070059~intrinsic apoptotic signaling pathway in response to endoplasmic reticulum stress	12	0.491199	0.000776	ENSG00000175197, ENSG00000030110, ENSG00000105327, ENSG00000113811, ENSG00000128272, ENSG00000120889, ENSG00000178607, ENSG00000128965, ENSG00000204463, ENSG00000172216, ENSG00000087074, ENSG00000139644	2071	35	19256	3.18786	0.988239	0.0868412	0.0860367
GOTERM_BP_DIRECT	GO0006497~protein lipidation	8	0.327466	0.00078	ENSG00000157954, ENSG00000148154, ENSG00000141580, ENSG00000057663, ENSG00000070540, ENSG00000168010, ENSG00000145782, ENSG00000102312	2071	16	19256	4.64896	0.988489	0.0868412	0.0860367
GOTERM_BP_DIRECT	GO0032436~positive regulation of proteasomal ubiquitin-dependent protein catabolic process	20	0.818666	0.000789	ENSG00000130311, ENSG00000107404, ENSG00000113712, ENSG00000170296, ENSG00000167196, ENSG00000116514, ENSG00000154447, ENSG00000204389, ENSG00000001084, ENSG00000204388, ENSG00000116030, ENSG00000137033, ENSG00000101843, ENSG00000178381, ENSG00000142208, ENSG00000100387, ENSG00000188612, ENSG00000103126, ENSG00000179262, ENSG00000105373	2071	81	19256	2.29578	0.989084	0.0868412	0.0860367
GOTERM_BP_DIRECT	GO0016567~protein ubiquitination	77	3.15186	0.000947	ENSG00000176871, ENSG00000175063, ENSG00000114423, ENSG00000154447, ENSG00000171621, ENSG00000163121, ENSG00000116044, ENSG00000168894, ENSG00000120833, ENSG00000144848, ENSG00000169189, ENSG00000100225, ENSG00000156381, ENSG00000100387, ENSG00000164934, ENSG00000070831, ENSG00000167967, ENSG00000131653, ENSG00000196470, ENSG00000158717, ENSG00000170142, ENSG00000159202, ENSG00000154359, ENSG0000…	2071	496	19256	1.44343	0.995562	0.10217	0.101223
GOTERM_BP_DIRECT	GO0006325~chromatin organization	45	1.842	0.000973	ENSG00000108468, ENSG00000163517, ENSG00000005302, ENSG00000006459, ENSG00000171720, ENSG00000133247, ENSG00000205581, ENSG00000204371, ENSG00000168556, ENSG00000143258, ENSG00000119403, ENSG00000167468, ENSG00000100429, ENSG00000120533, ENSG00000187531, ENSG00000204256, ENSG00000118418, ENSG00000061273, ENSG00000105393, ENSG00000108840, ENSG00000103510, ENSG00000143499, ENSG00000183955, ENSG0000…	2071	254	19256	1.64727	0.996196	0.103129	0.102174
GOTERM_BP_DIRECT	GO0016579~protein deubiquitination	24	0.982399	0.001	ENSG00000155313, ENSG00000152484, ENSG00000156256, ENSG00000154277, ENSG00000155100, ENSG00000114316, ENSG00000170312, ENSG00000135655, ENSG00000115233, ENSG00000055483, ENSG00000143258, ENSG00000121644, ENSG00000118503, ENSG00000083799, ENSG00000167770, ENSG00000121022, ENSG00000124356, ENSG00000140455, ENSG00000169914, ENSG00000166348, ENSG00000175390, ENSG00000180667, ENSG00000163874, ENSG0000…	2071	108	19256	2.06621	0.99673	0.104001	0.103038
GOTERM_BP_DIRECT	GO0045727~positive regulation of translation	20	0.818666	0.00108143	ENSG00000067560, ENSG00000198034, ENSG00000155100, ENSG00000099622, ENSG00000158828, ENSG00000165819, ENSG00000114416, ENSG00000104824, ENSG00000138668, ENSG00000166173, ENSG00000136997, ENSG00000185088, ENSG00000102317, ENSG00000122406, ENSG00000100227, ENSG00000100982, ENSG00000100353, ENSG00000102882, ENSG00000128422, ENSG00000141543	2071	83	19256	2.24046	0.997951	0.11048	0.109457
GOTERM_BP_DIRECT	GO0032543~mitochondrial translation	22	0.900532	0.00113505	ENSG00000132676, ENSG00000122140, ENSG00000146282, ENSG00000149792, ENSG00000198015, ENSG00000175110, ENSG00000197345, ENSG00000113048, ENSG00000082515, ENSG00000116898, ENSG00000112110, ENSG00000174547, ENSG00000175756, ENSG00000204316, ENSG00000115364, ENSG00000148824, ENSG00000154719, ENSG00000055950, ENSG00000262814, ENSG00000062582, ENSG00000162910, ENSG00000105364	2071	96	19256	2.13077	0.998492	0.113923	0.112868
GOTERM_BP_DIRECT	GO0031398~positive regulation of protein ubiquitination	19	0.777732	0.00131073	ENSG00000104312, ENSG00000050748, ENSG00000158828, ENSG00000044574, ENSG00000173163, ENSG00000114423, ENSG00000175104, ENSG00000171720, ENSG00000135018, ENSG00000136986, ENSG00000197329, ENSG00000110330, ENSG00000266094, ENSG00000101843, ENSG00000183255, ENSG00000131507, ENSG00000103126, ENSG00000127666, ENSG00000108465	2071	78	19256	2.26488	0.999449	0.12623	0.125061
GOTERM_BP_DIRECT	GO0016311~dephosphorylation	15	0.613999	0.00134556	ENSG00000163719, ENSG00000148690, ENSG00000158716, ENSG00000138814, ENSG00000162836, ENSG00000039650, ENSG00000107902, ENSG00000081721, ENSG00000171862, ENSG00000241360, ENSG00000138166, ENSG00000168101, ENSG00000167220, ENSG00000143507, ENSG00000149599	2071	54	19256	2.58276	0.999549	0.12623	0.125061
GOTERM_BP_DIRECT	GO0042149~cellular response to glucose starvation	15	0.613999	0.00134556	ENSG00000100151, ENSG00000044574, ENSG00000128272, ENSG00000118162, ENSG00000106617, ENSG00000132275, ENSG00000118689, ENSG00000116044, ENSG00000141682, ENSG00000172977, ENSG00000117394, ENSG00000147872, ENSG00000183696, ENSG00000275993, ENSG00000163874	2071	54	19256	2.58276	0.999549	0.12623	0.125061
GOTERM_BP_DIRECT	GO1904667~negative regulation of ubiquitin protein ligase activity	7	0.286533	0.00134592	ENSG00000125691, ENSG00000116670, ENSG00000122406, ENSG00000008988, ENSG00000164109, ENSG00000171863, ENSG00000142676	2071	13	19256	5.00657	0.99955	0.12623	0.125061
GOTERM_BP_DIRECT	GO0043066~negative regulation of apoptotic process	80	3.27466	0.00136917	ENSG00000129562, ENSG00000243678, ENSG00000113734, ENSG00000159335, ENSG00000154447, ENSG00000171862, ENSG00000198625, ENSG00000111276, ENSG00000139644, ENSG00000113013, ENSG00000145777, ENSG00000102804, ENSG00000166598, ENSG00000145779, ENSG00000120833, ENSG00000168374, ENSG00000122691, ENSG00000167601, ENSG00000112715, ENSG00000169230, ENSG00000171552, ENSG00000204463, ENSG00000159202, ENSG0000…	2071	526	19256	1.41413	0.999606	0.126339	0.125169
GOTERM_BP_DIRECT	GO0045116~protein neddylation	9	0.3684	0.00140622	ENSG00000137692, ENSG00000168090, ENSG00000166200, ENSG00000141030, ENSG00000121022, ENSG00000100387, ENSG00000198612, ENSG00000138663, ENSG00000114125	2071	22	19256	3.8037	0.999681	0.127698	0.126515
GOTERM_BP_DIRECT	GO0051091~positive regulation of sequence-specific DNA binding transcription factor activity	25	1.02333	0.00173606	ENSG00000138814, ENSG00000158828, ENSG00000153879, ENSG00000175104, ENSG00000132274, ENSG00000004975, ENSG00000173801, ENSG00000171862, ENSG00000082512, ENSG00000132170, ENSG00000121022, ENSG00000142208, ENSG00000108342, ENSG00000108840, ENSG00000215021, ENSG00000071564, ENSG00000175197, ENSG00000099956, ENSG00000175592, ENSG00000067066, ENSG00000068971, ENSG00000115966, ENSG00000142192, ENSG0000…	2071	119	19256	1.95335	0.999952	0.155187	0.153749
GOTERM_BP_DIRECT	GO0006366~transcription from RNA polymerase II promoter	42	1.7192	0.00185964	ENSG00000126351, ENSG00000153234, ENSG00000070444, ENSG00000105258, ENSG00000128272, ENSG00000177606, ENSG00000213928, ENSG00000172216, ENSG00000151014, ENSG00000136997, ENSG00000102804, ENSG00000163161, ENSG00000101216, ENSG00000125347, ENSG00000007080, ENSG00000164975, ENSG00000125740, ENSG00000136826, ENSG00000130522, ENSG00000197780, ENSG00000006704, ENSG00000197265, ENSG00000140307, ENSG0000…	2071	240	19256	1.62714	0.999976	0.163677	0.16216
GOTERM_BP_DIRECT	GO0016192~vesicle-mediated transport	41	1.67826	0.00191165	ENSG00000076944, ENSG00000123240, ENSG00000111711, ENSG00000242247, ENSG00000049245, ENSG00000129083, ENSG00000042753, ENSG00000120805, ENSG00000136854, ENSG00000157191, ENSG00000168374, ENSG00000225217, ENSG00000165527, ENSG00000185236, ENSG00000214078, ENSG00000101310, ENSG00000101199, ENSG00000161203, ENSG00000103496, ENSG00000105402, ENSG00000106636, ENSG00000105700, ENSG00000099954, ENSG0000…	2071	233	19256	1.63612	0.999982	0.164476	0.162952
GOTERM_BP_DIRECT	GO0046686~response to cadmium ion	10	0.409333	0.00194062	ENSG00000001084, ENSG00000012061, ENSG00000120053, ENSG00000121691, ENSG00000168393, ENSG00000170312, ENSG00000105220, ENSG00000166710, ENSG00000166347, ENSG00000111276	2071	28	19256	3.32069	0.999985	0.164476	0.162952
GOTERM_BP_DIRECT	GO0018279~protein N-linked glycosylation via asparagine	9	0.3684	0.00195497	ENSG00000129562, ENSG00000099958, ENSG00000134910, ENSG00000163902, ENSG00000198833, ENSG00000163527, ENSG00000102158, ENSG00000198856, ENSG00000228474	2071	23	19256	3.63832	0.999986	0.164476	0.162952
GOTERM_BP_DIRECT	GO0008360~regulation of cell shape	30	1.228	0.00208554	ENSG00000147010, ENSG00000151491, ENSG00000136238, ENSG00000153774, ENSG00000143878, ENSG00000162458, ENSG00000160255, ENSG00000130827, ENSG00000184922, ENSG00000277632, ENSG00000185658, ENSG00000067560, ENSG00000158856, ENSG00000112715, ENSG00000155366, ENSG00000180263, ENSG00000128283, ENSG00000118680, ENSG00000173156, ENSG00000115963, ENSG00000197702, ENSG00000188277, ENSG00000169398, ENSG0000…	2071	155	19256	1.7996	0.999994	0.172918	0.171316
GOTERM_BP_DIRECT	GO1905907~negative regulation of amyloid fibril formation	7	0.286533	0.00214221	ENSG00000109846, ENSG00000123349, ENSG00000155959, ENSG00000130164, ENSG00000143256, ENSG00000113068, ENSG00000101132	2071	14	19256	4.64896	0.999995	0.17508	0.173458
GOTERM_BP_DIRECT	GO0051085~chaperone mediated protein folding requiring cofactor	11	0.450266	0.00233709	ENSG00000168259, ENSG00000137094, ENSG00000100380, ENSG00000204389, ENSG00000204388, ENSG00000044574, ENSG00000225217, ENSG00000128228, ENSG00000115541, ENSG00000155304, ENSG00000113013	2071	34	19256	3.00815	0.999998	0.188317	0.186572
GOTERM_BP_DIRECT	GO0043123~positive regulation of I-kappaB kinaseNF-kappaB signaling	35	1.43266	0.00239011	ENSG00000103275, ENSG00000111711, ENSG00000158828, ENSG00000104529, ENSG00000175104, ENSG00000132274, ENSG00000179526, ENSG00000189171, ENSG00000116761, ENSG00000082512, ENSG00000125826, ENSG00000157593, ENSG00000101017, ENSG00000127666, ENSG00000067560, ENSG00000129353, ENSG00000155366, ENSG00000104312, ENSG00000100292, ENSG00000130303, ENSG00000111321, ENSG00000132024, ENSG00000134248, ENSG0000…	2071	192	19256	1.69493	0.999999	0.189915	0.188155
GOTERM_BP_DIRECT	GO0009267~cellular response to starvation	18	0.736799	0.00251644	ENSG00000101460, ENSG00000157954, ENSG00000217128, ENSG00000070540, ENSG00000154803, ENSG00000167196, ENSG00000116954, ENSG00000196139, ENSG00000136943, ENSG00000005893, ENSG00000025039, ENSG00000204371, ENSG00000141580, ENSG00000057663, ENSG00000125952, ENSG00000039523, ENSG00000166986, ENSG00000155090	2071	76	19256	2.20214	0.999999	0.197213	0.195386
GOTERM_BP_DIRECT	GO0008380~RNA splicing	36	1.4736	0.00255389	ENSG00000213782, ENSG00000140939, ENSG00000092199, ENSG00000108848, ENSG00000175324, ENSG00000197976, ENSG00000138433, ENSG00000065978, ENSG00000131981, ENSG00000060688, ENSG00000163166, ENSG00000119707, ENSG00000181817, ENSG00000087365, ENSG00000164610, ENSG00000106245, ENSG00000003756, ENSG00000105568, ENSG00000104897, ENSG00000147140, ENSG00000124380, ENSG00000131051, ENSG00000150459, ENSG0000…	2071	200	19256	1.67363	1	0.197443	0.195614
GOTERM_BP_DIRECT	GO0008283~cell proliferation	34	1.39173	0.0026591	ENSG00000132952, ENSG00000198363, ENSG00000012061, ENSG00000115758, ENSG00000163938, ENSG00000177606, ENSG00000132475, ENSG00000136877, ENSG00000139323, ENSG00000136997, ENSG00000136238, ENSG00000013810, ENSG00000117450, ENSG00000030110, ENSG00000007384, ENSG00000185650, ENSG00000100029, ENSG00000142208, ENSG00000188986, ENSG00000148344, ENSG00000108465, ENSG00000071626, ENSG00000175130, ENSG0000…	2071	186	19256	1.69962	1	0.202836	0.200957
GOTERM_BP_DIRECT	GO0070936~protein K48-linked ubiquitination	16	0.654932	0.00273213	ENSG00000175063, ENSG00000099804, ENSG00000070423, ENSG00000113558, ENSG00000170142, ENSG00000170035, ENSG00000077152, ENSG00000197329, ENSG00000168159, ENSG00000118503, ENSG00000159461, ENSG00000186187, ENSG00000107341, ENSG00000100387, ENSG00000140367, ENSG00000182247	2071	64	19256	2.32448	1	0.203745	0.201857
GOTERM_BP_DIRECT	GO0042147~retrograde transport, endosome to Golgi	19	0.777732	0.00274224	ENSG00000175582, ENSG00000100083, ENSG00000177951, ENSG00000070423, ENSG00000111711, ENSG00000106636, ENSG00000075785, ENSG00000049245, ENSG00000174567, ENSG00000007516, ENSG00000120805, ENSG00000172803, ENSG00000089006, ENSG00000101246, ENSG00000108433, ENSG00000149823, ENSG00000124222, ENSG00000123595, ENSG00000146556	2071	83	19256	2.12844	1	0.203745	0.201857
GOTERM_BP_DIRECT	GO0016477~cell migration	45	1.842	0.00286393	ENSG00000026508, ENSG00000147010, ENSG00000162704, ENSG00000169242, ENSG00000111676, ENSG00000170312, ENSG00000173801, ENSG00000171862, ENSG00000136238, ENSG00000149091, ENSG00000143878, ENSG00000168374, ENSG00000007384, ENSG00000142627, ENSG00000160255, ENSG00000104140, ENSG00000070831, ENSG00000214274, ENSG00000050820, ENSG00000167601, ENSG00000184922, ENSG00000215021, ENSG00000067560, ENSG0000…	2071	268	19256	1.56122	1	0.210058	0.208112
GOTERM_BP_DIRECT	GO0006974~cellular response to DNA damage stimulus	46	1.88293	0.00296213	ENSG00000185507, ENSG00000108468, ENSG00000165819, ENSG00000134574, ENSG00000175104, ENSG00000136997, ENSG00000172613, ENSG00000077152, ENSG00000187531, ENSG00000136273, ENSG00000142208, ENSG00000100387, ENSG00000105373, ENSG00000102882, ENSG00000182247, ENSG00000175197, ENSG00000070950, ENSG00000133315, ENSG00000184903, ENSG00000156256, ENSG00000131778, ENSG00000105327, ENSG00000163806, ENSG0000…	2071	276	19256	1.54965	1	0.214511	0.212523
GOTERM_BP_DIRECT	GO0071276~cellular response to cadmium ion	12	0.491199	0.00321253	ENSG00000142168, ENSG00000050748, ENSG00000100292, ENSG00000116030, ENSG00000185122, ENSG00000142208, ENSG00000177606, ENSG00000196139, ENSG00000187193, ENSG00000198417, ENSG00000204209, ENSG00000102882	2071	41	19256	2.72134	1	0.229406	0.227281
GOTERM_BP_DIRECT	GO2000434~regulation of protein neddylation	7	0.286533	0.00324801	ENSG00000137692, ENSG00000168090, ENSG00000166200, ENSG00000141030, ENSG00000121022, ENSG00000198612, ENSG00000138663	2071	15	19256	4.33903	1	0.229406	0.227281
GOTERM_BP_DIRECT	GO0030838~positive regulation of actin filament polymerization	14	0.573066	0.00335642	ENSG00000067560, ENSG00000128298, ENSG00000070087, ENSG00000006606, ENSG00000136717, ENSG00000128283, ENSG00000158092, ENSG00000006453, ENSG00000188277, ENSG00000165527, ENSG00000108342, ENSG00000125753, ENSG00000167617, ENSG00000163466	2071	53	19256	2.45606	1	0.23196	0.229811
GOTERM_BP_DIRECT	GO0042493~response to drug	48	1.9648	0.00336527	ENSG00000129562, ENSG00000073756, ENSG00000177606, ENSG00000170312, ENSG00000136877, ENSG00000136997, ENSG00000171862, ENSG00000133027, ENSG00000111276, ENSG00000118137, ENSG00000166311, ENSG00000142168, ENSG00000167543, ENSG00000023909, ENSG00000157193, ENSG00000127948, ENSG00000132170, ENSG00000030110, ENSG00000100348, ENSG00000147872, ENSG00000148346, ENSG00000100300, ENSG00000145730, ENSG0000…	2071	293	19256	1.52321	1	0.23196	0.229811
GOTERM_BP_DIRECT	GO0042274~ribosomal small subunit biogenesis	8	0.327466	0.00359205	ENSG00000233927, ENSG00000137154, ENSG00000118181, ENSG00000165792, ENSG00000126749, ENSG00000105193, ENSG00000171863, ENSG00000182774	2071	20	19256	3.71917	1	0.244645	0.242378
GOTERM_BP_DIRECT	GO0034975~protein folding in endoplasmic reticulum	6	0.2456	0.00378092	ENSG00000127022, ENSG00000166598, ENSG00000167004, ENSG00000044574, ENSG00000185624, ENSG00000179218	2071	11	19256	5.07159	1	0.248628	0.246325
GOTERM_BP_DIRECT	GO0000338~protein deneddylation	6	0.2456	0.00378092	ENSG00000168090, ENSG00000166200, ENSG00000141030, ENSG00000121022, ENSG00000198612, ENSG00000138663	2071	11	19256	5.07159	1	0.248628	0.246325
GOTERM_BP_DIRECT	GO1904668~positive regulation of ubiquitin protein ligase activity	6	0.2456	0.00378092	ENSG00000117399, ENSG00000175063, ENSG00000108106, ENSG00000105325, ENSG00000113558, ENSG00000171862	2071	11	19256	5.07159	1	0.248628	0.246325
GOTERM_BP_DIRECT	GO0014070~response to organic cyclic compound	15	0.613999	0.00389474	ENSG00000093010, ENSG00000130522, ENSG00000126067, ENSG00000105835, ENSG00000115966, ENSG00000114315, ENSG00000170312, ENSG00000167543, ENSG00000167397, ENSG00000030110, ENSG00000100348, ENSG00000147883, ENSG00000147872, ENSG00000148344, ENSG00000141543	2071	60	19256	2.32448	1	0.253202	0.250857
GOTERM_BP_DIRECT	GO0051881~regulation of mitochondrial membrane potential	10	0.409333	0.00421191	ENSG00000114120, ENSG00000142168, ENSG00000165672, ENSG00000114383, ENSG00000030110, ENSG00000158828, ENSG00000183010, ENSG00000169230, ENSG00000171552, ENSG00000213719	2071	31	19256	2.99933	1	0.270745	0.268237
GOTERM_BP_DIRECT	GO0045892~negative regulation of transcription, DNA-templated	85	3.47933	0.00446505	ENSG00000183207, ENSG00000126012, ENSG00000069011, ENSG00000108468, ENSG00000108788, ENSG00000015153, ENSG00000137309, ENSG00000104824, ENSG00000177606, ENSG00000175104, ENSG00000137504, ENSG00000196843, ENSG00000138433, ENSG00000198625, ENSG00000111276, ENSG00000226742, ENSG00000168214, ENSG00000100429, ENSG00000159692, ENSG00000132170, ENSG00000160570, ENSG00000123349, ENSG00000188986, ENSG0000…	2071	590	19256	1.33953	1	0.283828	0.281199
GOTERM_BP_DIRECT	GO0090261~positive regulation of inclusion body assembly	4	0.163733	0.00456303	ENSG00000087191, ENSG00000100519, ENSG00000099804, ENSG00000185122	2071	4	19256	9.29792	1	0.283883	0.281253
GOTERM_BP_DIRECT	GO0040008~regulation of growth	15	0.613999	0.00456514	ENSG00000183207, ENSG00000105568, ENSG00000104964, ENSG00000170035, ENSG00000171552, ENSG00000157456, ENSG00000170632, ENSG00000168556, ENSG00000172977, ENSG00000143162, ENSG00000163931, ENSG00000185787, ENSG00000185338, ENSG00000167967, ENSG00000101189	2071	61	19256	2.28637	1	0.283883	0.281253
GOTERM_BP_DIRECT	GO0071260~cellular response to mechanical stimulus	19	0.777732	0.00466751	ENSG00000073756, ENSG00000105887, ENSG00000105329, ENSG00000111321, ENSG00000169372, ENSG00000136238, ENSG00000001084, ENSG00000030110, ENSG00000137033, ENSG00000117394, ENSG00000120889, ENSG00000125347, ENSG00000120053, ENSG00000142208, ENSG00000101017, ENSG00000141522, ENSG00000176171, ENSG00000102882, ENSG00000051523	2071	87	19256	2.03058	1	0.287127	0.284467
GOTERM_BP_DIRECT	GO0051402~neuron apoptotic process	17	0.695866	0.00473839	ENSG00000153234, ENSG00000146072, ENSG00000196470, ENSG00000044574, ENSG00000064300, ENSG00000174775, ENSG00000142192, ENSG00000111676, ENSG00000171552, ENSG00000134259, ENSG00000136854, ENSG00000114023, ENSG00000125952, ENSG00000124155, ENSG00000176171, ENSG00000233276, ENSG00000167601	2071	74	19256	2.13601	1	0.288386	0.285715
GOTERM_BP_DIRECT	GO0051603~proteolysis involved in cellular protein catabolic process	13	0.532133	0.00481132	ENSG00000106588, ENSG00000101182, ENSG00000126067, ENSG00000044574, ENSG00000196365, ENSG00000142507, ENSG00000136943, ENSG00000136930, ENSG00000008018, ENSG00000100902, ENSG00000100600, ENSG00000164733, ENSG00000174080	2071	49	19256	2.4668	1	0.289743	0.287059
GOTERM_BP_DIRECT	GO0000209~protein polyubiquitination	31	1.26893	0.00566508	ENSG00000130311, ENSG00000104343, ENSG00000176871, ENSG00000156587, ENSG00000175063, ENSG00000108106, ENSG00000099804, ENSG00000094631, ENSG00000113558, ENSG00000134574, ENSG00000175104, ENSG00000170035, ENSG00000132274, ENSG00000077152, ENSG00000166971, ENSG00000125826, ENSG00000100387, ENSG00000140367, ENSG00000182247, ENSG00000198060, ENSG00000158717, ENSG00000167196, ENSG00000170142, ENSG0000…	2071	173	19256	1.6661	1	0.333667	0.330576
GOTERM_BP_DIRECT	GO0031146~SCF-dependent proteasomal ubiquitin-dependent protein catabolic process	13	0.532133	0.0057242	ENSG00000127585, ENSG00000127452, ENSG00000132879, ENSG00000113558, ENSG00000159069, ENSG00000151743, ENSG00000107829, ENSG00000118564, ENSG00000116663, ENSG00000158290, ENSG00000100387, ENSG00000269190, ENSG00000161243	2071	50	19256	2.41746	1	0.333667	0.330576
GOTERM_BP_DIRECT	GO0045995~regulation of embryonic development	12	0.491199	0.00577399	ENSG00000183207, ENSG00000116044, ENSG00000154429, ENSG00000117505, ENSG00000187778, ENSG00000119396, ENSG00000204463, ENSG00000181649, ENSG00000170312, ENSG00000151014, ENSG00000151332, ENSG00000170322	2071	44	19256	2.5358	1	0.333667	0.330576
GOTERM_BP_DIRECT	GO1900026~positive regulation of substrate adhesion-dependent cell spreading	12	0.491199	0.00577399	ENSG00000158856, ENSG00000196924, ENSG00000118137, ENSG00000185043, ENSG00000107140, ENSG00000110492, ENSG00000070831, ENSG00000185624, ENSG00000179218, ENSG00000136238, ENSG00000163466, ENSG00000197747	2071	44	19256	2.5358	1	0.333667	0.330576
GOTERM_BP_DIRECT	GO1990440~positive regulation of transcription from RNA polymerase II promoter in response to endoplasmic reticulum stress	6	0.2456	0.00591227	ENSG00000175197, ENSG00000213676, ENSG00000044574, ENSG00000128272, ENSG00000162772, ENSG00000172216	2071	12	19256	4.64896	1	0.335308	0.332202
GOTERM_BP_DIRECT	GO0008285~negative regulation of cell proliferation	68	2.78346	0.00591962	ENSG00000116809, ENSG00000070444, ENSG00000073756, ENSG00000137309, ENSG00000276085, ENSG00000174775, ENSG00000177606, ENSG00000133027, ENSG00000171862, ENSG00000198625, ENSG00000111276, ENSG00000140682, ENSG00000168214, ENSG00000159692, ENSG00000030110, ENSG00000135919, ENSG00000185359, ENSG00000169429, ENSG00000155090, ENSG00000136826, ENSG00000175592, ENSG00000003756, ENSG00000133639, ENSG0000…	2071	459	19256	1.37747	1	0.335308	0.332202
GOTERM_BP_DIRECT	GO0008284~positive regulation of cell proliferation	79	3.23373	0.00633979	ENSG00000103495, ENSG00000101193, ENSG00000115758, ENSG00000105835, ENSG00000197696, ENSG00000174775, ENSG00000171862, ENSG00000175505, ENSG00000111276, ENSG00000058085, ENSG00000145777, ENSG00000102804, ENSG00000172428, ENSG00000170889, ENSG00000082512, ENSG00000005022, ENSG00000185950, ENSG00000124356, ENSG00000108342, ENSG00000164136, ENSG00000105472, ENSG00000141577, ENSG00000103496, ENSG0000…	2071	549	19256	1.33795	1	0.353873	0.350594
GOTERM_BP_DIRECT	GO0001666~response to hypoxia	32	1.30986	0.00649793	ENSG00000153234, ENSG00000140939, ENSG00000136856, ENSG00000180176, ENSG00000023330, ENSG00000107438, ENSG00000196365, ENSG00000132155, ENSG00000111276, ENSG00000166598, ENSG00000163161, ENSG00000117394, ENSG00000100348, ENSG00000083444, ENSG00000145730, ENSG00000176171, ENSG00000214274, ENSG00000127445, ENSG00000067560, ENSG00000110911, ENSG00000109846, ENSG00000112715, ENSG00000100292, ENSG0000…	2071	182	19256	1.6348	1	0.353873	0.350594
GOTERM_BP_DIRECT	GO1901017~negative regulation of potassium ion transmembrane transporter activity	5	0.204666	0.00652557	ENSG00000135932, ENSG00000172939, ENSG00000077522, ENSG00000198648, ENSG00000171862	2071	8	19256	5.8112	1	0.353873	0.350594
GOTERM_BP_DIRECT	GO0006654~phosphatidic acid biosynthetic process	10	0.409333	0.00661849	ENSG00000127220, ENSG00000176454, ENSG00000162836, ENSG00000138678, ENSG00000065357, ENSG00000026652, ENSG00000129219, ENSG00000153933, ENSG00000145214, ENSG00000149091	2071	33	19256	2.81755	1	0.353873	0.350594
GOTERM_BP_DIRECT	GO0000413~protein peptidyl-prolyl isomerization	10	0.409333	0.00661849	ENSG00000166794, ENSG00000114857, ENSG00000168938, ENSG00000171960, ENSG00000134285, ENSG00000084072, ENSG00000004478, ENSG00000131013, ENSG00000127445, ENSG00000108179	2071	33	19256	2.81755	1	0.353873	0.350594
GOTERM_BP_DIRECT	GO0006099~tricarboxylic acid cycle	10	0.409333	0.00661849	ENSG00000067829, ENSG00000146701, ENSG00000119689, ENSG00000163541, ENSG00000172340, ENSG00000062485, ENSG00000182054, ENSG00000131828, ENSG00000204370, ENSG00000101365	2071	33	19256	2.81755	1	0.353873	0.350594
GOTERM_BP_DIRECT	GO0051301~cell division	58	2.37413	0.00674847	ENSG00000175063, ENSG00000108106, ENSG00000065135, ENSG00000173207, ENSG00000013810, ENSG00000007080, ENSG00000105393, ENSG00000070831, ENSG00000167967, ENSG00000164611, ENSG00000099812, ENSG00000183955, ENSG00000175470, ENSG00000156256, ENSG00000154473, ENSG00000129055, ENSG00000145919, ENSG00000084764, ENSG00000169679, ENSG00000168303, ENSG00000116670, ENSG00000176915, ENSG00000127955, ENSG0000…	2071	382	19256	1.41173	1	0.355287	0.351996
GOTERM_BP_DIRECT	GO0006890~retrograde vesicle-mediated transport, Golgi to ER	13	0.532133	0.00676915	ENSG00000175582, ENSG00000100151, ENSG00000113734, ENSG00000170348, ENSG00000111481, ENSG00000142186, ENSG00000136240, ENSG00000168374, ENSG00000136152, ENSG00000265808, ENSG00000184432, ENSG00000125991, ENSG00000100196	2071	51	19256	2.37006	1	0.355287	0.351996
GOTERM_BP_DIRECT	GO0006397~mRNA processing	37	1.51453	0.00687349	ENSG00000213782, ENSG00000165819, ENSG00000104824, ENSG00000175324, ENSG00000110063, ENSG00000197976, ENSG00000138433, ENSG00000065978, ENSG00000131981, ENSG00000156304, ENSG00000204272, ENSG00000163166, ENSG00000185650, ENSG00000119707, ENSG00000181817, ENSG00000087365, ENSG00000003756, ENSG00000104897, ENSG00000147140, ENSG00000124380, ENSG00000131051, ENSG00000111786, ENSG00000150459, ENSG0000…	2071	220	19256	1.56374	1	0.35642	0.353118
GOTERM_BP_DIRECT	GO0042177~negative regulation of protein catabolic process	12	0.491199	0.00691533	ENSG00000196924, ENSG00000116670, ENSG00000164109, ENSG00000135919, ENSG00000112335, ENSG00000167705, ENSG00000157168, ENSG00000142920, ENSG00000198625, ENSG00000173039, ENSG00000127445, ENSG00000108465	2071	45	19256	2.47945	1	0.35642	0.353118
GOTERM_BP_DIRECT	GO0000122~negative regulation of transcription from RNA polymerase II promoter	129	5.28039	0.00705399	ENSG00000116809, ENSG00000108468, ENSG00000070444, ENSG00000154803, ENSG00000175104, ENSG00000196843, ENSG00000138433, ENSG00000198625, ENSG00000023734, ENSG00000119403, ENSG00000132170, ENSG00000124831, ENSG00000167967, ENSG00000136826, ENSG00000175197, ENSG00000112715, ENSG00000131931, ENSG00000006704, ENSG00000189060, ENSG00000112033, ENSG00000158711, ENSG00000135334, ENSG00000118689, ENSG0000…	2071	967	19256	1.24036	1	0.360321	0.356982
GOTERM_BP_DIRECT	GO0006626~protein targeting to mitochondrion	9	0.3684	0.00761279	ENSG00000185825, ENSG00000173726, ENSG00000099800, ENSG00000134375, ENSG00000100225, ENSG00000107959, ENSG00000126768, ENSG00000100300, ENSG00000104980	2071	28	19256	2.98862	1	0.375455	0.371976
GOTERM_BP_DIRECT	GO0090200~positive regulation of release of cytochrome c from mitochondria	9	0.3684	0.00761279	ENSG00000141682, ENSG00000030110, ENSG00000105327, ENSG00000158828, ENSG00000105185, ENSG00000176171, ENSG00000114023, ENSG00000011422, ENSG00000108179	2071	28	19256	2.98862	1	0.375455	0.371976
GOTERM_BP_DIRECT	GO1902042~negative regulation of extrinsic apoptotic signaling pathway via death domain receptors	9	0.3684	0.00761279	ENSG00000118503, ENSG00000100292, ENSG00000135926, ENSG00000162734, ENSG00000171552, ENSG00000132155, ENSG00000233276, ENSG00000164104, ENSG00000106366	2071	28	19256	2.98862	1	0.375455	0.371976
GOTERM_BP_DIRECT	GO0061436~establishment of skin barrier	9	0.3684	0.00761279	ENSG00000134317, ENSG00000136826, ENSG00000189143, ENSG00000148154, ENSG00000175793, ENSG00000066322, ENSG00000186832, ENSG00000103089, ENSG00000163347	2071	28	19256	2.98862	1	0.375455	0.371976
GOTERM_BP_DIRECT	GO0036211~protein modification process	17	0.695866	0.00804095	ENSG00000155313, ENSG00000103275, ENSG00000103174, ENSG00000104774, ENSG00000156587, ENSG00000099804, ENSG00000108106, ENSG00000163902, ENSG00000006837, ENSG00000167196, ENSG00000081721, ENSG00000100949, ENSG00000221983, ENSG00000187778, ENSG00000109472, ENSG00000163930, ENSG00000109323	2071	78	19256	2.02647	1	0.393182	0.389539
GOTERM_BP_DIRECT	GO0051973~positive regulation of telomerase activity	10	0.409333	0.00815979	ENSG00000136826, ENSG00000115484, ENSG00000169116, ENSG00000102977, ENSG00000039650, ENSG00000151414, ENSG00000136997, ENSG00000128513, ENSG00000102882, ENSG00000096384	2071	34	19256	2.73468	1	0.395612	0.391947
GOTERM_BP_DIRECT	GO0030308~negative regulation of cell growth	24	0.982399	0.00850314	ENSG00000022267, ENSG00000109846, ENSG00000153487, ENSG00000130303, ENSG00000105568, ENSG00000133639, ENSG00000105329, ENSG00000110888, ENSG00000154803, ENSG00000159346, ENSG00000112033, ENSG00000111276, ENSG00000111012, ENSG00000007341, ENSG00000186010, ENSG00000204389, ENSG00000143537, ENSG00000132170, ENSG00000204388, ENSG00000164823, ENSG00000135919, ENSG00000169418, ENSG00000149547, ENSG0000…	2071	127	19256	1.75709	1	0.401213	0.397496
GOTERM_BP_DIRECT	GO1904263~positive regulation of TORC1 signaling	8	0.327466	0.00852063	ENSG00000165782, ENSG00000100726, ENSG00000133706, ENSG00000157020, ENSG00000127580, ENSG00000154803, ENSG00000134248, ENSG00000025039	2071	23	19256	3.23406	1	0.401213	0.397496
GOTERM_BP_DIRECT	GO0006897~endocytosis	35	1.43266	0.00857321	ENSG00000129048, ENSG00000147010, ENSG00000136717, ENSG00000174775, ENSG00000173548, ENSG00000177548, ENSG00000119522, ENSG00000157191, ENSG00000157193, ENSG00000105290, ENSG00000147894, ENSG00000104140, ENSG00000070831, ENSG00000239672, ENSG00000148248, ENSG00000100284, ENSG00000161203, ENSG00000105443, ENSG00000198576, ENSG00000176783, ENSG00000075785, ENSG00000142192, ENSG00000197324, ENSG0000…	2071	208	19256	1.56455	1	0.401213	0.397496
GOTERM_BP_DIRECT	GO0038066~p38MAPK cascade	6	0.2456	0.00876623	ENSG00000034152, ENSG00000185386, ENSG00000185650, ENSG00000115966, ENSG00000162889, ENSG00000128016	2071	13	19256	4.29135	1	0.401213	0.397496
GOTERM_BP_DIRECT	GO0006995~cellular response to nitrogen starvation	6	0.2456	0.00876623	ENSG00000101460, ENSG00000139112, ENSG00000057663, ENSG00000170296, ENSG00000114388, ENSG00000258102	2071	13	19256	4.29135	1	0.401213	0.397496
GOTERM_BP_DIRECT	GO0046902~regulation of mitochondrial membrane permeability	6	0.2456	0.00876623	ENSG00000141682, ENSG00000030110, ENSG00000005022, ENSG00000171552, ENSG00000176171, ENSG00000108179	2071	13	19256	4.29135	1	0.401213	0.397496
GOTERM_BP_DIRECT	GO0043248~proteasome assembly	6	0.2456	0.00876623	ENSG00000185627, ENSG00000155100, ENSG00000127922, ENSG00000130706, ENSG00000128789, ENSG00000180822	2071	13	19256	4.29135	1	0.401213	0.397496
GOTERM_BP_DIRECT	GO0016126~sterol biosynthetic process	7	0.286533	0.0090833	ENSG00000186480, ENSG00000170271, ENSG00000149809, ENSG00000079459, ENSG00000106617, ENSG00000147155, ENSG00000172893	2071	18	19256	3.61586	1	0.409178	0.405387
GOTERM_BP_DIRECT	GO0031396~regulation of protein ubiquitination	7	0.286533	0.0090833	ENSG00000051108, ENSG00000204389, ENSG00000204388, ENSG00000158828, ENSG00000135018, ENSG00000204209, ENSG00000096384	2071	18	19256	3.61586	1	0.409178	0.405387
GOTERM_BP_DIRECT	GO0001934~positive regulation of protein phosphorylation	35	1.43266	0.00921071	ENSG00000170271, ENSG00000158828, ENSG00000217128, ENSG00000154803, ENSG00000169242, ENSG00000139668, ENSG00000174775, ENSG00000171720, ENSG00000004975, ENSG00000136238, ENSG00000166971, ENSG00000089248, ENSG00000142208, ENSG00000101017, ENSG00000102882, ENSG00000127445, ENSG00000112715, ENSG00000182208, ENSG00000107404, ENSG00000110931, ENSG00000114416, ENSG00000111328, ENSG00000105329, ENSG0000…	2071	209	19256	1.55707	1	0.411676	0.407862
GOTERM_BP_DIRECT	GO0042542~response to hydrogen peroxide	13	0.532133	0.0093057	ENSG00000109846, ENSG00000158615, ENSG00000175592, ENSG00000100292, ENSG00000177606, ENSG00000142168, ENSG00000137074, ENSG00000165672, ENSG00000030110, ENSG00000188536, ENSG00000109321, ENSG00000121691, ENSG00000233276	2071	53	19256	2.28062	1	0.412697	0.408874
GOTERM_BP_DIRECT	GO0007264~small GTPase mediated signal transduction	23	0.941465	0.00946912	ENSG00000067560, ENSG00000130158, ENSG00000155366, ENSG00000100292, ENSG00000176783, ENSG00000137936, ENSG00000106615, ENSG00000138768, ENSG00000116954, ENSG00000115963, ENSG00000104805, ENSG00000136238, ENSG00000132254, ENSG00000070081, ENSG00000126858, ENSG00000167550, ENSG00000079337, ENSG00000104140, ENSG00000129219, ENSG00000070831, ENSG00000203879, ENSG00000140983, ENSG00000237441	2071	121	19256	1.76737	1	0.415614	0.411764
GOTERM_BP_DIRECT	GO0031647~regulation of protein stability	19	0.777732	0.00951677	ENSG00000129562, ENSG00000198363, ENSG00000094631, ENSG00000110651, ENSG00000114316, ENSG00000204463, ENSG00000064601, ENSG00000171720, ENSG00000005893, ENSG00000171862, ENSG00000055483, ENSG00000137074, ENSG00000179085, ENSG00000100225, ENSG00000123159, ENSG00000136908, ENSG00000140455, ENSG00000163444, ENSG00000127445	2071	93	19256	1.89958	1	0.415614	0.411764
GOTERM_BP_DIRECT	GO0045893~positive regulation of transcription, DNA-templated	98	4.01146	0.00967724	ENSG00000015153, ENSG00000029153, ENSG00000132170, ENSG00000141293, ENSG00000256950, ENSG00000007080, ENSG00000153391, ENSG00000136826, ENSG00000175197, ENSG00000156256, ENSG00000110931, ENSG00000077522, ENSG00000112033, ENSG00000110492, ENSG00000065427, ENSG00000143621, ENSG00000118689, ENSG00000188372, ENSG00000137193, ENSG00000134086, ENSG00000262814, ENSG00000126226, ENSG00000185787, ENSG0000…	2071	716	19256	1.27262	1	0.419421	0.415535
GOTERM_BP_DIRECT	GO0061077~chaperone-mediated protein folding	11	0.450266	0.00997104	ENSG00000115484, ENSG00000166794, ENSG00000110172, ENSG00000135624, ENSG00000170275, ENSG00000156261, ENSG00000134285, ENSG00000126602, ENSG00000101266, ENSG00000004478, ENSG00000106211	2071	41	19256	2.49456	1	0.428905	0.424931
GOTERM_BP_DIRECT	GO0007266~Rho protein signal transduction	14	0.573066	0.010151	ENSG00000067560, ENSG00000151491, ENSG00000128283, ENSG00000064300, ENSG00000173156, ENSG00000119326, ENSG00000143878, ENSG00000188277, ENSG00000205336, ENSG00000167617, ENSG00000039523, ENSG00000120063, ENSG00000076928, ENSG00000141522	2071	60	19256	2.16952	1	0.433387	0.429372
GOTERM_BP_DIRECT	GO0070370~cellular heat acclimation	4	0.163733	0.0104944	ENSG00000226742, ENSG00000230989, ENSG00000204389, ENSG00000204388	2071	5	19256	7.43834	1	0.438235	0.434175
GOTERM_BP_DIRECT	GO0019348~dolichol metabolic process	4	0.163733	0.0104944	ENSG00000000419, ENSG00000179085, ENSG00000136908, ENSG00000172269	2071	5	19256	7.43834	1	0.438235	0.434175
GOTERM_BP_DIRECT	GO0002183~cytoplasmic translational initiation	4	0.163733	0.0104944	ENSG00000084623, ENSG00000149100, ENSG00000161960, ENSG00000156976	2071	5	19256	7.43834	1	0.438235	0.434175
GOTERM_BP_DIRECT	GO0071243~cellular response to arsenic-containing substance	5	0.204666	0.0107537	ENSG00000100292, ENSG00000099875, ENSG00000178381, ENSG00000137449, ENSG00000108179	2071	9	19256	5.16551	1	0.442604	0.438504
GOTERM_BP_DIRECT	GO0097345~mitochondrial outer membrane permeabilization	5	0.204666	0.0107537	ENSG00000196072, ENSG00000126858, ENSG00000165637, ENSG00000140983, ENSG00000176171	2071	9	19256	5.16551	1	0.442604	0.438504
GOTERM_BP_DIRECT	GO0000027~ribosomal large subunit assembly	8	0.327466	0.0109341	ENSG00000113460, ENSG00000213553, ENSG00000131653, ENSG00000100316, ENSG00000122406, ENSG00000089157, ENSG00000105373, ENSG00000142676	2071	24	19256	3.09931	1	0.446816	0.442677
GOTERM_BP_DIRECT	GO0070301~cellular response to hydrogen peroxide	16	0.654932	0.0112492	ENSG00000136826, ENSG00000101460, ENSG00000094631, ENSG00000178607, ENSG00000170312, ENSG00000173039, ENSG00000198839, ENSG00000116044, ENSG00000118503, ENSG00000143878, ENSG00000185122, ENSG00000148346, ENSG00000163516, ENSG00000176171, ENSG00000167601, ENSG00000108179	2071	74	19256	2.01036	1	0.45609	0.451865
GOTERM_BP_DIRECT	GO0050790~regulation of catalytic activity	56	2.29226	0.0113205	ENSG00000129562, ENSG00000074964, ENSG00000023892, ENSG00000114942, ENSG00000138756, ENSG00000177606, ENSG00000064601, ENSG00000070081, ENSG00000119522, ENSG00000164253, ENSG00000188186, ENSG00000035681, ENSG00000108262, ENSG00000221978, ENSG00000101199, ENSG00000101310, ENSG00000108344, ENSG00000164733, ENSG00000175470, ENSG00000068971, ENSG00000174788, ENSG00000176915, ENSG00000125651, ENSG0000…	2071	376	19256	1.3848	1	0.45609	0.451865
GOTERM_BP_DIRECT	GO0006351~transcription, DNA-templated	21	0.859599	0.0117409	ENSG00000136826, ENSG00000076924, ENSG00000153234, ENSG00000131931, ENSG00000105258, ENSG00000134668, ENSG00000116954, ENSG00000155229, ENSG00000173039, ENSG00000147669, ENSG00000171703, ENSG00000186184, ENSG00000078399, ENSG00000102978, ENSG00000134480, ENSG00000178053, ENSG00000107175, ENSG00000145386, ENSG00000205937, ENSG00000102882, ENSG00000124641	2071	109	19256	1.79134	1	0.465292	0.460982
GOTERM_BP_DIRECT	GO1990090~cellular response to nerve growth factor stimulus	11	0.450266	0.0118566	ENSG00000118689, ENSG00000185043, ENSG00000044574, ENSG00000111229, ENSG00000100139, ENSG00000114315, ENSG00000165527, ENSG00000148346, ENSG00000142208, ENSG00000142192, ENSG00000171862	2071	42	19256	2.43517	1	0.465292	0.460982
GOTERM_BP_DIRECT	GO0007015~actin filament organization	25	1.02333	0.0119642	ENSG00000113758, ENSG00000147010, ENSG00000018189, ENSG00000198467, ENSG00000167460, ENSG00000136238, ENSG00000254999, ENSG00000120896, ENSG00000143878, ENSG00000070831, ENSG00000050820, ENSG00000067560, ENSG00000175130, ENSG00000155366, ENSG00000156232, ENSG00000118162, ENSG00000173156, ENSG00000115963, ENSG00000158092, ENSG00000116670, ENSG00000140416, ENSG00000075618, ENSG00000277443, ENSG0000…	2071	138	19256	1.68441	1	0.465292	0.460982
GOTERM_BP_DIRECT	GO0051017~actin filament bundle assembly	10	0.409333	0.0120417	ENSG00000158092, ENSG00000158856, ENSG00000128298, ENSG00000006453, ENSG00000151491, ENSG00000173156, ENSG00000075618, ENSG00000177425, ENSG00000277443, ENSG00000102024	2071	36	19256	2.58276	1	0.465292	0.460982
GOTERM_BP_DIRECT	GO0006536~glutamate metabolic process	6	0.2456	0.0124462	ENSG00000023909, ENSG00000059573, ENSG00000001084, ENSG00000120053, ENSG00000136877, ENSG00000125166	2071	14	19256	3.98482	1	0.465292	0.460982
GOTERM_BP_DIRECT	GO0010952~positive regulation of peptidase activity	6	0.2456	0.0124462	ENSG00000186010, ENSG00000005001, ENSG00000077942, ENSG00000158828, ENSG00000142192, ENSG00000068878	2071	14	19256	3.98482	1	0.465292	0.460982
GOTERM_BP_DIRECT	GO0098761~cellular response to interleukin-7	6	0.2456	0.0124462	ENSG00000167004, ENSG00000119318, ENSG00000123159, ENSG00000185624, ENSG00000143321, ENSG00000065978	2071	14	19256	3.98482	1	0.465292	0.460982
GOTERM_BP_DIRECT	GO0010950~positive regulation of endopeptidase activity	6	0.2456	0.0124462	ENSG00000100911, ENSG00000205155, ENSG00000169230, ENSG00000130706, ENSG00000115233, ENSG00000135334	2071	14	19256	3.98482	1	0.465292	0.460982
GOTERM_BP_DIRECT	GO0090110~cargo loading into COPII-coated vesicle	6	0.2456	0.0124462	ENSG00000157020, ENSG00000125875, ENSG00000101310, ENSG00000138069, ENSG00000138674, ENSG00000150961	2071	14	19256	3.98482	1	0.465292	0.460982
GOTERM_BP_DIRECT	GO0031397~negative regulation of protein ubiquitination	13	0.532133	0.0125249	ENSG00000160948, ENSG00000114316, ENSG00000162191, ENSG00000118503, ENSG00000204389, ENSG00000001084, ENSG00000161011, ENSG00000187531, ENSG00000204388, ENSG00000141480, ENSG00000057663, ENSG00000142208, ENSG00000100300	2071	55	19256	2.19769	1	0.465292	0.460982
GOTERM_BP_DIRECT	GO0031334~positive regulation of protein complex assembly	13	0.532133	0.0125249	ENSG00000112715, ENSG00000155366, ENSG00000105327, ENSG00000068971, ENSG00000217128, ENSG00000105329, ENSG00000157168, ENSG00000196611, ENSG00000131981, ENSG00000254999, ENSG00000030110, ENSG00000116030, ENSG00000167513	2071	55	19256	2.19769	1	0.465292	0.460982
GOTERM_BP_DIRECT	GO0070371~ERK1 and ERK2 cascade	13	0.532133	0.0125249	ENSG00000104312, ENSG00000154803, ENSG00000169032, ENSG00000170312, ENSG00000136997, ENSG00000065427, ENSG00000138166, ENSG00000126934, ENSG00000164086, ENSG00000185650, ENSG00000164924, ENSG00000130829, ENSG00000102882	2071	55	19256	2.19769	1	0.465292	0.460982
GOTERM_BP_DIRECT	GO0001649~osteoblast differentiation	23	0.941465	0.0137014	ENSG00000105202, ENSG00000171490, ENSG00000092199, ENSG00000197157, ENSG00000138623, ENSG00000211459, ENSG00000116604, ENSG00000167460, ENSG00000132475, ENSG00000196305, ENSG00000115541, ENSG00000142156, ENSG00000011028, ENSG00000187531, ENSG00000185386, ENSG00000142627, ENSG00000183684, ENSG00000142208, ENSG00000121691, ENSG00000122691, ENSG00000165732, ENSG00000019549, ENSG00000277632	2071	125	19256	1.71082	1	0.505715	0.50103
GOTERM_BP_DIRECT	GO0006289~nucleotide-excision repair	11	0.450266	0.0139992	ENSG00000172977, ENSG00000119318, ENSG00000012061, ENSG00000163161, ENSG00000136273, ENSG00000173163, ENSG00000134574, ENSG00000147400, ENSG00000188996, ENSG00000179262, ENSG00000155229	2071	43	19256	2.37854	1	0.513394	0.508638
GOTERM_BP_DIRECT	GO0009615~response to virus	21	0.859599	0.0142377	ENSG00000185507, ENSG00000106588, ENSG00000175592, ENSG00000130303, ENSG00000137309, ENSG00000115758, ENSG00000134419, ENSG00000132274, ENSG00000175334, ENSG00000171552, ENSG00000137504, ENSG00000159128, ENSG00000134248, ENSG00000133112, ENSG00000166311, ENSG00000142089, ENSG00000089127, ENSG00000102962, ENSG00000125651, ENSG00000180228, ENSG00000106211	2071	111	19256	1.75907	1	0.518816	0.514009
GOTERM_BP_DIRECT	GO0036258~multivesicular body assembly	9	0.3684	0.0144556	ENSG00000159210, ENSG00000160948, ENSG00000101421, ENSG00000165006, ENSG00000185359, ENSG00000182149, ENSG00000155975, ENSG00000083937, ENSG00000167987	2071	31	19256	2.6994	1	0.520129	0.515311
GOTERM_BP_DIRECT	GO0035307~positive regulation of protein dephosphorylation	9	0.3684	0.0144556	ENSG00000166311, ENSG00000011304, ENSG00000143933, ENSG00000176915, ENSG00000158828, ENSG00000105329, ENSG00000119383, ENSG00000125755, ENSG00000127445	2071	31	19256	2.6994	1	0.520129	0.515311
GOTERM_BP_DIRECT	GO0045732~positive regulation of protein catabolic process	18	0.736799	0.0145836	ENSG00000100083, ENSG00000105325, ENSG00000160948, ENSG00000075785, ENSG00000114423, ENSG00000111276, ENSG00000118564, ENSG00000158290, ENSG00000186010, ENSG00000118503, ENSG00000159210, ENSG00000100359, ENSG00000265808, ENSG00000131507, ENSG00000103126, ENSG00000163659, ENSG00000167705, ENSG00000101266	2071	90	19256	1.85958	1	0.521454	0.516623
GOTERM_BP_DIRECT	GO0007568~aging	32	1.30986	0.0158575	ENSG00000127022, ENSG00000073756, ENSG00000138814, ENSG00000196365, ENSG00000105835, ENSG00000177606, ENSG00000171862, ENSG00000077150, ENSG00000142168, ENSG00000167468, ENSG00000116044, ENSG00000023909, ENSG00000001084, ENSG00000030110, ENSG00000142208, ENSG00000160255, ENSG00000100300, ENSG00000164136, ENSG00000102882, ENSG00000233276, ENSG00000102265, ENSG00000163347, ENSG00000108515, ENSG0000…	2071	194	19256	1.53368	1	0.563483	0.558263
GOTERM_BP_DIRECT	GO0032092~positive regulation of protein binding	16	0.654932	0.0160441	ENSG00000104312, ENSG00000132329, ENSG00000075413, ENSG00000110888, ENSG00000142192, ENSG00000169251, ENSG00000136986, ENSG00000137312, ENSG00000096384, ENSG00000166971, ENSG00000159461, ENSG00000108342, ENSG00000166710, ENSG00000127666, ENSG00000142676, ENSG00000127445	2071	77	19256	1.93204	1	0.566594	0.561345
GOTERM_BP_DIRECT	GO0007049~cell cycle	53	2.16946	0.0161716	ENSG00000065135, ENSG00000173207, ENSG00000114383, ENSG00000169188, ENSG00000007080, ENSG00000178053, ENSG00000141577, ENSG00000167967, ENSG00000102882, ENSG00000175197, ENSG00000196470, ENSG00000131931, ENSG00000129055, ENSG00000107968, ENSG00000145919, ENSG00000168303, ENSG00000137193, ENSG00000083799, ENSG00000176915, ENSG00000134480, ENSG00000127955, ENSG00000101266, ENSG00000260916, ENSG0000…	2071	359	19256	1.37267	1	0.567594	0.562335
GOTERM_BP_DIRECT	GO0034101~erythrocyte homeostasis	5	0.204666	0.0164151	ENSG00000100292, ENSG00000117450, ENSG00000182774, ENSG00000105220, ENSG00000167601	2071	10	19256	4.64896	1	0.572012	0.566713
GOTERM_BP_DIRECT	GO0045944~positive regulation of transcription from RNA polymerase II promoter	153	6.26279	0.0164975	ENSG00000116809, ENSG00000105516, ENSG00000154803, ENSG00000174775, ENSG00000175104, ENSG00000137504, ENSG00000196843, ENSG00000198625, ENSG00000029153, ENSG00000132170, ENSG00000168374, ENSG00000141293, ENSG00000108342, ENSG00000167967, ENSG00000141456, ENSG00000102882, ENSG00000108465, ENSG00000136826, ENSG00000175197, ENSG00000175592, ENSG00000112715, ENSG00000107404, ENSG00000156256, ENSG0000…	2071	1201	19256	1.1845	1	0.572012	0.566713
GOTERM_BP_DIRECT	GO0006476~protein deacetylation	6	0.2456	0.0170454	ENSG00000100429, ENSG00000187531, ENSG00000094631, ENSG00000061273, ENSG00000171720, ENSG00000108840	2071	15	19256	3.71917	1	0.573627	0.568313
GOTERM_BP_DIRECT	GO0070262~peptidyl-serine dephosphorylation	6	0.2456	0.0170454	ENSG00000158092, ENSG00000158615, ENSG00000175470, ENSG00000138814, ENSG00000105568, ENSG00000196850	2071	15	19256	3.71917	1	0.573627	0.568313
GOTERM_BP_DIRECT	GO1902902~negative regulation of autophagosome assembly	6	0.2456	0.0170454	ENSG00000158828, ENSG00000265808, ENSG00000171055, ENSG00000101421, ENSG00000149557, ENSG00000204371	2071	15	19256	3.71917	1	0.573627	0.568313
GOTERM_BP_DIRECT	GO1904874~positive regulation of telomerase RNA localization to Cajal body	6	0.2456	0.0170454	ENSG00000183207, ENSG00000115484, ENSG00000145912, ENSG00000135624, ENSG00000156261, ENSG00000182117	2071	15	19256	3.71917	1	0.573627	0.568313
GOTERM_BP_DIRECT	GO0043328~protein targeting to vacuole involved in ubiquitin-dependent protein catabolic process via the multivesicular body sorting pathway	6	0.2456	0.0170454	ENSG00000159210, ENSG00000160948, ENSG00000165006, ENSG00000185359, ENSG00000155975, ENSG00000167987	2071	15	19256	3.71917	1	0.573627	0.568313
GOTERM_BP_DIRECT	GO0070536~protein K63-linked deubiquitination	9	0.3684	0.0175039	ENSG00000155313, ENSG00000121644, ENSG00000118503, ENSG00000083799, ENSG00000124356, ENSG00000182199, ENSG00000105393, ENSG00000115233, ENSG00000180667	2071	32	19256	2.61504	1	0.578844	0.573482
GOTERM_BP_DIRECT	GO0016239~positive regulation of macroautophagy	9	0.3684	0.0175039	ENSG00000100292, ENSG00000153130, ENSG00000158828, ENSG00000160360, ENSG00000065135, ENSG00000127580, ENSG00000147894, ENSG00000196235, ENSG00000176171	2071	32	19256	2.61504	1	0.578844	0.573482
GOTERM_BP_DIRECT	GO0045740~positive regulation of DNA replication	9	0.3684	0.0175039	ENSG00000137936, ENSG00000174775, ENSG00000177606, ENSG00000070831, ENSG00000170312, ENSG00000136238, ENSG00000167513, ENSG00000176208, ENSG00000174943	2071	32	19256	2.61504	1	0.578844	0.573482
GOTERM_BP_DIRECT	GO0009725~response to hormone	11	0.450266	0.0191336	ENSG00000176692, ENSG00000132855, ENSG00000127948, ENSG00000001084, ENSG00000196365, ENSG00000100348, ENSG00000155229, ENSG00000065833, ENSG00000233276, ENSG00000102265, ENSG00000214274	2071	45	19256	2.27283	1	0.625504	0.619709
GOTERM_BP_DIRECT	GO0006367~transcription initiation from RNA polymerase II promoter	11	0.450266	0.0191336	ENSG00000103495, ENSG00000105258, ENSG00000042429, ENSG00000197780, ENSG00000154582, ENSG00000168002, ENSG00000197265, ENSG00000163161, ENSG00000140307, ENSG00000134480, ENSG00000125651	2071	45	19256	2.27283	1	0.625504	0.619709
GOTERM_BP_DIRECT	GO1903298~negative regulation of hypoxia-induced intrinsic apoptotic signaling pathway	4	0.163733	0.0193185	ENSG00000140939, ENSG00000158828, ENSG00000149428, ENSG00000139644	2071	6	19256	6.19862	1	0.627961	0.622143
GOTERM_BP_DIRECT	GO0006417~regulation of translation	17	0.695866	0.0199884	ENSG00000152684, ENSG00000105887, ENSG00000099875, ENSG00000134759, ENSG00000114416, ENSG00000142192, ENSG00000116741, ENSG00000115211, ENSG00000120963, ENSG00000142541, ENSG00000118689, ENSG00000162385, ENSG00000205323, ENSG00000105290, ENSG00000102317, ENSG00000142208, ENSG00000144895	2071	86	19256	1.83796	1	0.643097	0.637139
GOTERM_BP_DIRECT	GO0006414~translational elongation	7	0.286533	0.0200651	ENSG00000178952, ENSG00000253626, ENSG00000100226, ENSG00000114942, ENSG00000156508, ENSG00000104529, ENSG00000101210	2071	21	19256	3.09931	1	0.643097	0.637139
GOTERM_BP_DIRECT	GO0008625~extrinsic apoptotic signaling pathway via death domain receptors	10	0.409333	0.0202338	ENSG00000196072, ENSG00000213782, ENSG00000160570, ENSG00000120889, ENSG00000170296, ENSG00000169372, ENSG00000204209, ENSG00000134259, ENSG00000132155, ENSG00000164104	2071	39	19256	2.38408	1	0.643097	0.637139
GOTERM_BP_DIRECT	GO0031333~negative regulation of protein complex assembly	10	0.409333	0.0202338	ENSG00000109846, ENSG00000094631, ENSG00000044574, ENSG00000185122, ENSG00000005893, ENSG00000070831, ENSG00000105373, ENSG00000132155, ENSG00000101782, ENSG00000136854	2071	39	19256	2.38408	1	0.643097	0.637139
GOTERM_BP_DIRECT	GO2001234~negative regulation of apoptotic signaling pathway	9	0.3684	0.0209873	ENSG00000116761, ENSG00000103495, ENSG00000153234, ENSG00000070444, ENSG00000178719, ENSG00000135926, ENSG00000065135, ENSG00000101266, ENSG00000139644	2071	33	19256	2.5358	1	0.648927	0.642915
GOTERM_BP_DIRECT	GO0043388~positive regulation of DNA binding	9	0.3684	0.0209873	ENSG00000143933, ENSG00000132170, ENSG00000114315, ENSG00000153879, ENSG00000136997, ENSG00000134259, ENSG00000164104, ENSG00000239672, ENSG00000011422	2071	33	19256	2.5358	1	0.648927	0.642915
GOTERM_BP_DIRECT	GO1900182~positive regulation of protein localization to nucleus	9	0.3684	0.0209873	ENSG00000171206, ENSG00000105329, ENSG00000064300, ENSG00000107140, ENSG00000142208, ENSG00000172057, ENSG00000170312, ENSG00000134248, ENSG00000108465	2071	33	19256	2.5358	1	0.648927	0.642915
GOTERM_BP_DIRECT	GO0002639~positive regulation of immunoglobulin production	8	0.327466	0.0210978	ENSG00000137033, ENSG00000128590, ENSG00000138207, ENSG00000105220, ENSG00000175505, ENSG00000204592, ENSG00000215021, ENSG00000103496	2071	27	19256	2.75494	1	0.648927	0.642915
GOTERM_BP_DIRECT	GO2001238~positive regulation of extrinsic apoptotic signaling pathway	8	0.327466	0.0210978	ENSG00000167004, ENSG00000083799, ENSG00000123689, ENSG00000135916, ENSG00000160570, ENSG00000125826, ENSG00000006327, ENSG00000111321	2071	27	19256	2.75494	1	0.648927	0.642915
GOTERM_BP_DIRECT	GO0015986~ATP synthesis coupled proton transport	8	0.327466	0.0210978	ENSG00000124172, ENSG00000173915, ENSG00000135390, ENSG00000156411, ENSG00000159199, ENSG00000241468, ENSG00000167283, ENSG00000169020	2071	27	19256	2.75494	1	0.648927	0.642915
GOTERM_BP_DIRECT	GO0071230~cellular response to amino acid stimulus	13	0.532133	0.0214398	ENSG00000133706, ENSG00000138668, ENSG00000116954, ENSG00000171552, ENSG00000172216, ENSG00000084636, ENSG00000134248, ENSG00000025039, ENSG00000116586, ENSG00000142156, ENSG00000188186, ENSG00000109270, ENSG00000185338	2071	59	19256	2.0487	1	0.64961	0.643592
GOTERM_BP_DIRECT	GO0051289~protein homotetramerization	13	0.532133	0.0214398	ENSG00000156256, ENSG00000115419, ENSG00000130703, ENSG00000065833, ENSG00000196218, ENSG00000116761, ENSG00000167110, ENSG00000182199, ENSG00000130529, ENSG00000125753, ENSG00000100024, ENSG00000165704, ENSG00000166710	2071	59	19256	2.0487	1	0.64961	0.643592
GOTERM_BP_DIRECT	GO0046718~viral entry into host cell	19	0.777732	0.0214606	ENSG00000161638, ENSG00000196352, ENSG00000173020, ENSG00000110651, ENSG00000130164, ENSG00000073060, ENSG00000170312, ENSG00000118640, ENSG00000166311, ENSG00000168028, ENSG00000204389, ENSG00000204388, ENSG00000168003, ENSG00000105281, ENSG00000142627, ENSG00000185896, ENSG00000167601, ENSG00000164733, ENSG00000163347	2071	101	19256	1.74911	1	0.64961	0.643592
GOTERM_BP_DIRECT	GO0034198~cellular response to amino acid starvation	11	0.450266	0.0221636	ENSG00000101460, ENSG00000133706, ENSG00000128272, ENSG00000127580, ENSG00000104824, ENSG00000154803, ENSG00000118162, ENSG00000116954, ENSG00000114388, ENSG00000162772, ENSG00000102882	2071	46	19256	2.22342	1	0.666244	0.660072
GOTERM_BP_DIRECT	GO0000187~activation of MAPK activity	15	0.613999	0.0222431	ENSG00000130513, ENSG00000169032, ENSG00000110651, ENSG00000157168, ENSG00000198648, ENSG00000142168, ENSG00000119986, ENSG00000138166, ENSG00000126934, ENSG00000034152, ENSG00000164086, ENSG00000185386, ENSG00000167779, ENSG00000130829, ENSG00000055208	2071	73	19256	1.91053	1	0.666244	0.660072
GOTERM_BP_DIRECT	GO0061621~canonical glycolysis	6	0.2456	0.0226438	ENSG00000108515, ENSG00000141959, ENSG00000067057, ENSG00000067225, ENSG00000111669, ENSG00000152556	2071	16	19256	3.48672	1	0.674715	0.668464
GOTERM_BP_DIRECT	GO0009408~response to heat	12	0.491199	0.0234596	ENSG00000140682, ENSG00000142168, ENSG00000109846, ENSG00000163453, ENSG00000001084, ENSG00000204520, ENSG00000069345, ENSG00000119718, ENSG00000142208, ENSG00000111361, ENSG00000115211, ENSG00000106211	2071	53	19256	2.10519	1	0.684551	0.678209
GOTERM_BP_DIRECT	GO0043491~protein kinase B signaling	12	0.491199	0.0234596	ENSG00000173846, ENSG00000105329, ENSG00000185650, ENSG00000142627, ENSG00000175634, ENSG00000154803, ENSG00000101017, ENSG00000142208, ENSG00000157168, ENSG00000171862, ENSG00000167601, ENSG00000277632	2071	53	19256	2.10519	1	0.684551	0.678209
GOTERM_BP_DIRECT	GO0006613~cotranslational protein targeting to membrane	5	0.204666	0.0236347	ENSG00000182934, ENSG00000120725, ENSG00000058262, ENSG00000153037, ENSG00000124783	2071	11	19256	4.22633	1	0.684551	0.678209
GOTERM_BP_DIRECT	GO1903715~regulation of aerobic respiration	5	0.204666	0.0236347	ENSG00000213465, ENSG00000182199, ENSG00000142208, ENSG00000105373, ENSG00000176171	2071	11	19256	4.22633	1	0.684551	0.678209
GOTERM_BP_DIRECT	GO0010591~regulation of lamellipodium assembly	5	0.204666	0.0236347	ENSG00000158856, ENSG00000077549, ENSG00000142627, ENSG00000070831, ENSG00000136238	2071	11	19256	4.22633	1	0.684551	0.678209
GOTERM_BP_DIRECT	GO0070555~response to interleukin-1	10	0.409333	0.0236919	ENSG00000166311, ENSG00000134070, ENSG00000104312, ENSG00000001084, ENSG00000104964, ENSG00000142192, ENSG00000175104, ENSG00000273841, ENSG00000051523, ENSG00000173039	2071	40	19256	2.32448	1	0.684551	0.678209
GOTERM_BP_DIRECT	GO0071222~cellular response to lipopolysaccharide	31	1.26893	0.0246722	ENSG00000175104, ENSG00000172216, ENSG00000196843, ENSG00000162892, ENSG00000034152, ENSG00000204498, ENSG00000148346, ENSG00000108342, ENSG00000101017, ENSG00000108262, ENSG00000100300, ENSG00000081041, ENSG00000166710, ENSG00000169429, ENSG00000167601, ENSG00000127666, ENSG00000106366, ENSG00000128016, ENSG00000067560, ENSG00000138029, ENSG00000112033, ENSG00000173039, ENSG00000168884, ENSG0000…	2071	193	19256	1.49345	1	0.709295	0.702724
GOTERM_BP_DIRECT	GO0030511~positive regulation of transforming growth factor beta receptor signaling pathway	9	0.3684	0.0249342	ENSG00000140682, ENSG00000168556, ENSG00000100603, ENSG00000120053, ENSG00000147883, ENSG00000154803, ENSG00000123159, ENSG00000103126, ENSG00000096384	2071	34	19256	2.46122	1	0.709695	0.70312
GOTERM_BP_DIRECT	GO0048144~fibroblast proliferation	9	0.3684	0.0249342	ENSG00000254999, ENSG00000117450, ENSG00000064300, ENSG00000174775, ENSG00000185787, ENSG00000170312, ENSG00000173207, ENSG00000233276, ENSG00000071626	2071	34	19256	2.46122	1	0.709695	0.70312
GOTERM_BP_DIRECT	GO0001836~release of cytochrome c from mitochondria	7	0.286533	0.0251436	ENSG00000141682, ENSG00000126709, ENSG00000030110, ENSG00000105327, ENSG00000175793, ENSG00000177606, ENSG00000171552	2071	22	19256	2.95843	1	0.712112	0.705515
GOTERM_BP_DIRECT	GO0043065~positive regulation of apoptotic process	48	1.9648	0.0253458	ENSG00000073756, ENSG00000136717, ENSG00000128272, ENSG00000137409, ENSG00000154803, ENSG00000119383, ENSG00000172059, ENSG00000177606, ENSG00000177425, ENSG00000114023, ENSG00000166311, ENSG00000142168, ENSG00000145779, ENSG00000139289, ENSG00000035664, ENSG00000143878, ENSG00000132170, ENSG00000030110, ENSG00000163161, ENSG00000035681, ENSG00000163602, ENSG00000142208, ENSG00000100300, ENSG0000…	2071	328	19256	1.36067	1	0.714301	0.707684
GOTERM_BP_DIRECT	GO0035066~positive regulation of histone acetylation	8	0.327466	0.0255928	ENSG00000183207, ENSG00000105329, ENSG00000142192, ENSG00000115524, ENSG00000196843, ENSG00000165732, ENSG00000102882, ENSG00000019549	2071	28	19256	2.65655	1	0.717727	0.711078
GOTERM_BP_DIRECT	GO0007005~mitochondrion organization	16	0.654932	0.0273365	ENSG00000158828, ENSG00000196365, ENSG00000105649, ENSG00000179526, ENSG00000114120, ENSG00000160072, ENSG00000165672, ENSG00000126858, ENSG00000118508, ENSG00000106153, ENSG00000102125, ENSG00000104064, ENSG00000277443, ENSG00000140983, ENSG00000215021, ENSG00000128654	2071	82	19256	1.81423	1	0.762889	0.755822
GOTERM_BP_DIRECT	GO0010595~positive regulation of endothelial cell migration	14	0.573066	0.0276142	ENSG00000112715, ENSG00000176692, ENSG00000104522, ENSG00000179218, ENSG00000073060, ENSG00000136238, ENSG00000143878, ENSG00000161671, ENSG00000126458, ENSG00000142208, ENSG00000148346, ENSG00000105220, ENSG00000163874, ENSG00000050820	2071	68	19256	1.91428	1	0.766897	0.759792
GOTERM_BP_DIRECT	GO0006464~cellular protein modification process	18	0.736799	0.028889	ENSG00000155313, ENSG00000103275, ENSG00000103174, ENSG00000104774, ENSG00000156587, ENSG00000099804, ENSG00000108106, ENSG00000163902, ENSG00000006837, ENSG00000167196, ENSG00000081721, ENSG00000100949, ENSG00000144848, ENSG00000221983, ENSG00000187778, ENSG00000109472, ENSG00000163930, ENSG00000109323	2071	97	19256	1.72539	1	0.798424	0.791028
GOTERM_BP_DIRECT	GO0031573~intra-S DNA damage checkpoint	6	0.2456	0.0293072	ENSG00000136273, ENSG00000115966, ENSG00000188996, ENSG00000154920, ENSG00000172613, ENSG00000172732	2071	17	19256	3.28162	1	0.800157	0.792744
GOTERM_BP_DIRECT	GO0001732~formation of cytoplasmic translation initiation complex	6	0.2456	0.0293072	ENSG00000178982, ENSG00000084623, ENSG00000149100, ENSG00000125977, ENSG00000100353, ENSG00000175390	2071	17	19256	3.28162	1	0.800157	0.792744
GOTERM_BP_DIRECT	GO0006891~intra-Golgi vesicle-mediated transport	9	0.3684	0.0293712	ENSG00000175582, ENSG00000111481, ENSG00000105402, ENSG00000136152, ENSG00000129083, ENSG00000184432, ENSG00000108433, ENSG00000133103, ENSG00000172007	2071	35	19256	2.39089	1	0.800157	0.792744
GOTERM_BP_DIRECT	GO0016241~regulation of macroautophagy	12	0.491199	0.030234	ENSG00000172803, ENSG00000154277, ENSG00000089006, ENSG00000094631, ENSG00000106615, ENSG00000178607, ENSG00000131100, ENSG00000135018, ENSG00000136888, ENSG00000143882, ENSG00000090989, ENSG00000014216	2071	55	19256	2.02864	1	0.81206	0.804537
GOTERM_BP_DIRECT	GO0071407~cellular response to organic cyclic compound	12	0.491199	0.030234	ENSG00000103241, ENSG00000130669, ENSG00000105329, ENSG00000142208, ENSG00000163659, ENSG00000170312, ENSG00000172216, ENSG00000141522, ENSG00000051523, ENSG00000111276, ENSG00000096384, ENSG00000277632	2071	55	19256	2.02864	1	0.81206	0.804537
GOTERM_BP_DIRECT	GO0051496~positive regulation of stress fiber assembly	12	0.491199	0.030234	ENSG00000067560, ENSG00000118137, ENSG00000155366, ENSG00000074964, ENSG00000120896, ENSG00000070087, ENSG00000079337, ENSG00000140416, ENSG00000107140, ENSG00000070831, ENSG00000136238, ENSG00000197747	2071	55	19256	2.02864	1	0.81206	0.804537
GOTERM_BP_DIRECT	GO0048102~autophagic cell death	4	0.163733	0.0311334	ENSG00000185896, ENSG00000136943, ENSG00000176171, ENSG00000111276	2071	7	19256	5.3131	1	0.828439	0.820764
GOTERM_BP_DIRECT	GO0010941~regulation of cell death	4	0.163733	0.0311334	ENSG00000109846, ENSG00000153487, ENSG00000104529, ENSG00000164924	2071	7	19256	5.3131	1	0.828439	0.820764
GOTERM_BP_DIRECT	GO0006605~protein targeting	10	0.409333	0.0318311	ENSG00000135506, ENSG00000105401, ENSG00000182934, ENSG00000170296, ENSG00000123159, ENSG00000140854, ENSG00000164924, ENSG00000005893, ENSG00000142676, ENSG00000051128	2071	42	19256	2.21379	1	0.832828	0.825113
GOTERM_BP_DIRECT	GO0071356~cellular response to tumor necrosis factor	24	0.982399	0.0318426	ENSG00000146072, ENSG00000104763, ENSG00000006606, ENSG00000276085, ENSG00000114315, ENSG00000173039, ENSG00000100906, ENSG00000116044, ENSG00000100889, ENSG00000185043, ENSG00000086666, ENSG00000185650, ENSG00000142208, ENSG00000101017, ENSG00000148346, ENSG00000102962, ENSG00000127554, ENSG00000169429, ENSG00000102882, ENSG00000051523, ENSG00000163874, ENSG00000277632, ENSG00000128016, ENSG0000…	2071	143	19256	1.56049	1	0.832828	0.825113
GOTERM_BP_DIRECT	GO0032202~telomere assembly	3	0.1228	0.0321718	ENSG00000092330, ENSG00000102977, ENSG00000128513	2071	3	19256	9.29792	1	0.832828	0.825113
GOTERM_BP_DIRECT	GO0032226~positive regulation of synaptic transmission, dopaminergic	3	0.1228	0.0321718	ENSG00000158828, ENSG00000141480, ENSG00000137312	2071	3	19256	9.29792	1	0.832828	0.825113
GOTERM_BP_DIRECT	GO0048385~regulation of retinoic acid receptor signaling pathway	3	0.1228	0.0321718	ENSG00000162496, ENSG00000100603, ENSG00000196139	2071	3	19256	9.29792	1	0.832828	0.825113
GOTERM_BP_DIRECT	GO0006561~proline biosynthetic process	3	0.1228	0.0321718	ENSG00000143811, ENSG00000059573, ENSG00000183010	2071	3	19256	9.29792	1	0.832828	0.825113
GOTERM_BP_DIRECT	GO0014823~response to activity	12	0.491199	0.0340987	ENSG00000010256, ENSG00000135932, ENSG00000023909, ENSG00000001084, ENSG00000180176, ENSG00000113734, ENSG00000185122, ENSG00000121691, ENSG00000170312, ENSG00000112033, ENSG00000171862, ENSG00000051523	2071	56	19256	1.99241	1	0.873531	0.865438
GOTERM_BP_DIRECT	GO0048662~negative regulation of smooth muscle cell proliferation	9	0.3684	0.0343225	ENSG00000136826, ENSG00000093010, ENSG00000118503, ENSG00000100292, ENSG00000132170, ENSG00000164136, ENSG00000112033, ENSG00000169418, ENSG00000214274	2071	36	19256	2.32448	1	0.873531	0.865438
GOTERM_BP_DIRECT	GO0045860~positive regulation of protein kinase activity	13	0.532133	0.0343549	ENSG00000076604, ENSG00000163806, ENSG00000106617, ENSG00000150630, ENSG00000084764, ENSG00000189056, ENSG00000034152, ENSG00000161010, ENSG00000169398, ENSG00000103126, ENSG00000204209, ENSG00000055208, ENSG00000143543	2071	63	19256	1.91862	1	0.873531	0.865438
GOTERM_BP_DIRECT	GO0043525~positive regulation of neuron apoptotic process	13	0.532133	0.0343549	ENSG00000067560, ENSG00000175197, ENSG00000099804, ENSG00000105327, ENSG00000128272, ENSG00000115966, ENSG00000142192, ENSG00000177606, ENSG00000118689, ENSG00000148346, ENSG00000070831, ENSG00000277632, ENSG00000127445	2071	63	19256	1.91862	1	0.873531	0.865438
GOTERM_BP_DIRECT	GO0001889~liver development	17	0.695866	0.0354981	ENSG00000105516, ENSG00000115966, ENSG00000114315, ENSG00000153879, ENSG00000174775, ENSG00000138668, ENSG00000177606, ENSG00000136877, ENSG00000130175, ENSG00000173039, ENSG00000244122, ENSG00000172845, ENSG00000147883, ENSG00000165527, ENSG00000100024, ENSG00000127554, ENSG00000108465	2071	92	19256	1.71809	1	0.898604	0.890279
GOTERM_BP_DIRECT	GO0006468~protein phosphorylation	68	2.78346	0.0357062	ENSG00000075413, ENSG00000006837, ENSG00000151414, ENSG00000138756, ENSG00000134070, ENSG00000159692, ENSG00000070831, ENSG00000102882, ENSG00000105397, ENSG00000275993, ENSG00000110931, ENSG00000107968, ENSG00000169032, ENSG00000198612, ENSG00000163291, ENSG00000008128, ENSG00000113240, ENSG00000169679, ENSG00000166200, ENSG00000137193, ENSG00000173846, ENSG00000204344, ENSG00000169398, ENSG0000…	2071	501	19256	1.26199	1	0.899892	0.891555
GOTERM_BP_DIRECT	GO0048010~vascular endothelial growth factor receptor signaling pathway	8	0.327466	0.0364483	ENSG00000112715, ENSG00000176692, ENSG00000114738, ENSG00000169398, ENSG00000162889, ENSG00000050820, ENSG00000167601, ENSG00000150630	2071	30	19256	2.47945	1	0.906697	0.898298
GOTERM_BP_DIRECT	GO0042176~regulation of protein catabolic process	6	0.2456	0.0370857	ENSG00000159210, ENSG00000115758, ENSG00000175166, ENSG00000116857, ENSG00000185359, ENSG00000108344	2071	18	19256	3.09931	1	0.906697	0.898298
GOTERM_BP_DIRECT	GO0048384~retinoic acid receptor signaling pathway	6	0.2456	0.0370857	ENSG00000067066, ENSG00000095794, ENSG00000132170, ENSG00000100603, ENSG00000172819, ENSG00000204231	2071	18	19256	3.09931	1	0.906697	0.898298
GOTERM_BP_DIRECT	GO0032469~endoplasmic reticulum calcium ion homeostasis	6	0.2456	0.0370857	ENSG00000145349, ENSG00000051108, ENSG00000178719, ENSG00000030110, ENSG00000113811, ENSG00000139644	2071	18	19256	3.09931	1	0.906697	0.898298
GOTERM_BP_DIRECT	GO0043403~skeletal muscle tissue regeneration	6	0.2456	0.0370857	ENSG00000108515, ENSG00000138814, ENSG00000105887, ENSG00000196531, ENSG00000006652, ENSG00000233276	2071	18	19256	3.09931	1	0.906697	0.898298
GOTERM_BP_DIRECT	GO0006103~2-oxoglutarate metabolic process	6	0.2456	0.0370857	ENSG00000119689, ENSG00000182054, ENSG00000120053, ENSG00000137944, ENSG00000125166, ENSG00000101365	2071	18	19256	3.09931	1	0.906697	0.898298
GOTERM_BP_DIRECT	GO0071318~cellular response to ATP	6	0.2456	0.0370857	ENSG00000142168, ENSG00000073756, ENSG00000166598, ENSG00000130529, ENSG00000241360, ENSG00000136425	2071	18	19256	3.09931	1	0.906697	0.898298
GOTERM_BP_DIRECT	GO0051247~positive regulation of protein metabolic process	7	0.286533	0.0377027	ENSG00000136826, ENSG00000105887, ENSG00000105329, ENSG00000142208, ENSG00000142192, ENSG00000122641, ENSG00000100906	2071	24	19256	2.71189	1	0.913971	0.905504
GOTERM_BP_DIRECT	GO0045861~negative regulation of proteolysis	7	0.286533	0.0377027	ENSG00000101439, ENSG00000094631, ENSG00000142208, ENSG00000135919, ENSG00000204463, ENSG00000121552, ENSG00000160213	2071	24	19256	2.71189	1	0.913971	0.905504
GOTERM_BP_DIRECT	GO0043122~regulation of I-kappaB kinaseNF-kappaB signaling	9	0.3684	0.0398096	ENSG00000076604, ENSG00000123240, ENSG00000082512, ENSG00000161011, ENSG00000086666, ENSG00000056558, ENSG00000175104, ENSG00000214078, ENSG00000106211	2071	37	19256	2.26166	1	0.952931	0.944103
GOTERM_BP_DIRECT	GO2001244~positive regulation of intrinsic apoptotic signaling pathway	9	0.3684	0.0398096	ENSG00000175197, ENSG00000166289, ENSG00000185825, ENSG00000141682, ENSG00000196470, ENSG00000105327, ENSG00000154803, ENSG00000127952, ENSG00000180228	2071	37	19256	2.26166	1	0.952931	0.944103
GOTERM_BP_DIRECT	GO0034614~cellular response to reactive oxygen species	9	0.3684	0.0398096	ENSG00000165672, ENSG00000050748, ENSG00000110931, ENSG00000140416, ENSG00000142208, ENSG00000177606, ENSG00000126432, ENSG00000196139, ENSG00000102882	2071	37	19256	2.26166	1	0.952931	0.944103
GOTERM_BP_DIRECT	GO0001558~regulation of cell growth	15	0.613999	0.0410099	ENSG00000103274, ENSG00000111666, ENSG00000130669, ENSG00000008128, ENSG00000116586, ENSG00000145349, ENSG00000137692, ENSG00000163453, ENSG00000116670, ENSG00000120833, ENSG00000090006, ENSG00000107175, ENSG00000050820, ENSG00000163875, ENSG00000163930	2071	79	19256	1.76543	1	0.96947	0.960489
GOTERM_BP_DIRECT	GO0001541~ovarian follicle development	10	0.409333	0.0417283	ENSG00000142168, ENSG00000112715, ENSG00000184903, ENSG00000119718, ENSG00000171552, ENSG00000172216, ENSG00000136997, ENSG00000122641, ENSG00000115211, ENSG00000214274	2071	44	19256	2.11316	1	0.96947	0.960489
GOTERM_BP_DIRECT	GO0030855~epithelial cell differentiation	17	0.695866	0.0422256	ENSG00000112715, ENSG00000109107, ENSG00000140519, ENSG00000112667, ENSG00000170312, ENSG00000171345, ENSG00000158710, ENSG00000151632, ENSG00000131981, ENSG00000140682, ENSG00000186395, ENSG00000166340, ENSG00000132170, ENSG00000186832, ENSG00000128422, ENSG00000164733, ENSG00000163435	2071	94	19256	1.68154	1	0.96947	0.960489
GOTERM_BP_DIRECT	GO0034097~response to cytokine	11	0.450266	0.042641	ENSG00000077150, ENSG00000175592, ENSG00000067066, ENSG00000114738, ENSG00000147883, ENSG00000177606, ENSG00000148344, ENSG00000171552, ENSG00000162889, ENSG00000173039, ENSG00000102265	2071	51	19256	2.00543	1	0.96947	0.960489
GOTERM_BP_DIRECT	GO0006446~regulation of translational initiation	8	0.327466	0.0428629	ENSG00000178982, ENSG00000082153, ENSG00000063046, ENSG00000119718, ENSG00000114784, ENSG00000173812, ENSG00000156976, ENSG00000106211	2071	31	19256	2.39946	1	0.96947	0.960489
GOTERM_BP_DIRECT	GO0043162~ubiquitin-dependent protein catabolic process via the multivesicular body sorting pathway	8	0.327466	0.0428629	ENSG00000070423, ENSG00000160948, ENSG00000094631, ENSG00000101421, ENSG00000165006, ENSG00000155975, ENSG00000083937, ENSG00000167987	2071	31	19256	2.39946	1	0.96947	0.960489
GOTERM_BP_DIRECT	GO0061462~protein localization to lysosome	5	0.204666	0.0430424	ENSG00000188186, ENSG00000118162, ENSG00000110651, ENSG00000134248, ENSG00000198715	2071	13	19256	3.57612	1	0.96947	0.960489
GOTERM_BP_DIRECT	GO0035493~SNARE complex assembly	5	0.204666	0.0430424	ENSG00000049245, ENSG00000118640, ENSG00000136854, ENSG00000117533, ENSG00000103496	2071	13	19256	3.57612	1	0.96947	0.960489
GOTERM_BP_DIRECT	GO0016578~histone deubiquitination	5	0.204666	0.0430424	ENSG00000055483, ENSG00000143258, ENSG00000156256, ENSG00000120533, ENSG00000140455	2071	13	19256	3.57612	1	0.96947	0.960489
GOTERM_BP_DIRECT	GO0045953~negative regulation of natural killer cell mediated cytotoxicity	5	0.204666	0.0430424	ENSG00000204642, ENSG00000204520, ENSG00000141480, ENSG00000127554, ENSG00000204592	2071	13	19256	3.57612	1	0.96947	0.960489
GOTERM_BP_DIRECT	GO0071712~ER-associated misfolded protein catabolic process	5	0.204666	0.0430424	ENSG00000070010, ENSG00000151092, ENSG00000128228, ENSG00000204463, ENSG00000136986	2071	13	19256	3.57612	1	0.96947	0.960489
GOTERM_BP_DIRECT	GO0010917~negative regulation of mitochondrial membrane potential	5	0.204666	0.0430424	ENSG00000141682, ENSG00000153291, ENSG00000169230, ENSG00000051620, ENSG00000176171	2071	13	19256	3.57612	1	0.96947	0.960489
GOTERM_BP_DIRECT	GO1901029~negative regulation of mitochondrial outer membrane permeabilization involved in apoptotic signaling pathway	5	0.204666	0.0430424	ENSG00000204389, ENSG00000001084, ENSG00000030110, ENSG00000005022, ENSG00000169100	2071	13	19256	3.57612	1	0.96947	0.960489
GOTERM_BP_DIRECT	GO0040015~negative regulation of multicellular organism growth	5	0.204666	0.0430424	ENSG00000130513, ENSG00000120833, ENSG00000100600, ENSG00000125124, ENSG00000087460	2071	13	19256	3.57612	1	0.96947	0.960489
GOTERM_BP_DIRECT	GO0010458~exit from mitosis	5	0.204666	0.0430424	ENSG00000175470, ENSG00000175063, ENSG00000108106, ENSG00000151491, ENSG00000101421	2071	13	19256	3.57612	1	0.96947	0.960489
GOTERM_BP_DIRECT	GO0045022~early endosome to late endosome transport	7	0.286533	0.0452487	ENSG00000166971, ENSG00000051009, ENSG00000196924, ENSG00000159210, ENSG00000075785, ENSG00000170310, ENSG00000167705	2071	25	19256	2.60342	1	0.98592	0.976786
GOTERM_BP_DIRECT	GO0006418~tRNA aminoacylation for protein translation	7	0.286533	0.0452487	ENSG00000106105, ENSG00000133706, ENSG00000146282, ENSG00000134440, ENSG00000166986, ENSG00000196305, ENSG00000065427	2071	25	19256	2.60342	1	0.98592	0.976786
GOTERM_BP_DIRECT	GO0048870~cell motility	9	0.3684	0.0458508	ENSG00000254999, ENSG00000165410, ENSG00000169398, ENSG00000142627, ENSG00000169032, ENSG00000129219, ENSG00000075618, ENSG00000171862, ENSG00000136238	2071	38	19256	2.20214	1	0.98592	0.976786
GOTERM_BP_DIRECT	GO0006166~purine ribonucleoside salvage	4	0.163733	0.0458981	ENSG00000198805, ENSG00000156110, ENSG00000198931, ENSG00000165704	2071	8	19256	4.64896	1	0.98592	0.976786
GOTERM_BP_DIRECT	GO0048227~plasma membrane to endosome transport	4	0.163733	0.0458981	ENSG00000173163, ENSG00000100359, ENSG00000108774, ENSG00000111540	2071	8	19256	4.64896	1	0.98592	0.976786
GOTERM_BP_DIRECT	GO1903071~positive regulation of ER-associated ubiquitin-dependent protein catabolic process	4	0.163733	0.0458981	ENSG00000051108, ENSG00000185825, ENSG00000116044, ENSG00000135018	2071	8	19256	4.64896	1	0.98592	0.976786
GOTERM_BP_DIRECT	GO0006517~protein deglycosylation	4	0.163733	0.0458981	ENSG00000104774, ENSG00000151092, ENSG00000167280, ENSG00000198408	2071	8	19256	4.64896	1	0.98592	0.976786
GOTERM_BP_DIRECT	GO0031668~cellular response to extracellular stimulus	6	0.2456	0.046013	ENSG00000153234, ENSG00000175592, ENSG00000104964, ENSG00000147883, ENSG00000104518, ENSG00000167601	2071	19	19256	2.93619	1	0.98592	0.976786
GOTERM_BP_DIRECT	GO1902236~negative regulation of endoplasmic reticulum stress-induced intrinsic apoptotic signaling pathway	6	0.2456	0.046013	ENSG00000051108, ENSG00000204389, ENSG00000178719, ENSG00000171552, ENSG00000107175, ENSG00000139644	2071	19	19256	2.93619	1	0.98592	0.976786
GOTERM_BP_DIRECT	GO2000251~positive regulation of actin cytoskeleton reorganization	6	0.2456	0.046013	ENSG00000128298, ENSG00000006453, ENSG00000108342, ENSG00000174775, ENSG00000070831, ENSG00000143575	2071	19	19256	2.93619	1	0.98592	0.976786
GOTERM_BP_DIRECT	GO0061136~regulation of proteasomal protein catabolic process	6	0.2456	0.046013	ENSG00000100911, ENSG00000158828, ENSG00000007384, ENSG00000233276, ENSG00000115233, ENSG00000136159	2071	19	19256	2.93619	1	0.98592	0.976786
GOTERM_BP_DIRECT	GO0033044~regulation of chromosome organization	6	0.2456	0.046013	ENSG00000183207, ENSG00000166582, ENSG00000153391, ENSG00000187778, ENSG00000170322, ENSG00000167513	2071	19	19256	2.93619	1	0.98592	0.976786
GOTERM_BP_DIRECT	GO0060997~dendritic spine morphogenesis	6	0.2456	0.046013	ENSG00000107404, ENSG00000198576, ENSG00000094631, ENSG00000070831, ENSG00000171862, ENSG00000106299	2071	19	19256	2.93619	1	0.98592	0.976786
GOTERM_BP_DIRECT	GO0042752~regulation of circadian rhythm	13	0.532133	0.047123	ENSG00000069696, ENSG00000050748, ENSG00000134107, ENSG00000095794, ENSG00000147140, ENSG00000138668, ENSG00000213639, ENSG00000171720, ENSG00000170312, ENSG00000151014, ENSG00000132170, ENSG00000179094, ENSG00000155090	2071	66	19256	1.83141	1	1	0.990909
GOTERM_BP_DIRECT	GO0034644~cellular response to UV	12	0.491199	0.0477524	ENSG00000166311, ENSG00000158290, ENSG00000183207, ENSG00000073756, ENSG00000172428, ENSG00000030110, ENSG00000165819, ENSG00000128272, ENSG00000188976, ENSG00000134574, ENSG00000100387, ENSG00000136997	2071	59	19256	1.8911	1	1	0.990909
GOTERM_BP_DIRECT	GO0032418~lysosome localization	8	0.327466	0.0499634	ENSG00000196072, ENSG00000165782, ENSG00000105700, ENSG00000094631, ENSG00000174996, ENSG00000154803, ENSG00000105649, ENSG00000140995	2071	32	19256	2.32448	1	1	0.990909
GOTERM_BP_DIRECT	GO0042771~intrinsic apoptotic signaling pathway in response to DNA damage by p53 class mediator	8	0.327466	0.0499634	ENSG00000181026, ENSG00000185088, ENSG00000105327, ENSG00000100603, ENSG00000204463, ENSG00000174307, ENSG00000168209, ENSG00000176208	2071	32	19256	2.32448	1	1	0.990909
GOTERM_BP_DIRECT	GO0006402~mRNA catabolic process	8	0.327466	0.0499634	ENSG00000204389, ENSG00000204388, ENSG00000165819, ENSG00000197157, ENSG00000172795, ENSG00000178607, ENSG00000204392, ENSG00000128016	2071	32	19256	2.32448	1	1	0.990909
GOTERM_BP_DIRECT	GO0030036~actin cytoskeleton organization	28	1.14613	0.0524276	ENSG00000074964, ENSG00000070087, ENSG00000107438, ENSG00000162704, ENSG00000132254, ENSG00000136238, ENSG00000116489, ENSG00000196923, ENSG00000104140, ENSG00000070831, ENSG00000067560, ENSG00000105443, ENSG00000158856, ENSG00000077549, ENSG00000197461, ENSG00000131435, ENSG00000180263, ENSG00000077522, ENSG00000136068, ENSG00000115963, ENSG00000196924, ENSG00000163110, ENSG00000107140, ENSG0000…	2071	182	19256	1.43045	1	1	0.990909
GOTERM_BP_DIRECT	GO0001890~placenta development	9	0.3684	0.0524617	ENSG00000142168, ENSG00000132170, ENSG00000137154, ENSG00000169398, ENSG00000181649, ENSG00000111276, ENSG00000214274, ENSG00000096384, ENSG00000110330	2071	39	19256	2.14567	1	1	0.990909
GOTERM_BP_DIRECT	GO0031663~lipopolysaccharide-mediated signaling pathway	9	0.3684	0.0524617	ENSG00000134070, ENSG00000104312, ENSG00000105329, ENSG00000142208, ENSG00000073060, ENSG00000102882, ENSG00000127666, ENSG00000100906, ENSG00000277632	2071	39	19256	2.14567	1	1	0.990909
GOTERM_BP_DIRECT	GO0007032~endosome organization	9	0.3684	0.0524617	ENSG00000166971, ENSG00000051009, ENSG00000166289, ENSG00000178038, ENSG00000161011, ENSG00000155252, ENSG00000173548, ENSG00000083937, ENSG00000111540	2071	39	19256	2.14567	1	1	0.990909
GOTERM_BP_DIRECT	GO0032355~response to estradiol	19	0.777732	0.0532459	ENSG00000109846, ENSG00000073756, ENSG00000197461, ENSG00000180176, ENSG00000105329, ENSG00000173153, ENSG00000179218, ENSG00000171862, ENSG00000136997, ENSG00000136854, ENSG00000111276, ENSG00000167468, ENSG00000120833, ENSG00000109321, ENSG00000121691, ENSG00000145730, ENSG00000141644, ENSG00000105220, ENSG00000233276	2071	112	19256	1.57733	1	1	0.990909
GOTERM_BP_DIRECT	GO0090316~positive regulation of intracellular protein transport	7	0.286533	0.0536689	ENSG00000198363, ENSG00000173846, ENSG00000018189, ENSG00000039523, ENSG00000070831, ENSG00000141577, ENSG00000125991	2071	26	19256	2.50329	1	1	0.990909
GOTERM_BP_DIRECT	GO0006914~autophagy	24	0.982399	0.0542541	ENSG00000068354, ENSG00000123240, ENSG00000158717, ENSG00000148572, ENSG00000130734, ENSG00000094631, ENSG00000070540, ENSG00000127580, ENSG00000170296, ENSG00000138069, ENSG00000135018, ENSG00000132254, ENSG00000139644, ENSG00000083937, ENSG00000164253, ENSG00000169228, ENSG00000139112, ENSG00000161011, ENSG00000057663, ENSG00000147894, ENSG00000100299, ENSG00000101421, ENSG00000123395, ENSG0000…	2071	151	19256	1.47782	1	1	0.990909
GOTERM_BP_DIRECT	GO0051764~actin crosslink formation	5	0.204666	0.0552808	ENSG00000196924, ENSG00000128298, ENSG00000006453, ENSG00000151491, ENSG00000277443	2071	14	19256	3.32069	1	1	0.990909
GOTERM_BP_DIRECT	GO1902176~negative regulation of oxidative stress-induced intrinsic apoptotic signaling pathway	5	0.204666	0.0552808	ENSG00000140939, ENSG00000116044, ENSG00000142208, ENSG00000233276, ENSG00000106211	2071	14	19256	3.32069	1	1	0.990909
GOTERM_BP_DIRECT	GO0036465~synaptic vesicle recycling	5	0.204666	0.0552808	ENSG00000011347, ENSG00000177879, ENSG00000105649, ENSG00000108262, ENSG00000129219	2071	14	19256	3.32069	1	1	0.990909
GOTERM_BP_DIRECT	GO1904996~positive regulation of leukocyte adhesion to vascular endothelial cell	5	0.204666	0.0552808	ENSG00000067560, ENSG00000160255, ENSG00000175104, ENSG00000110492, ENSG00000173039	2071	14	19256	3.32069	1	1	0.990909
GOTERM_BP_DIRECT	GO2000010~positive regulation of protein localization to cell surface	6	0.2456	0.0561072	ENSG00000142208, ENSG00000108961, ENSG00000173548, ENSG00000166900, ENSG00000096384, ENSG00000103496	2071	20	19256	2.78938	1	1	0.990909
GOTERM_BP_DIRECT	GO0007007~inner mitochondrial membrane organization	6	0.2456	0.0561072	ENSG00000106554, ENSG00000102125, ENSG00000136997, ENSG00000113013, ENSG00000173436, ENSG00000128654	2071	20	19256	2.78938	1	1	0.990909
GOTERM_BP_DIRECT	GO0014067~negative regulation of phosphatidylinositol 3-kinase signaling	6	0.2456	0.0561072	ENSG00000136826, ENSG00000124356, ENSG00000135919, ENSG00000122691, ENSG00000105373, ENSG00000171862	2071	20	19256	2.78938	1	1	0.990909
GOTERM_BP_DIRECT	GO0032435~negative regulation of proteasomal ubiquitin-dependent protein catabolic process	8	0.327466	0.0577647	ENSG00000163602, ENSG00000123159, ENSG00000162191, ENSG00000204463, ENSG00000105373, ENSG00000273841, ENSG00000142676, ENSG00000096384	2071	33	19256	2.25404	1	1	0.990909
GOTERM_BP_DIRECT	GO0051092~positive regulation of NF-kappaB transcription factor activity	25	1.02333	0.0580867	ENSG00000175104, ENSG00000132274, ENSG00000134070, ENSG00000116761, ENSG00000100902, ENSG00000082512, ENSG00000125826, ENSG00000160255, ENSG00000101017, ENSG00000127666, ENSG00000104312, ENSG00000105887, ENSG00000105329, ENSG00000142192, ENSG00000134248, ENSG00000173039, ENSG00000137312, ENSG00000171206, ENSG00000165672, ENSG00000204389, ENSG00000185043, ENSG00000204388, ENSG00000167550, ENSG0000…	2071	160	19256	1.4528	1	1	0.990909
GOTERM_BP_DIRECT	GO0090148~membrane fission	9	0.3684	0.0596541	ENSG00000159210, ENSG00000160948, ENSG00000101421, ENSG00000165006, ENSG00000185359, ENSG00000090989, ENSG00000155975, ENSG00000083937, ENSG00000167987	2071	40	19256	2.09203	1	1	0.990909
GOTERM_BP_DIRECT	GO0045600~positive regulation of fat cell differentiation	11	0.450266	0.0597067	ENSG00000132170, ENSG00000185650, ENSG00000139668, ENSG00000130529, ENSG00000142208, ENSG00000172216, ENSG00000151014, ENSG00000112033, ENSG00000163874, ENSG00000019549, ENSG00000128016	2071	54	19256	1.89402	1	1	0.990909
GOTERM_BP_DIRECT	GO0090398~cellular senescence	11	0.450266	0.0597067	ENSG00000156831, ENSG00000172977, ENSG00000070444, ENSG00000050748, ENSG00000034152, ENSG00000185386, ENSG00000147883, ENSG00000174775, ENSG00000169032, ENSG00000179218, ENSG00000111276	2071	54	19256	1.89402	1	1	0.990909
GOTERM_BP_DIRECT	GO0044752~response to human chorionic gonadotropin	3	0.1228	0.0597806	ENSG00000023909, ENSG00000001084, ENSG00000136997	2071	4	19256	6.97344	1	1	0.990909
GOTERM_BP_DIRECT	GO1990258~histone glutamine methylation	3	0.1228	0.0597806	ENSG00000188573, ENSG00000105202, ENSG00000187531	2071	4	19256	6.97344	1	1	0.990909
GOTERM_BP_DIRECT	GO0019673~GDP-mannose metabolic process	3	0.1228	0.0597806	ENSG00000104522, ENSG00000000419, ENSG00000143774	2071	4	19256	6.97344	1	1	0.990909
GOTERM_BP_DIRECT	GO0045903~positive regulation of translational fidelity	3	0.1228	0.0597806	ENSG00000130741, ENSG00000101391, ENSG00000170889	2071	4	19256	6.97344	1	1	0.990909
GOTERM_BP_DIRECT	GO0009301~snRNA transcription	3	0.1228	0.0597806	ENSG00000132952, ENSG00000104976, ENSG00000164975	2071	4	19256	6.97344	1	1	0.990909
GOTERM_BP_DIRECT	GO0097061~dendritic spine organization	3	0.1228	0.0597806	ENSG00000100151, ENSG00000100600, ENSG00000143761	2071	4	19256	6.97344	1	1	0.990909
GOTERM_BP_DIRECT	GO1990441~negative regulation of transcription from RNA polymerase II promoter in response to endoplasmic reticulum stress	3	0.1228	0.0597806	ENSG00000158092, ENSG00000177606, ENSG00000139644	2071	4	19256	6.97344	1	1	0.990909
GOTERM_BP_DIRECT	GO0090170~regulation of Golgi inheritance	3	0.1228	0.0597806	ENSG00000126934, ENSG00000169032, ENSG00000102882	2071	4	19256	6.97344	1	1	0.990909
GOTERM_BP_DIRECT	GO0060334~regulation of interferon-gamma-mediated signaling pathway	3	0.1228	0.0597806	ENSG00000105401, ENSG00000185338, ENSG00000096384	2071	4	19256	6.97344	1	1	0.990909
GOTERM_BP_DIRECT	GO0006534~cysteine metabolic process	3	0.1228	0.0597806	ENSG00000116761, ENSG00000023909, ENSG00000001084	2071	4	19256	6.97344	1	1	0.990909
GOTERM_BP_DIRECT	GO1990167~protein K27-linked deubiquitination	3	0.1228	0.0597806	ENSG00000169914, ENSG00000135655, ENSG00000180667	2071	4	19256	6.97344	1	1	0.990909
GOTERM_BP_DIRECT	GO0009410~response to xenobiotic stimulus	35	1.43266	0.0600602	ENSG00000129562, ENSG00000073756, ENSG00000177606, ENSG00000170312, ENSG00000136997, ENSG00000111276, ENSG00000166311, ENSG00000142168, ENSG00000167543, ENSG00000023909, ENSG00000157193, ENSG00000001084, ENSG00000030110, ENSG00000100348, ENSG00000147872, ENSG00000100300, ENSG00000145730, ENSG00000233276, ENSG00000125740, ENSG00000067560, ENSG00000175592, ENSG00000100292, ENSG00000197461, ENSG0000…	2071	241	19256	1.35032	1	1	0.990909
GOTERM_BP_DIRECT	GO0006120~mitochondrial electron transport, NADH to ubiquinone	10	0.409333	0.0601376	ENSG00000065518, ENSG00000140990, ENSG00000168653, ENSG00000189043, ENSG00000178127, ENSG00000167792, ENSG00000145494, ENSG00000110717, ENSG00000131495, ENSG00000125356	2071	47	19256	1.97828	1	1	0.990909
GOTERM_BP_DIRECT	GO0007584~response to nutrient	14	0.573066	0.060722	ENSG00000129562, ENSG00000068366, ENSG00000012061, ENSG00000196139, ENSG00000171862, ENSG00000166278, ENSG00000118137, ENSG00000023909, ENSG00000127948, ENSG00000001084, ENSG00000132170, ENSG00000185122, ENSG00000100299, ENSG00000101444	2071	76	19256	1.71278	1	1	0.990909
GOTERM_BP_DIRECT	GO0009749~response to glucose	14	0.573066	0.060722	ENSG00000067560, ENSG00000141959, ENSG00000105329, ENSG00000198843, ENSG00000136943, ENSG00000112033, ENSG00000171862, ENSG00000111361, ENSG00000111276, ENSG00000115211, ENSG00000142173, ENSG00000100348, ENSG00000185950, ENSG00000119718	2071	76	19256	1.71278	1	1	0.990909
GOTERM_BP_DIRECT	GO0046697~decidualization	7	0.286533	0.0629749	ENSG00000073756, ENSG00000159167, ENSG00000112033, ENSG00000136943, ENSG00000102882, ENSG00000111012, ENSG00000164733	2071	27	19256	2.41057	1	1	0.990909
GOTERM_BP_DIRECT	GO1904153~negative regulation of retrograde protein transport, ER to cytosol	4	0.163733	0.0634703	ENSG00000135506, ENSG00000099958, ENSG00000198833, ENSG00000180667	2071	9	19256	4.13241	1	1	0.990909
GOTERM_BP_DIRECT	GO0071476~cellular hypotonic response	4	0.163733	0.0634703	ENSG00000135932, ENSG00000172939, ENSG00000100300, ENSG00000198648	2071	9	19256	4.13241	1	1	0.990909
GOTERM_BP_DIRECT	GO0030388~fructose 1,6-bisphosphate metabolic process	4	0.163733	0.0634703	ENSG00000109107, ENSG00000141959, ENSG00000067057, ENSG00000152556	2071	9	19256	4.13241	1	1	0.990909
GOTERM_BP_DIRECT	GO0000290~deadenylation-dependent decapping of nuclear-transcribed mRNA	4	0.163733	0.0634703	ENSG00000172795, ENSG00000175324, ENSG00000110063, ENSG00000151014	2071	9	19256	4.13241	1	1	0.990909
GOTERM_BP_DIRECT	GO0043279~response to alkaloid	4	0.163733	0.0634703	ENSG00000010256, ENSG00000170348, ENSG00000114315, ENSG00000111786	2071	9	19256	4.13241	1	1	0.990909
GOTERM_BP_DIRECT	GO0036289~peptidyl-serine autophosphorylation	4	0.163733	0.0634703	ENSG00000126934, ENSG00000158828, ENSG00000075413, ENSG00000178607	2071	9	19256	4.13241	1	1	0.990909
GOTERM_BP_DIRECT	GO0006107~oxaloacetate metabolic process	4	0.163733	0.0634703	ENSG00000146701, ENSG00000100889, ENSG00000120053, ENSG00000125166	2071	9	19256	4.13241	1	1	0.990909
GOTERM_BP_DIRECT	GO0030728~ovulation	4	0.163733	0.0634703	ENSG00000073756, ENSG00000184903, ENSG00000136997, ENSG00000116741	2071	9	19256	4.13241	1	1	0.990909
GOTERM_BP_DIRECT	GO0051220~cytoplasmic sequestering of protein	4	0.163733	0.0634703	ENSG00000196924, ENSG00000172428, ENSG00000113758, ENSG00000125826	2071	9	19256	4.13241	1	1	0.990909
GOTERM_BP_DIRECT	GO0071277~cellular response to calcium ion	16	0.654932	0.0658869	ENSG00000158856, ENSG00000178773, ENSG00000130522, ENSG00000198363, ENSG00000044574, ENSG00000177606, ENSG00000196139, ENSG00000196218, ENSG00000145349, ENSG00000166311, ENSG00000011347, ENSG00000100600, ENSG00000214078, ENSG00000169504, ENSG00000125740, ENSG00000108179	2071	92	19256	1.61703	1	1	0.990909
GOTERM_BP_DIRECT	GO0032147~activation of protein kinase activity	14	0.573066	0.0661866	ENSG00000112715, ENSG00000182208, ENSG00000135932, ENSG00000110931, ENSG00000130669, ENSG00000163806, ENSG00000211459, ENSG00000169032, ENSG00000106617, ENSG00000175104, ENSG00000136122, ENSG00000170412, ENSG00000103126, ENSG00000204209	2071	77	19256	1.69053	1	1	0.990909
GOTERM_BP_DIRECT	GO0032212~positive regulation of telomere maintenance via telomerase	8	0.327466	0.0662763	ENSG00000115484, ENSG00000135624, ENSG00000102977, ENSG00000039650, ENSG00000151414, ENSG00000156261, ENSG00000128513, ENSG00000102882	2071	34	19256	2.18775	1	1	0.990909
GOTERM_BP_DIRECT	GO0071108~protein K48-linked deubiquitination	8	0.327466	0.0662763	ENSG00000155313, ENSG00000121644, ENSG00000118503, ENSG00000167770, ENSG00000169914, ENSG00000135655, ENSG00000180667, ENSG00000163930	2071	34	19256	2.18775	1	1	0.990909
GOTERM_BP_DIRECT	GO1902895~positive regulation of pri-miRNA transcription from RNA polymerase II promoter	10	0.409333	0.0672678	ENSG00000136826, ENSG00000175592, ENSG00000118689, ENSG00000132170, ENSG00000105329, ENSG00000163938, ENSG00000064300, ENSG00000177606, ENSG00000136997, ENSG00000173039	2071	48	19256	1.93707	1	1	0.990909
GOTERM_BP_DIRECT	GO0030865~cortical cytoskeleton organization	6	0.2456	0.0673703	ENSG00000067560, ENSG00000155366, ENSG00000143878, ENSG00000173156, ENSG00000115963, ENSG00000136238	2071	21	19256	2.65655	1	1	0.990909
GOTERM_BP_DIRECT	GO0000423~macromitophagy	6	0.2456	0.0673703	ENSG00000161011, ENSG00000130734, ENSG00000158828, ENSG00000102125, ENSG00000132254, ENSG00000215021	2071	21	19256	2.65655	1	1	0.990909
GOTERM_BP_DIRECT	GO0032930~positive regulation of superoxide anion generation	6	0.2456	0.0673703	ENSG00000142168, ENSG00000105329, ENSG00000065135, ENSG00000160255, ENSG00000142192, ENSG00000051523	2071	21	19256	2.65655	1	1	0.990909
GOTERM_BP_DIRECT	GO0032211~negative regulation of telomere maintenance via telomerase	6	0.2456	0.0673703	ENSG00000092199, ENSG00000171824, ENSG00000092330, ENSG00000102977, ENSG00000172795, ENSG00000128513	2071	21	19256	2.65655	1	1	0.990909
GOTERM_BP_DIRECT	GO1901796~regulation of signal transduction by p53 class mediator	9	0.3684	0.0674367	ENSG00000183955, ENSG00000165782, ENSG00000173846, ENSG00000122406, ENSG00000142208, ENSG00000178053, ENSG00000105373, ENSG00000142676, ENSG00000143499	2071	41	19256	2.04101	1	1	0.990909
GOTERM_BP_DIRECT	GO0007623~circadian rhythm	13	0.532133	0.0687338	ENSG00000130522, ENSG00000134107, ENSG00000147140, ENSG00000165819, ENSG00000105516, ENSG00000178035, ENSG00000104824, ENSG00000177606, ENSG00000119138, ENSG00000029153, ENSG00000189143, ENSG00000179094, ENSG00000155090	2071	70	19256	1.72676	1	1	0.990909
GOTERM_BP_DIRECT	GO0006470~protein dephosphorylation	24	0.982399	0.0689208	ENSG00000158716, ENSG00000105568, ENSG00000138814, ENSG00000068971, ENSG00000107902, ENSG00000213639, ENSG00000081721, ENSG00000171862, ENSG00000241360, ENSG00000164088, ENSG00000138032, ENSG00000138166, ENSG00000175826, ENSG00000164086, ENSG00000143727, ENSG00000143507, ENSG00000127947, ENSG00000054148, ENSG00000149599, ENSG00000164951, ENSG00000130829, ENSG00000127952, ENSG00000144048, ENSG0000…	2071	155	19256	1.43968	1	1	0.990909
GOTERM_BP_DIRECT	GO0016242~negative regulation of macroautophagy	5	0.204666	0.0691846	ENSG00000055483, ENSG00000100292, ENSG00000158828, ENSG00000116260, ENSG00000142208	2071	15	19256	3.09931	1	1	0.990909
GOTERM_BP_DIRECT	GO0050930~induction of positive chemotaxis	5	0.204666	0.0691846	ENSG00000112715, ENSG00000117407, ENSG00000107175, ENSG00000169429, ENSG00000150630	2071	15	19256	3.09931	1	1	0.990909
GOTERM_BP_DIRECT	GO0043518~negative regulation of DNA damage response, signal transduction by p53 class mediator	5	0.204666	0.0691846	ENSG00000026508, ENSG00000101843, ENSG00000183255, ENSG00000122691, ENSG00000019549	2071	15	19256	3.09931	1	1	0.990909
GOTERM_BP_DIRECT	GO0030970~retrograde protein transport, ER to cytosol	5	0.204666	0.0691846	ENSG00000135506, ENSG00000051108, ENSG00000166598, ENSG00000070010, ENSG00000136986	2071	15	19256	3.09931	1	1	0.990909
GOTERM_BP_DIRECT	GO2000679~positive regulation of transcription regulatory region DNA binding	5	0.204666	0.0691846	ENSG00000105329, ENSG00000189060, ENSG00000175104, ENSG00000122691, ENSG00000136830	2071	15	19256	3.09931	1	1	0.990909
GOTERM_BP_DIRECT	GO1900034~regulation of cellular response to heat	5	0.204666	0.0691846	ENSG00000168259, ENSG00000110172, ENSG00000105821, ENSG00000185122, ENSG00000162889	2071	15	19256	3.09931	1	1	0.990909
GOTERM_BP_DIRECT	GO0035865~cellular response to potassium ion	5	0.204666	0.0691846	ENSG00000142168, ENSG00000185122, ENSG00000151414, ENSG00000198648, ENSG00000171246	2071	15	19256	3.09931	1	1	0.990909
GOTERM_BP_DIRECT	GO1904385~cellular response to angiotensin	5	0.204666	0.0691846	ENSG00000116044, ENSG00000185122, ENSG00000136997, ENSG00000051523, ENSG00000173039	2071	15	19256	3.09931	1	1	0.990909
GOTERM_BP_DIRECT	GO0032270~positive regulation of cellular protein metabolic process	5	0.204666	0.0691846	ENSG00000136826, ENSG00000105329, ENSG00000142208, ENSG00000122641, ENSG00000100906	2071	15	19256	3.09931	1	1	0.990909
GOTERM_BP_DIRECT	GO0044319~wound healing, spreading of cells	5	0.204666	0.0691846	ENSG00000067560, ENSG00000196924, ENSG00000177697, ENSG00000155366, ENSG00000026508	2071	15	19256	3.09931	1	1	0.990909
GOTERM_BP_DIRECT	GO0006281~DNA repair	41	1.67826	0.0704871	ENSG00000183207, ENSG00000104343, ENSG00000163918, ENSG00000012061, ENSG00000129484, ENSG00000134574, ENSG00000154920, ENSG00000170312, ENSG00000133247, ENSG00000172613, ENSG00000077152, ENSG00000172732, ENSG00000116663, ENSG00000100429, ENSG00000187531, ENSG00000163161, ENSG00000100325, ENSG00000136273, ENSG00000169189, ENSG00000169188, ENSG00000187778, ENSG00000153391, ENSG00000100387, ENSG0000…	2071	294	19256	1.29665	1	1	0.990909
GOTERM_BP_DIRECT	GO0006506~GPI anchor biosynthetic process	7	0.286533	0.07317	ENSG00000145337, ENSG00000165195, ENSG00000000419, ENSG00000179085, ENSG00000108474, ENSG00000136908, ENSG00000148985	2071	28	19256	2.32448	1	1	0.990909
GOTERM_BP_DIRECT	GO0042744~hydrogen peroxide catabolic process	7	0.286533	0.07317	ENSG00000165672, ENSG00000117450, ENSG00000188536, ENSG00000121691, ENSG00000126432, ENSG00000123131, ENSG00000233276	2071	28	19256	2.32448	1	1	0.990909
GOTERM_BP_DIRECT	GO0032703~negative regulation of interleukin-2 production	7	0.286533	0.07317	ENSG00000172977, ENSG00000118503, ENSG00000103942, ENSG00000061273, ENSG00000067798, ENSG00000051128, ENSG00000128016	2071	28	19256	2.32448	1	1	0.990909
GOTERM_BP_DIRECT	GO0007163~establishment or maintenance of cell polarity	11	0.450266	0.073247	ENSG00000067560, ENSG00000155366, ENSG00000167642, ENSG00000143878, ENSG00000173156, ENSG00000115963, ENSG00000104140, ENSG00000075618, ENSG00000070831, ENSG00000136238, ENSG00000197702	2071	56	19256	1.82638	1	1	0.990909
GOTERM_BP_DIRECT	GO0043434~response to peptide hormone	11	0.450266	0.073247	ENSG00000130522, ENSG00000133639, ENSG00000180176, ENSG00000127955, ENSG00000119718, ENSG00000109321, ENSG00000111361, ENSG00000111144, ENSG00000111276, ENSG00000102265, ENSG00000115211	2071	56	19256	1.82638	1	1	0.990909
GOTERM_BP_DIRECT	GO0030032~lamellipodium assembly	8	0.327466	0.0755025	ENSG00000158092, ENSG00000158856, ENSG00000077549, ENSG00000156232, ENSG00000173156, ENSG00000136002, ENSG00000136238, ENSG00000132254	2071	35	19256	2.12524	1	1	0.990909
GOTERM_BP_DIRECT	GO0071526~semaphorin-plexin signaling pathway	8	0.327466	0.0755025	ENSG00000196924, ENSG00000001617, ENSG00000185033, ENSG00000012171, ENSG00000138623, ENSG00000130827, ENSG00000136238, ENSG00000141522	2071	35	19256	2.12524	1	1	0.990909
GOTERM_BP_DIRECT	GO0006368~transcription elongation from RNA polymerase II promoter	8	0.327466	0.0755025	ENSG00000171703, ENSG00000120533, ENSG00000163161, ENSG00000134759, ENSG00000126226, ENSG00000196235, ENSG00000130706, ENSG00000125651	2071	35	19256	2.12524	1	1	0.990909
GOTERM_BP_DIRECT	GO0006906~vesicle fusion	9	0.3684	0.0758145	ENSG00000079950, ENSG00000065135, ENSG00000049245, ENSG00000170310, ENSG00000108433, ENSG00000118640, ENSG00000124222, ENSG00000166900, ENSG00000103496	2071	42	19256	1.99241	1	1	0.990909
GOTERM_BP_DIRECT	GO0032728~positive regulation of interferon-beta production	9	0.3684	0.0758145	ENSG00000185507, ENSG00000104312, ENSG00000168495, ENSG00000089127, ENSG00000125347, ENSG00000101782, ENSG00000164104, ENSG00000137312, ENSG00000127666	2071	42	19256	1.99241	1	1	0.990909
GOTERM_BP_DIRECT	GO0007004~telomere maintenance via telomerase	6	0.2456	0.0797899	ENSG00000145912, ENSG00000100726, ENSG00000102977, ENSG00000128513, ENSG00000096384, ENSG00000182117	2071	22	19256	2.5358	1	1	0.990909
GOTERM_BP_DIRECT	GO0043968~histone H2A acetylation	6	0.2456	0.0797899	ENSG00000183207, ENSG00000172977, ENSG00000005302, ENSG00000185787, ENSG00000101189, ENSG00000163875	2071	22	19256	2.5358	1	1	0.990909
GOTERM_BP_DIRECT	GO0010821~regulation of mitochondrion organization	6	0.2456	0.0797899	ENSG00000241878, ENSG00000126858, ENSG00000187531, ENSG00000161011, ENSG00000158828, ENSG00000140983	2071	22	19256	2.5358	1	1	0.990909
GOTERM_BP_DIRECT	GO0031929~TOR signaling	6	0.2456	0.0797899	ENSG00000137154, ENSG00000217128, ENSG00000167550, ENSG00000175634, ENSG00000154803, ENSG00000142208	2071	22	19256	2.5358	1	1	0.990909
GOTERM_BP_DIRECT	GO0006406~mRNA export from nucleus	11	0.450266	0.0806827	ENSG00000162385, ENSG00000079134, ENSG00000120533, ENSG00000205323, ENSG00000100227, ENSG00000198952, ENSG00000127922, ENSG00000183684, ENSG00000111581, ENSG00000132661, ENSG00000141543	2071	57	19256	1.79434	1	1	0.990909
GOTERM_BP_DIRECT	GO0045786~negative regulation of cell cycle	11	0.450266	0.0806827	ENSG00000116809, ENSG00000073756, ENSG00000167543, ENSG00000143878, ENSG00000105329, ENSG00000176485, ENSG00000132275, ENSG00000107175, ENSG00000111276, ENSG00000167513, ENSG00000122641	2071	57	19256	1.79434	1	1	0.990909
GOTERM_BP_DIRECT	GO0043524~negative regulation of neuron apoptotic process	24	0.982399	0.0815702	ENSG00000067560, ENSG00000153234, ENSG00000100292, ENSG00000158828, ENSG00000174775, ENSG00000177606, ENSG00000171552, ENSG00000110492, ENSG00000172216, ENSG00000134259, ENSG00000175505, ENSG00000136854, ENSG00000006016, ENSG00000096384, ENSG00000142168, ENSG00000023909, ENSG00000001084, ENSG00000114480, ENSG00000100600, ENSG00000141480, ENSG00000105220, ENSG00000143321, ENSG00000167601, ENSG0000…	2071	158	19256	1.41234	1	1	0.990909
GOTERM_BP_DIRECT	GO0006614~SRP-dependent cotranslational protein targeting to membrane	4	0.163733	0.0836369	ENSG00000182934, ENSG00000114850, ENSG00000058262, ENSG00000153037	2071	10	19256	3.71917	1	1	0.990909
GOTERM_BP_DIRECT	GO0006283~transcription-coupled nucleotide-excision repair	4	0.163733	0.0836369	ENSG00000076924, ENSG00000105258, ENSG00000163161, ENSG00000205581	2071	10	19256	3.71917	1	1	0.990909
GOTERM_BP_DIRECT	GO0023035~CD40 signaling pathway	4	0.163733	0.0836369	ENSG00000161638, ENSG00000168884, ENSG00000101017, ENSG00000215021	2071	10	19256	3.71917	1	1	0.990909
GOTERM_BP_DIRECT	GO0032872~regulation of stress-activated MAPK cascade	4	0.163733	0.0836369	ENSG00000117450, ENSG00000126934, ENSG00000169032, ENSG00000102882	2071	10	19256	3.71917	1	1	0.990909
GOTERM_BP_DIRECT	GO0090527~actin filament reorganization	4	0.163733	0.0836369	ENSG00000158856, ENSG00000156026, ENSG00000156232, ENSG00000050820	2071	10	19256	3.71917	1	1	0.990909
GOTERM_BP_DIRECT	GO0007021~tubulin complex assembly	4	0.163733	0.0836369	ENSG00000213465, ENSG00000109846, ENSG00000155959, ENSG00000171530	2071	10	19256	3.71917	1	1	0.990909
GOTERM_BP_DIRECT	GO0006261~DNA-dependent DNA replication	7	0.286533	0.0842492	ENSG00000163918, ENSG00000175482, ENSG00000115350, ENSG00000129197, ENSG00000111328, ENSG00000039650, ENSG00000124535	2071	29	19256	2.24433	1	1	0.990909
GOTERM_BP_DIRECT	GO0001835~blastocyst hatching	7	0.286533	0.0842492	ENSG00000197261, ENSG00000099956, ENSG00000188573, ENSG00000163683, ENSG00000197457, ENSG00000133027, ENSG00000131495	2071	29	19256	2.24433	1	1	0.990909
GOTERM_BP_DIRECT	GO0071280~cellular response to copper ion	7	0.286533	0.0842492	ENSG00000101460, ENSG00000116044, ENSG00000185122, ENSG00000142192, ENSG00000187193, ENSG00000198417, ENSG00000204209	2071	29	19256	2.24433	1	1	0.990909
GOTERM_BP_DIRECT	GO0032516~positive regulation of phosphoprotein phosphatase activity	5	0.204666	0.0846982	ENSG00000158615, ENSG00000143933, ENSG00000119383, ENSG00000087074, ENSG00000096384	2071	16	19256	2.9056	1	1	0.990909
GOTERM_BP_DIRECT	GO0070266~necroptotic process	5	0.204666	0.0846982	ENSG00000083799, ENSG00000100504, ENSG00000168404, ENSG00000110330, ENSG00000108179	2071	16	19256	2.9056	1	1	0.990909
GOTERM_BP_DIRECT	GO0000302~response to reactive oxygen species	5	0.204666	0.0846982	ENSG00000173846, ENSG00000256053, ENSG00000100387, ENSG00000121691, ENSG00000136159	2071	16	19256	2.9056	1	1	0.990909
GOTERM_BP_DIRECT	GO0006878~cellular copper ion homeostasis	5	0.204666	0.0846982	ENSG00000115657, ENSG00000142192, ENSG00000156381, ENSG00000177556, ENSG00000143761	2071	16	19256	2.9056	1	1	0.990909
GOTERM_BP_DIRECT	GO0035729~cellular response to hepatocyte growth factor stimulus	5	0.204666	0.0846982	ENSG00000023909, ENSG00000001084, ENSG00000100600, ENSG00000173039, ENSG00000050820	2071	16	19256	2.9056	1	1	0.990909
GOTERM_BP_DIRECT	GO0006096~glycolytic process	9	0.3684	0.084789	ENSG00000108515, ENSG00000156510, ENSG00000109107, ENSG00000141959, ENSG00000067225, ENSG00000111669, ENSG00000159322, ENSG00000105220, ENSG00000152556	2071	43	19256	1.94608	1	1	0.990909
GOTERM_BP_DIRECT	GO0006094~gluconeogenesis	9	0.3684	0.084789	ENSG00000146701, ENSG00000109107, ENSG00000100889, ENSG00000111669, ENSG00000128272, ENSG00000138207, ENSG00000162772, ENSG00000105220, ENSG00000100075	2071	43	19256	1.94608	1	1	0.990909
GOTERM_BP_DIRECT	GO0016226~iron-sulfur cluster assembly	8	0.327466	0.0854425	ENSG00000103274, ENSG00000135070, ENSG00000166595, ENSG00000136003, ENSG00000163170, ENSG00000155229, ENSG00000182512, ENSG00000113013	2071	36	19256	2.06621	1	1	0.990909
GOTERM_BP_DIRECT	GO0072593~reactive oxygen species metabolic process	8	0.327466	0.0854425	ENSG00000142168, ENSG00000141682, ENSG00000186010, ENSG00000126709, ENSG00000123131, ENSG00000130770, ENSG00000176171, ENSG00000168209	2071	36	19256	2.06621	1	1	0.990909
GOTERM_BP_DIRECT	GO0006879~cellular iron ion homeostasis	11	0.450266	0.0885653	ENSG00000142168, ENSG00000110911, ENSG00000103274, ENSG00000100292, ENSG00000008283, ENSG00000115657, ENSG00000136003, ENSG00000131507, ENSG00000136888, ENSG00000136997, ENSG00000092096	2071	58	19256	1.7634	1	1	0.990909
GOTERM_BP_DIRECT	GO0065003~macromolecular complex assembly	23	0.941465	0.0911677	ENSG00000158856, ENSG00000065054, ENSG00000100380, ENSG00000105568, ENSG00000049245, ENSG00000114315, ENSG00000171960, ENSG00000170312, ENSG00000198625, ENSG00000116489, ENSG00000130640, ENSG00000117394, ENSG00000185122, ENSG00000214063, ENSG00000056558, ENSG00000125952, ENSG00000101017, ENSG00000103126, ENSG00000010017, ENSG00000142655, ENSG00000102882, ENSG00000106299, ENSG00000161203	2071	152	19256	1.40692	1	1	0.990909
GOTERM_BP_DIRECT	GO0051897~positive regulation of protein kinase B signaling	20	0.818666	0.0913576	ENSG00000103495, ENSG00000112715, ENSG00000197461, ENSG00000130513, ENSG00000158828, ENSG00000105329, ENSG00000142192, ENSG00000157168, ENSG00000196139, ENSG00000151632, ENSG00000096384, ENSG00000169398, ENSG00000141480, ENSG00000108342, ENSG00000146242, ENSG00000214078, ENSG00000233276, ENSG00000167601, ENSG00000143575, ENSG00000277632	2071	128	19256	1.4528	1	1	0.990909
GOTERM_BP_DIRECT	GO1903575~cornified envelope assembly	3	0.1228	0.0926381	ENSG00000148154, ENSG00000161249, ENSG00000103496	2071	5	19256	5.57875	1	1	0.990909
GOTERM_BP_DIRECT	GO1903936~cellular response to sodium arsenite	3	0.1228	0.0926381	ENSG00000185122, ENSG00000204209, ENSG00000163874	2071	5	19256	5.57875	1	1	0.990909
GOTERM_BP_DIRECT	GO0048679~regulation of axon regeneration	3	0.1228	0.0926381	ENSG00000136826, ENSG00000126934, ENSG00000169032	2071	5	19256	5.57875	1	1	0.990909
GOTERM_BP_DIRECT	GO0001920~negative regulation of receptor recycling	3	0.1228	0.0926381	ENSG00000138660, ENSG00000123240, ENSG00000130164	2071	5	19256	5.57875	1	1	0.990909
GOTERM_BP_DIRECT	GO0031279~regulation of cyclase activity	3	0.1228	0.0926381	ENSG00000143933, ENSG00000116741, ENSG00000087460	2071	5	19256	5.57875	1	1	0.990909
GOTERM_BP_DIRECT	GO1904714~regulation of chaperone-mediated autophagy	3	0.1228	0.0926381	ENSG00000156508, ENSG00000064601, ENSG00000101210	2071	5	19256	5.57875	1	1	0.990909
GOTERM_BP_DIRECT	GO1902037~negative regulation of hematopoietic stem cell differentiation	3	0.1228	0.0926381	ENSG00000116044, ENSG00000113013, ENSG00000128016	2071	5	19256	5.57875	1	1	0.990909
GOTERM_BP_DIRECT	GO0070564~positive regulation of vitamin D receptor signaling pathway	3	0.1228	0.0926381	ENSG00000100603, ENSG00000169184, ENSG00000111012	2071	5	19256	5.57875	1	1	0.990909
GOTERM_BP_DIRECT	GO0044209~AMP salvage	3	0.1228	0.0926381	ENSG00000156110, ENSG00000198931, ENSG00000165704	2071	5	19256	5.57875	1	1	0.990909
GOTERM_BP_DIRECT	GO0008652~cellular amino acid biosynthetic process	3	0.1228	0.0926381	ENSG00000143811, ENSG00000183010, ENSG00000105552	2071	5	19256	5.57875	1	1	0.990909
GOTERM_BP_DIRECT	GO0032263~GMP salvage	3	0.1228	0.0926381	ENSG00000156110, ENSG00000198931, ENSG00000165704	2071	5	19256	5.57875	1	1	0.990909
GOTERM_BP_DIRECT	GO0072656~maintenance of protein location in mitochondrion	3	0.1228	0.0926381	ENSG00000158828, ENSG00000142208, ENSG00000100300	2071	5	19256	5.57875	1	1	0.990909
GOTERM_BP_DIRECT	GO0030262~apoptotic nuclear changes	3	0.1228	0.0926381	ENSG00000160570, ENSG00000179526, ENSG00000108465	2071	5	19256	5.57875	1	1	0.990909
GOTERM_BP_DIRECT	GO0060744~mammary gland branching involved in thelarche	3	0.1228	0.0926381	ENSG00000105329, ENSG00000109321, ENSG00000215021	2071	5	19256	5.57875	1	1	0.990909
GOTERM_BP_DIRECT	GO0051495~positive regulation of cytoskeleton organization	3	0.1228	0.0926381	ENSG00000120896, ENSG00000130827, ENSG00000143256	2071	5	19256	5.57875	1	1	0.990909
GOTERM_BP_DIRECT	GO2000435~negative regulation of protein neddylation	3	0.1228	0.0926381	ENSG00000172428, ENSG00000122406, ENSG00000142676	2071	5	19256	5.57875	1	1	0.990909
GOTERM_BP_DIRECT	GO0006627~protein processing involved in protein targeting to mitochondrion	3	0.1228	0.0926381	ENSG00000184903, ENSG00000165688, ENSG00000105819	2071	5	19256	5.57875	1	1	0.990909
GOTERM_BP_DIRECT	GO0007088~regulation of mitotic nuclear division	6	0.2456	0.0933398	ENSG00000159069, ENSG00000136122, ENSG00000070831, ENSG00000241360, ENSG00000127445, ENSG00000167657	2071	23	19256	2.42555	1	1	0.990909
GOTERM_BP_DIRECT	GO0045807~positive regulation of endocytosis	6	0.2456	0.0933398	ENSG00000166311, ENSG00000177697, ENSG00000138814, ENSG00000136717, ENSG00000143761, ENSG00000137312	2071	23	19256	2.42555	1	1	0.990909
GOTERM_BP_DIRECT	GO0016973~poly(A)+ mRNA export from nucleus	6	0.2456	0.0933398	ENSG00000163166, ENSG00000100836, ENSG00000120533, ENSG00000205323, ENSG00000100227, ENSG00000126226	2071	23	19256	2.42555	1	1	0.990909
GOTERM_BP_DIRECT	GO0006259~DNA metabolic process	6	0.2456	0.0933398	ENSG00000135318, ENSG00000013563, ENSG00000155229, ENSG00000076043, ENSG00000239672, ENSG00000147687	2071	23	19256	2.42555	1	1	0.990909
GOTERM_BP_DIRECT	GO0090026~positive regulation of monocyte chemotaxis	6	0.2456	0.0933398	ENSG00000100600, ENSG00000189334, ENSG00000130150, ENSG00000142192, ENSG00000107175, ENSG00000106366	2071	23	19256	2.42555	1	1	0.990909
GOTERM_BP_DIRECT	GO1901998~toxin transport	9	0.3684	0.094358	ENSG00000115484, ENSG00000111481, ENSG00000100083, ENSG00000135624, ENSG00000105327, ENSG00000044574, ENSG00000184432, ENSG00000156261, ENSG00000176171	2071	44	19256	1.90185	1	1	0.990909
GOTERM_BP_DIRECT	GO0000184~nuclear-transcribed mRNA catabolic process, nonsense-mediated decay	8	0.327466	0.0960902	ENSG00000162385, ENSG00000171824, ENSG00000198952, ENSG00000172795, ENSG00000205937, ENSG00000105771, ENSG00000070756, ENSG00000141543	2071	37	19256	2.01036	1	1	0.990909
GOTERM_BP_DIRECT	GO0043488~regulation of mRNA stability	8	0.327466	0.0960902	ENSG00000114416, ENSG00000185650, ENSG00000172795, ENSG00000126226, ENSG00000090621, ENSG00000142208, ENSG00000162889, ENSG00000128016	2071	37	19256	2.01036	1	1	0.990909
GOTERM_BP_DIRECT	GO0006695~cholesterol biosynthetic process	8	0.327466	0.0960902	ENSG00000118137, ENSG00000186480, ENSG00000149809, ENSG00000167508, ENSG00000079459, ENSG00000147155, ENSG00000172893, ENSG00000100243	2071	37	19256	2.01036	1	1	0.990909
GOTERM_BP_DIRECT	GO0010800~positive regulation of peptidyl-threonine phosphorylation	7	0.286533	0.0961994	ENSG00000104312, ENSG00000135932, ENSG00000143933, ENSG00000105329, ENSG00000106617, ENSG00000142192, ENSG00000103126	2071	30	19256	2.16952	1	1	0.990909
GOTERM_BP_DIRECT	GO0045785~positive regulation of cell adhesion	11	0.450266	0.0968944	ENSG00000112715, ENSG00000138814, ENSG00000205336, ENSG00000154803, ENSG00000140416, ENSG00000173156, ENSG00000157168, ENSG00000110492, ENSG00000185624, ENSG00000166900, ENSG00000103496	2071	59	19256	1.73351	1	1	0.990909
GOTERM_BP_DIRECT	GO0006919~activation of cysteine-type endopeptidase activity involved in apoptotic process	14	0.573066	0.0982867	ENSG00000110911, ENSG00000099968, ENSG00000105327, ENSG00000136938, ENSG00000137409, ENSG00000064300, ENSG00000169372, ENSG00000114446, ENSG00000134259, ENSG00000115541, ENSG00000114023, ENSG00000141682, ENSG00000185088, ENSG00000132170	2071	82	19256	1.58745	1	1	0.990909
