# Supplementary material for: Squamocin Suppresses Tumor Growth through Triggering an Endoplasmic Reticulum Stress‐Associated Degradation of EZH2/MYC Axis
Source: Adv Sci (Weinh). 2025 Jan 17;12(15):2413120. doi: 10.1002/advs.202413120 (PMC12005766; doi:10.1002/advs.202413120)
Supplement: Supplementary file 5 — Supplemental Table 5 [file ADVS-12-2413120-s005.xlsx]

## Sheet: E1 activases
Table S5 (related to Figure 6A). List of DEGs encoding E1 activases between SCC15 and SCC25 cells after the addition of squamocin for 24 h.
Cell type	Gene ID	log2(foldchange)	P-value	Padj	Gene name
SCC15	ENSG00000033178	0.702337	1.65e-10	1.71e-09	UBA6
	ENSG00000130985	0.332368	7.17e-05	0.000300867	UBA1
SCC25	ENSG00000033178	1.32809	7.78352e-171	9.04035e-169	UBA6
	ENSG00000130985	-0.194991	4.98673e-05	0.000151512	UBA1

## Sheet: E2 conjugases
Table S5 (related to Figure 6B). List of DEGs encoding E2 conjugases between SCC15 and SCC25 cells after the addition of squmocin for 24 h.
SCC15						SCC25
ENSEMBL	log2(fold change)	P-value	Padj	Gene name		Gene ID	log2(fold change)	P-value	Padj	Gene name
ENSG00000109332	0.806013	2.56e-20	7.7e-19	UBE2D3		ENSG00000175063	2.14578	0	0	UBE2C
ENSG00000175063	1.51356	2.93e-18	7.29e-17	UBE2C		ENSG00000159202	1.05196	5.63622e-145	4.90426e-143	UBE2Z
ENSG00000159202	0.666194	4.18e-15	7.77e-14	UBE2Z		ENSG00000119048	1.97934	1.83504e-137	1.48268e-135	UBE2B
ENSG00000107341	0.947886	3.82e-14	6.46e-13	UBE2R2		ENSG00000108106	1.18613	4.27448e-130	3.09775e-128	UBE2S
ENSG00000108106	1.96221	5.5e-14	9.13e-13	UBE2S		ENSG00000170035	1.36754	2.59814e-83	9.58807e-82	UBE2E3
ENSG00000182247	1.14406	8.7e-14	1.41e-12	UBE2E2		ENSG00000077721	1.18484	2.68948e-78	8.9708e-77	UBE2A
ENSG00000103275	0.815272	5.02e-10	4.92e-09	UBE2I		ENSG00000109332	0.70796	1.38437e-59	3.12649e-58	UBE2D3
ENSG00000130725	1.12364	4.37e-09	3.76e-08	UBE2M		ENSG00000182247	1.4687	2.4425e-59	5.47814e-58	UBE2E2
ENSG00000119048	1.1095	8.23e-08	5.84e-07	UBE2B		ENSG00000104343	1.50303	6.62308e-58	1.42998e-56	UBE2W
ENSG00000131508	0.851195	1.22e-07	8.45e-07	UBE2D2		ENSG00000169139	1.2702	4.91575e-51	9.07687e-50	UBE2V2
ENSG00000244687	1.47808	2.8e-06	1.53e-05	UBE2V1		ENSG00000107341	0.74017	8.92346e-43	1.33273e-41	UBE2R2
ENSG00000140367	0.580142	3.18e-05	0.000142385	UBE2Q2		ENSG00000103275	0.657294	1.8531e-36	2.33699e-35	UBE2I
ENSG00000077721	0.605881	5.94e-05	0.000253123	UBE2A		ENSG00000131508	0.766931	2.11618e-36	2.65846e-35	UBE2D2
ENSG00000170035	0.755132	6.5e-05	0.00027472	UBE2E3		ENSG00000184787	-0.688183	1.05999e-32	1.2069e-31	UBE2G2
ENSG00000132388	-0.41403	0.000208682	0.000796459	UBE2G1		ENSG00000072401	0.926592	2.34725e-29	2.42239e-28	UBE2D1
ENSG00000184182	0.844107	0.000453731	0.00160443	UBE2F		ENSG00000078140	0.667861	4.09334e-23	3.38729e-22	UBE2K
ENSG00000156587	0.46889	0.00229852	0.00687522	UBE2L6		ENSG00000184182	1.21669	8.31733e-23	6.78983e-22	UBE2F
ENSG00000104343	0.476918	0.00271741	0.00799191	UBE2W		ENSG00000077152	0.718945	3.96571e-21	3.03816e-20	UBE2T
ENSG00000186591	0.261698	0.00343273	0.00981603	UBE2H		ENSG00000156587	-0.475808	1.65373e-17	1.09423e-16	UBE2L6
ENSG00000072401	0.441425	0.00400903	0.0112308	UBE2D1		ENSG00000140367	0.844221	5.15607e-16	3.17805e-15	UBE2Q2
ENSG00000115760	-0.636896	0.0089255	0.0226521	BIRC6		ENSG00000132388	0.387965	1.7676e-09	7.59875e-09	UBE2G1
ENSG00000166971	0.381613	0.00985011	0.0246792	AKTIP		ENSG00000198833	-0.350175	6.98731e-07	2.50363e-06	UBE2J1
ENSG00000198833	0.25557	0.0125621	0.0304483	UBE2J1		ENSG00000078967	0.725149	9.95083e-05	0.000292697	UBE2D4
ENSG00000077152	0.530474	0.0129995	0.0313447	UBE2T		ENSG00000186591	0.138798	0.000752641	0.00198615	UBE2H
ENSG00000170142	0.399418	0.0222163	0.049407	UBE2E1		ENSG00000244687	0.417217	0.000754379	0.00198993	UBE2V1
ENSG00000160714	0.309935	0.0492933	0.0967089	UBE2Q1		ENSG00000130725	0.200638	0.000930212	0.00242415	UBE2M
ENSG00000169139	0.389197	0.0725175	0.133025	UBE2V2		ENSG00000170142	0.258288	0.00342546	0.00818067	UBE2E1
ENSG00000185651	0.337441	0.125935	0.208456	UBE2L3		ENSG00000160714	0.186549	0.00655286	0.0148779	UBE2Q1
ENSG00000175931	-0.106082	0.470001	0.58555	UBE2O		ENSG00000177889	0.123943	0.0740968	0.130185	UBE2N
ENSG00000276380	2.32905	0.564264	1	UBE2NL		ENSG00000160087	0.0955625	0.198495	0.292824	UBE2J2
ENSG00000177889	-0.0851289	0.583799	0.686904	UBE2N		ENSG00000175931	0.0904372	0.237113	0.339496	UBE2O
ENSG00000078140	-0.0732202	0.651857	0.742824	UBE2K		ENSG00000185651	0.0492037	0.411661	0.524264	UBE2L3
ENSG00000184787	-0.0341202	0.76489	0.833636	UBE2G2		ENSG00000115760	-0.0389429	0.543233	0.647307	BIRC6
ENSG00000078967	0.0528142	0.83147	0.884186	UBE2D4		ENSG00000166971	0.012902	0.911062	0.939759	AKTIP
ENSG00000160087	-0.0198599	0.912201	0.940874	UBE2J2
