# Supplementary material for: Squamocin Suppresses Tumor Growth through Triggering an Endoplasmic Reticulum Stress‐Associated Degradation of EZH2/MYC Axis
Source: Adv Sci (Weinh). 2025 Jan 17;12(15):2413120. doi: 10.1002/advs.202413120 (PMC12005766; doi:10.1002/advs.202413120)
Supplement: Supplementary file 6 — Supplemental Table 6 [file ADVS-12-2413120-s003.xlsx]

## Sheet: VENN1
Table S6 (related to Figure S6D). List of overlapping DEGs with the E3 or DUB gene set from the iUUCD 2.0 database.
E3s (612 genes)		DUBs (126 genes)		DEGs (6026 genes)		Common E3 DEGs (176 genes)		Common DUB DEGs (38 genes)
ANKIB1		SENP8		ZFP36		ANAPC11		SENP8
ANAPC11		SENP1		PPP1R15A		AMFR		SENP7
ARIH1		SENP6		UPP1		MARCH7		UFSP1
ARIH2		SENP7		SQSTM1		BIRC2		SENP3-EIF4A1
AMFR		UFSP1		PIM1		BRCA1		JOSD2
MARCH7		SENP5		LIF		CBLB		OTUB2
BIRC2		SENP3		HSPA5		CCNB1IP1		OTUB1
BIRC3		SENP2		INSIG1		DPF1		OTUD3
BIRC4		UFSP2		DUSP1		DCST1		YOD1
BIRC7		SENP3-EIF4A1		IRF1		DTX3		OTUD6B
BIRC8		JOSD2		BHLHE40		DTX3L		UCHL3
BFAR		ATXN3		DUSP5		DTX4		EIF3F
BMI1		ATXN3L		HERPUD1		DTX2		PSMD14
BRAP		JOSD1		SOCS1		FANCL		BRCC3
BARD1		OTUB2		PIM3		HLTF		EIF3H
BRCA1		OTUD7B		NR1D1		LONRF1		MINDY1
CBL		OTUB1		TRIB3		MKRN1		USP27X
CBLB		OTUD1		HSPA6		MDM4		USP36
CBLC		OTUD3		AKR1C2		MARCH1		USP45
CBLL1		YOD1		PLK3		MARCH3		USP16
CNOT4		ZRANB1		THAP9-AS1		MARCH5		USP34
CGRRF1		VCPIP1		AKAP17A		MARCH8		USP3
CHFR		OTUD7A		LINC01578		MID2		USP33
C1orf164		OTUD6B		BBC3		MAP3K1		CYLD
C13orf7		OTUD5		IRAK2		MYCBP2		USP8
C14orf4		OTUD7C		CSF3		NHLRC1		USP42
C16orf28		OTUD4		CXCL3		NFX1		USP32
KIAA1542		OTUD6A		LAMB3		PCGF1		USP25
CCNB1IP1		UCHL1		AL021578.1		PCGF2		USP12
DPF1		UCHL3		TAF1D		PCGF5		USP15
DCST1		UCHL5		SNHG15		PJA2		USP22
DTX3		BAP1		KLF3-AS1		PML		USP37
DTX3L		EIF3F		RASD1		RBCK1		USPL1
DTX4		MYSM1		JUN		RAG1		USP28
DTX1		PSMD14		MVD		RFPL4A		PAN2
DTX2		STAMBPL1		ZFPL1		RFFL		USP31
FANCL		BRCC3		DDIT4		RFWD3		TAF1D
GTF2H2		COPS5		PER1		RING1		TRIM44
HLTF		EIF3H		PTGS2		RNF10
IBRDC1		MPND		CSNK1E		RNF11
IBRDC2		PSMD7		CCNL1		RNF121
IBRDC3		COPS6		HSPA1B		RNF122
LRSAM1		MINDY1		ANKRD10		RNF125
LNX1		MINDY2		ACADVL		RNF126
LNX2		MINDY3		NR4A1		RNF14
LINCR		MINDY4		TSC22D3		RNF157
LONRF1		USP27X		ARFGAP1		RNF166
LONRF2		USP36		RRAD		RNF167
LONRF3		USP6		RHOV		RNF168
MGRN1		USP35		AARS		RNF169
MKRN1		USP17L5		AC013394.1		RNF170
MKRN2		USP51		SERPINE1		RNF181
MKRN3		USP45		CLK1		RNF187
MSL2L1		USP40		CALR		RNF207
MDM2		USP46		DDIT3		RNF213
MDM4		USP39		FAM193B		RNF215
MARCH1		USP16		SIK1B		RNF24
MARCH2		USP47		CCNG2		RNF26
MARCH3		USP19		STC2		RNF32
MARCH4		USP34		YIPF2		RNF40
MARCH5		USP49		SEMA3B		RNF7
MARCH6		USP3		RPS17		RBX1
MARCH8		USP20		GDF15		SIAH1
MARCH9		USP26		TBC1D10A		SIAH2
MNAT1		USP33		MAFF		SH3RF1
MID1		USP7		PPIF		SHPRH
MID2		USP1		LINC-PINT		TRAF2
MIB1		USP54		RNF223		TRAF4
MIB2		USP9Y		RPL17		TRAF5
MAP3K1		USP17L2		IL20		TRAF6
C1orf166		USP9X		ATF3		TOPORS
MYCBP2		CYLD		ASNS		TRIM17
MYLIP		USP48		PNRC1		TRIM2
NEURL		USP8		EMD		TRIM21
NHLRC1		USP38		MSMO1		TRIM25
NSMCE1		USP42		AKR1C1		TRIM26
NFX1		USP32		IER3		TRIM27
NFXL1		USP24		NAMPT		TRIM3
OSTM1		USP21		ELF3		TRIM32
PARC		USP25		S100A14		TRIM46
PARK2		USP43		GLRX		TRIM47
PDZRN3		USP12		PIGL		TRIM56
PDZRN4		USP15		NFKB2		TRIM62
PEX12		USP53		PHLDA2		TRIM8
PXMP3		USP4		CDKN1C		UHRF1
PEX10		USP13		GAS5		UHRF2
PHF7		USP14		ADGRG1		VPS18
PCGF1		USP22		RNF19B		VPS41
PCGF2		USP2		VAMP2		ZNRF1
PCGF3		USP44		RBCK1		DZIP3
PCGF5		USP37		SMTN		ZFPL1
PCGF6		USP30		SNHG1		BTRC
PJA1		USPL1		NFKBIA		FBXL12
PJA2		USP29		CLK3		FBXL14
PML		USP5		ADM		FBXL15
LOC51136		USP10		CEBPG		FBXL18
RAD18		USP11		GADD45B		FBXL20
ATRX		USP18		MTHFD2		FBXL5
RBCK1		USP28		PPP1R15B		FBXL8
RAPSN		USP17L24		PPP1R18		FBXW5
RAG1		USP17L22		DUSP8		FBXW7
RFPL1		USP17L15		GRB7		FBXW8
RFPL3		USP17L21		ATF4		FBXO25
RFPL4A		USP17L18		GARS		FBXO27
RFPL4B		USP50		IFT20		FBXO34
RBBP6		USP17L13		SF3B2		FBXO38
RC3H1		USP17L19		GOLT1B		FBXO41
RC3H2		USP17L17		SLC3A2		FBXO44
RCHY1		USP17L11		PIP4P1		FBXO5
RFFL		USP17L20		RSRP1		FBXO7
RKHD1		PAN2		PHF1		FBXO8
RKHD2		USP17L3		PHLDA1		FBXO9
RKHD3		USP17L7		HSP90B1		SKP2
RKHD4		USP17L1		ACSS2		ASB13
RSPRY1		USP17L8		RGS16		ASB16
RFWD2		USP17L4		TRAF4		RAB40B
RFWD3		USP17L23		SYNGR3		SPSB1
RNF6		USP41		GADD45A		SOCS1
RING1		USP17L10		SEC13		SOCS2
RNF10		USP17L12		YARS		SOCS7
RNF103		USP31		NAT9		WSB1
RNF11		ZC3H12A		SNHG12		WSB2
RNF111		TAF1D		FSCN1		ABTB2
RNF113A		TRIM44		CDKN2B		ANKFY1
RNF113B		UFD1L		BCL3		ARMC5
RNF12		PARP11		CCDC9		BTBD6
RNF121				RSRC2		BTBD9
RNF122				KLF6		BACH1
RNF123				RHEBL1		ENC1
RNF125				FAS		HIC1
RNF126				NFKBID		IVNS1ABP
RNF128				ZFAS1		IPP
RNF13				CLDN12		KCTD1
RNF130				CLDND1		KCTD2
RNF133				GLUD1		KCTD20
RNF135				DDX47		KCTD21
RNF138				ERN1		KCTD5
RNF139				AC015912.3		KCTD7
RNF14				RHOB		KCNA7
RNF141				C1orf52		KBTBD4
RNF144				HSPA1A		KBTBD7
RNF145				MED10		KLHL13
RNF146				TPM4		KLHL15
RNF148				SNORD3A		KLHL18
RNF149				NEURL3		KLHL22
RNF150				GPCPD1		KLHL24
RNF151				PPDPF		KLHL26
RNF152				LONP1		KLHL28
RNF157				P4HA2		KLHL9
RNF165				HLA-F		MYNN
RNF166				WIPI1		PATZ1
RNF167				WBP2		RHOBTB1
RNF168				AC105429.1		RHOBTB2
RNF169				SPRYD3		ZBTB10
RNF17				PNPLA2		ZBTB12
RNF170				NR4A2		ZBTB17
RNF175				MAX		ZBTB24
RNF180				HSF1		ZBTB25
RNF181				CRELD1		ZBTB39
RNF182				HMGCS1		ZBTB4
RNF183				SLC20A1		ZBTB43
RNF185				SERPINE2		ZBTB45
RNF186				PI4K2A		HERC1
RNF187				N4BP3		HERC2
RNF19				EIF1		HERC3
RNF190				AC067931.1		HECTD3
RNF2				MXD1		NEDD4L
RNF20				PLPP5		UBR5
RNF207				FBXO7		UBE3B
RNF208				WTAP		UBE3C
RNF212				TIPARP		SF3B3
RNF213				SMOX		RABGEF1
RNF214				TPRA1		TNFAIP3
RNF215				UFM1		ZFAND3
RNF24				DVL1		ZFAND5
RNF25				LINC00115		ZFAND6
RNF26				PABPC1
RNF31				FBXW5
RNF32				CDKN1A
RNF34				TNFSF9
RNF38				ZFAND5
RNF39				DGAT1
RNF4				IL24
RNF40				CARS
RNF41				PSAT1
RNF43				PORCN
RNF44				CDK2AP2
RNF5				NEU1
RNF7				SOD2
RNF8				WSB1
RBX1				DPH7
SIAH1				PRRC1
SIAH2				TMEM158
SH3RF1				MKNK2
SH3RF2				HNRNPDL
LOC441061				DUS1L
LOC390231				CAPN2
LOC399937				IFRD1
TRIM49				ARHGEF2
LOC120824				TFG
LOC283116				COPG1
LOC399939				AC012181.2
SHPRH				ANKZF1
SPRYD5				GALNT3
SYVN1				LMAN1
TTC3				NAB1
TRAF2				TNIP1
TRAF3				TVP23C
TRAF4				PHGDH
TRAF5				SLC25A22
TRAF6				RIPK2
TRAF7				DUSP7
TOPORS				EIF4A2
TRAIP				AP001469.1
TRIAD3				TAF10
TRIML1				UBC
TRIM10				NUPR1
TRIM11				ZC3H15
TRIM13				KRT16
TRIM15				CSF2
TRIM17				UGDH
TRIM2				PDIA4
TRIM21				TTC14
TRIM22				SDF2L1
TRIM23				ZUP1
TRIM24				PCK2
TRIM25				SARS
TRIM26				AC012181.1
TRIM27				AHSA2P
TRIM28				DLGAP4
TRIM3				HIST2H2BE
TRIM31				NFKBIE
TRIM32				CRYAB
TRIM33				PSMA6
TRIM34				UFD1
TRIM35				HPCAL1
TRIM36				SH3TC1
TRIM37				SCG5
TRIM38				QPCTL
TRIM39				CLASRP
TRIM4				WHRN
TRIM40				C6orf48
TRIM41				GABARAPL1
TRIM42				FTH1
TRIM43				ARF1
TRIM45				RSAD1
TRIM46				PPTC7
TRIM47				ETS2
TRIM48				RPL12
TRIM5				GADD45G
TRIM50				UNC119
TRIM52				MARS
TRIM54				SLC39A13
TRIM55				PLEKHH3
TRIM56				CCL22
TRIM58				SNORD14E
TRIM59				NGEF
TRIM6				RHBDF1
TRIM60				DENND3
TRIM61				RABGGTB
TRIM62				RIOK3
TRIM63				NT5E
TRIM64				RBM39
TRIM65				OGFR
TRIM67				HOTAIRM1
TRIM68				BNIP3
TRIM69				LPCAT4
TRIM7				FDFT1
TRIM72				BTG1
TRIM73				ANKRD13D
TRIM74				MANF
TRIM75				RND3
TRIM8				SMG9
TRIM9				GMPPA
UBR1				ODC1
UBR2				MFSD10
UBR4				CEBPB
UHRF1				COG3
UHRF2				RNPS1
UBOX5				MAGED2
UNK				PRPF39
VPS11				BEX2
VPS18				BICD1
VPS41				RBM5
VPS8				NFIL3
WHSC1				AC008105.3
ZNRF1				TFE3
ZNRF2				XPOT
ZNRF3				GDI1
ZNRF4				C9orf72
DZIP3				MAFG
ZNF179				ANKRD10-IT1
ZNF294				TMEM259
ZNF313				TPBG
ZNF364				BRI3
ZNF598				CDKN2D
ZNF645				TRIM8
ZNF650				PMAIP1
ZFPL1				HDAC5
ZSWIM2				SCYL1
LOC150739				IFNGR2
NOSIP				MORC4
PPIL2				RELB
PRPF19				ASPH
STUB1				DNAJB1
UBE4A				OPTN
UBE4B				TMBIM1
WDSUB1				TCEA1
BTRC				WDR45B
CCNF				GNG5
FBXL10				SERP1
FBXL11				SIAH1
FBXL12				GSDME
FBXL13				TRPM4
FBXL14				E2F4
FBXL15				PARP2
FBXL16				PPP2R5B
FBXL18				CREBRF
FBXL2				RPL22L1
FBXL20				CHTF18
FBXL3				IRF7
FBXL4				XKR8
FBXL5				CSTB
FBXL6				AL161669.3
FBXL7				DAZAP1
FBXL8				DDX41
FBXW11				SLC7A11-AS1
FBXW2				GCLM
FBXW4				RN7SL15P
FBXW5				SNORA73B
FBXW7				AC068831.7
FBXW8				HSPA7
FBXO10				VAT1
FBXO11				MT-RNR2
FBXO15				AL606834.1
FBXO16				GRAMD1A
FBXO17				EFNA1
FBXO2				TNFRSF21
FBXO21				SNRPA1
FBXO22				SNORD46
FBXO24				AC004471.1
FBXO25				PPP1R32
FBXO27				LTBP4
FBXO28				CLIC4
FBXO3				ARF4
FBXO30				PTS
FBXO31				ATF7IP2
FBXO32				MICA
FBXO33				NAMPTP1
FBXO34				AXIN1
FBXO36				POLR2C
FBXO38				GRINA
FBXO4				CDK10
FBXO40				RBM25
FBXO41				AP003352.1
FBXO42				U2AF1L4
FBXO44				C12orf75
FBXO45				TMED7
FBXO46				SEC61A1
FBXO5				TNFAIP3
FBXO6				CNBP
FBXO7				MAP3K8
FBXO8				COTL1
FBXO9				MAP1LC3B
FBXO18				SNHG7
LRRC29				ROBO3
RP3-509I19.5				AC092964.1
SKP2				RTN4
TCEB3				ADIRF-AS1
ASB10				SLC2A4RG
ASB11				GOSR2
ASB13				ORMDL3
ASB14				ACBD3
ASB15				H3F3B
ASB16				CIZ1
ASB17				ZNF333
ASB18				MELTF-AS1
ASB2				SNHG17
ASB3				ATG12
ASB4				PABPN1
ASB5				CITED4
ASB6				SAT1
ASB7				PGM3
ASB8				THOC3
ASB9				UBE2D3
CISH				CDH13
NEURL2				TMEM167B
RAB40A				TAZ
RAB40B				AC092327.2
RAB40C				STARD3
LOC286526				TAF9
SPSB1				LARP6
SPSB2				KLF5
SPSB3				YIF1A
SPSB4				SQLE
SOCS1				AL118516.1
SOCS2				ARL5B
SOCS3				ZNF692
SOCS4				FBXO27
SOCS5				PDLIM7
SOCS6				APBA3
SOCS7				SLC39A7
TULP4				STX1A
VHL				GNA15
WSB1				MAPKAPK2
WSB2				ADIPOR1
ABTB1				ZNF706
ABTB2				LUC7L
ANKFY1				TOB1
ARMC5				TWIST1
BCL6				DGKA
BCL6B				KLF2
BTBD1				SRPRA
BTBD10				DNAJC2
BTBD11				AL031316.1
BTBD12				RRAS
BTBD14A				FTL
BTBD14B				AC078778.1
BTBD2				NOCT
BTBD3				MBD1
BTBD6				CFB
BTBD7				PPP1R11
BTBD8				PLEK2
BTBD9				CXXC1
BACH1				AC005632.2
BACH2				LIN7B
CCIN				CEBPD
C16orf44				EEF1A1
ENC1				ODF2
LOC388419				UHRF2
GZF1				SESN2
GMCL1				SEC23A
GAN				BOD1
HIC1				SEC24D
HIC2				RBM6
LOC339745				EIF4EBP1
C8ORFK36				DHPS
MGC23270				E2F5
IVNS1ABP				TMC6
IBTK				LRRC49
IPP				EIF2A
KCNRG				VAMP4
KCTD1				FHL1
KCTD10				MAP2K1
KCTD12				GLYCTK
KCTD13				PLAUR
KCTD14				HLA-E
KCTD15				MFSD2A
KCTD16				MTF2
KCTD17				SLC25A39
KCTD2				PNISR
KCTD20				TSPAN13
KCTD21				LPAR2
KCTD3				DDX39A
KCTD4				AL136115.2
KCTD5				LACTB
KCTD6				NOL12
KCTD7				CREBZF
KCTD8				UBE2C
KCTD9				GNL3
KCNV1				CRELD2
KCNS1				KHDC4
KCNS2				PTX3
KCNS3				LARP1B
KCNB1				AL390719.1
KCNB2				PPP3CC
KCNA1				HAGHL
KCNA10				SNAI1
KCNA2				TTK
KCNA3				HES1
KCNA4				UBA5
KCNA5				KDELR3
KCNA6				PVT1
KCNA7				VCPKMT
KCND1				ARL8B
KCND2				ANGPTL4
KCND3				RBM7
KCNC1				FAM110A
KCNC2				THOC1
KCNC3				SH3BGRL3
KCNC4				ZYX
KCNG1				AL133243.3
KCNG3				ARTN
KLHDC5				MT-RNR1
KLHDC6				ECM1
KBTBD10				GAL
KBTBD11				SNORA66
KBTBD2				CAT
KBTBD3				HES4
KBTBD4				SMIM29
KBTBD5				ANKRD9
KBTBD6				TSC22D1
KBTBD7				PABPC4
KBTBD8				PFDN2
KLHL1				RAB11B
KLHL10				HMOX1
KLHL11				ZFAND2B
KLHL12				RFNG
KLHL13				COG7
KLHL14				GTPBP2
KLHL15				NPDC1
KLHL17				AL031727.1
KLHL18				MAPK11
KLHL20				IL32
KLHL21				CYP27B1
KLHL22				SPSB1
KLHL23				NCF2
KLHL24				SNORD72
KLHL25				ZRSR2
KLHL26				CD55
KLHL28				FBXO44
KLHL29				SRP54
KLHL3				ZNF330
KLHL30				CC2D1A
KLHL31				RAD23B
KLHL32				IRF2BP2
KLHL34				BNIP1
KLHL4				DEPDC7
KLHL5				YAF2
KLHL6				TENT5B
KLHL7				U62317.2
KLHL8				CRTC2
KLHL9				GCOM1
KEAP1				KRT10
LGALS3BP				AP001052.1
LZTR1				SLC44A2
MYNN				RBM22
PATZ1				SIAH2
RCBTB1				EIF1B
RCBTB2				AC004264.1
RHOBTB1				MSL1
RHOBTB2				TNIP2
RHOBTB3				GRAMD2B
SHKBP1				TPM1
LOC123103				HOXB9
SPOP				GNB1
TNFAIP1				AC007336.1
ZBTB1				MRNIP
ZBTB10				E4F1
ZBTB11				R3HDM4
ZBTB12				AZI2
ZBTB16				KMT2E-AS1
ZBTB17				PAWR
ZBTB2				RPSAP15
ZBTB20				SLC35C2
ZBTB22				VPS37C
ZBTB24				MARCKSL1
ZBTB25				ASPSCR1
ZBTB26				IRF9
ZBTB3				AC245060.4
ZBTB32				SRM
ZBTB33				TCF3
ZBTB37				TMEM159
ZBTB38				FGFR1OP2
ZBTB39				DCUN1D3
ZBTB4				GNAS
ZBTB40				NDEL1
ZBTB41				RPS16
ZBTB43				CDK5RAP3
ZBTB44				DTX3
ZBTB45				TESK1
ZBTB46				KCNK1
ZBTB48				PICK1
ZBTB5				FTH1P2
ZBTB6				KDELR1
ZBTB7A				RPL4
ZBTB7B				SLCO4A1
ZBTB7C				POLD4
ZBTB8				NINJ1
ZBTB9				PTMA
ZNF131				CREB5
ZFP161				STX3
ZNF238				HMGB2
ZNF295				AC034213.1
ZNF509				CCL20
FLJ30092				GOLGA2
HACE1				RPL30
HERC1				KATNBL1
HERC2				SNHG6
HERC3				TPT1
HERC4				DAPK3
HERC5				PLD6
HERC6				TMEM41B
HECTD1				SLC7A11
HECTD2				TMEM39A
HECTD3				TUBE1
HECW1				CIB1
HECW2				UBE2Z
HUWE1				GOT1
UBE3A				STX16
ITCH				HES6
KIAA0317				RPL14
KIAA1333				PTPN12
NEDD4				RSL24D1
NEDD4L				PRPH
SMURF1				DRAP1
SMURF2				CIAO2B
TRIP12				DNAJB9
UBR5				AL132639.3
UBE3B				FAM177A1
UBE3C				RAPH1
WWP1				RNF114
WWP2				NUP58
CPSF1				ITPRID2
DDB1				TIMP1
SF3B3				COPZ1
ANUBL1				MRPL38
RABGEF1				AREG
TNFAIP3				OSGIN1
ZFAND3				TMED9
ZFAND5				SLC25A37
ZFAND6				FAR1
				SNHG8
				AC068580.3
				AC021078.1
				IMMP1LP1
				LAMP2
				OTUB1
				DUSP10
				PSMA2
				YIPF6
				ANXA5
				RHEB
				YBX1
				SNORD99
				AC073869.1
				GFPT1
				MICAL1
				UBE2R2
				MRPL32
				DMKN
				GPAT3
				TVP23B
				EDN2
				HSF4
				HDAC7
				UBE2S
				MT2A
				AC039056.2
				STARD10
				INF2
				PDIA5
				CDC34
				ARL1
				INAFM1
				GRK2
				MED24
				MIR616
				DIS3
				UBE2E2
				FTSJ1
				IL15RA
				LAPTM4A
				NAA80
				TNFRSF12A
				RPL7A
				METTL22
				MARK4
				CCNI
				SERPINB2
				RPS11
				COPB2
				SGSM3
				TMEM208
				BX470102.1
				MRPL9
				GNA13
				AC098829.1
				STX4
				DNAJB11
				PCGF1
				AC015813.5
				RPL28
				LGALS3
				OSBPL7
				RPS24
				MAP2K3
				RPL13
				SEC22B
				TMEM183A
				FCMR
				S100A2
				AC022149.1
				LAMTOR5
				RPL11
				OSBPL2
				DAXX
				EIF3F
				RPL31
				AC069542.1
				HIST2H2BF
				SNORA31
				DGKE
				GNL2
				KRT8P9
				RPL18
				RPLP0P6
				RPS28
				S100A16
				NRG1
				SLC22A18
				PRKRA
				GOLGA3
				C1orf174
				RPS27L
				CDKN2A
				PHKG2
				KDELR2
				OAZ1
				TBC1D17
				SH3RF1
				RPL29P14
				CFAP36
				PPM1A
				TGIF1
				TXNL1
				MTHFD1L
				TMSB10
				PAK4
				TMEM50B
				RPL10A
				PAXBP1
				GCLC
				RPS21
				HIF1A-AS2
				TUBG2
				TXNRD1
				ALMS1-IT1
				AC005326.1
				FAM50A
				TRMT112
				ARL8A
				SYNGR2
				VPS28
				PHPT1
				RPS25
				KLF4
				RPL32
				MALAT1
				AC023043.4
				MAP3K10
				CDK2AP1
				POLR3D
				RPS6
				CDC16
				RPL13A
				RNF126
				TUBB3
				RINT1
				AIP
				EZH1
				RPS18
				AC073861.1
				TMEM8B
				GUK1
				KMT5C
				AP005899.1
				BUB3
				METTL17
				44625
				RAB14
				CSTA
				AL117379.1
				YBX3
				MED8
				PDIA3
				MAP3K20-AS1
				MXRA7
				COPS2
				KCMF1
				RPL27A
				NACA
				TNF
				SNORD104
				MYDGF
				ARL6IP4
				KIFC3
				MIA2
				BX679664.3
				KAT2A
				SMG5
				RPL35A
				CCNL2
				UBQLN1
				PDCD5
				RNF7
				CCDC12
				CXorf38
				PDLIM4
				RPS28P7
				TBRG1
				CAMK2D
				AC040162.3
				SH3BP5
				RPS5
				RAB24
				AC040169.3
				AL031710.2
				RF00019
				BRD2
				RNH1
				TMEM126A
				TMEM238
				RP9
				PPP2R2D
				SELENOK
				UIMC1
				MZT1
				BCL2L2
				CANX
				PAXX
				SNHG5
				RDH11
				SLC31A1
				PPARG
				PPP2R1A
				ELK1
				RAB7A
				ISCU
				RPLP0
				RPS7
				IDI1
				UBE2SP1
				GCAT
				ATP6AP2
				PARP6
				TMEM214
				DR1
				HLA-A
				OSTC
				RPS3
				PDP1
				CAPG
				SSSCA1
				MAPRE3
				RPS8
				ETV4
				TRAF3IP2
				HDGF
				RPL36
				PIK3IP1
				METTL26
				RPS27
				SLC2A8
				PTK6
				EXOSC1
				VEGFA
				TIAL1
				RPL35
				AL008718.3
				MSANTD3
				TM4SF1
				COL5A1-AS1
				METRNL
				TRPT1
				SLC35B1
				HYOU1
				MUS81
				BEX4
				HECA
				RPS13
				SP6
				CDC20
				MT1X
				RPL3P4
				AC002553.1
				GATA6-AS1
				UBXN1
				AC004908.2
				RPS2
				LSM12
				RPL23
				ATF2
				Z99916.2
				SRRM1
				MTFR1
				ZFAND2A
				EIF3H
				CPNE1
				CTDNEP1
				PALLD
				AC113410.3
				PLP2
				XAB2
				PDLIM5
				NUDT15
				HLA-C
				AC026401.3
				RPLP1
				RCCD1
				RRAGD
				SRSF11
				PRELID1
				SAFB2
				HNRNPC
				ZNF787
				TBC1D15
				RNF166
				JUND
				MRPS22
				HNRNPH1
				ENY2
				RBM14
				GGNBP2
				AP3S1
				ARFGAP3
				OGFR-AS1
				RPSAP47
				CRTAP
				GOLGA5
				COPS7A
				CXorf40B
				SNORD94
				TMEM258
				HABP4
				NIPSNAP2
				RPL13AP5
				PSMC6
				RPSA
				RPL34
				RAB2B
				FTH1P23
				SAT2
				TATDN2
				ZNF449
				WHAMM
				DCAF13
				TBC1D23
				MHENCR
				PPP1R14BP3
				AC113935.1
				SELENOM
				CARD19
				MAP1LC3B2
				YPEL5
				NFKBIB
				ID2
				KLC2
				SORBS3
				MORF4L2
				DPM3
				CDC42
				RPL21
				H1F0
				RAP1GAP
				RFFL
				MED6
				PSMB8-AS1
				NUDT4
				RPL24
				ARNTL2-AS1
				C5orf56
				SNORD6
				RGS10
				PPP1R14B
				HMGN1
				AC007728.1
				IP6K2
				ATP6V0B
				RNF103-CHMP3
				PABPC1P3
				VEZT
				LGALS1
				ELK4
				EIF4E
				GFER
				TPD52L2
				MATR3
				CMPK1
				CDK5RAP1
				CCDC107
				OSER1
				CLIP4
				PFN1
				RPS3A
				AC116533.1
				RPS12
				DNAJB5
				RPS9
				CAMLG
				RPS15
				ATP5MC2
				VTI1A
				EID3
				AVPI1
				ATP5F1B
				RPS15A
				ZNF414
				UBA6
				AC007969.1
				TMED3
				FKBP4
				SPAG7
				CDR2
				COPB1
				AC100821.1
				CRY2
				SNORD14A
				BUB1
				SLC25A1
				R3HDM2
				URI1
				AC005540.1
				S100A6
				LINC02595
				CMAS
				COPS8
				RPL37
				TMEM101
				SRSF4
				LAMC2
				AL359922.2
				TSSC4
				RPL26
				EPN1
				ISL2
				ATP6V0CP4
				JUNB
				MAD2L2
				MAP4K2
				COMMD7
				C11orf68
				PRKAG2
				RTRAF
				YWHAZ
				WDR13
				CKS1B
				POC1B
				TMEM205
				COG5
				VPS37A
				ARL6IP1
				RPS23
				GNAI1
				TAX1BP1
				SP100
				RPL9
				LARS
				HSD17B7
				GCH1
				ANXA2
				CRLS1
				FHOD1
				PCBP2
				44623
				FOSL1
				UBE2I
				ZNF579
				C15orf61
				NUCB2
				AP000593.3
				AMN1
				KLC1
				TMEM120A
				UNC45A
				CCDC50
				SART1
				CTU1
				ARL4D
				PPIAP22
				NDUFV1
				LGMN
				NDUFB4
				RPS19
				AL031118.1
				AC016739.1
				ABLIM3
				IAH1
				RPL19
				SMCO4
				C7orf26
				DNAJC25
				PCBP4
				ARHGAP19
				PDIA3P1
				RPS10
				RPL39P3
				COPE
				B2M
				SNX5
				EXOSC8
				JSRP1
				RHOC
				MT2P1
				FNBP4
				SEC61B
				PTPN2
				DHRS1
				NDUFV2
				DNAJB2
				RPL37A
				SEC61G
				EMC10
				PHLDA3
				JMJD6
				RPL41
				WDFY2
				ITPK1
				CCDC159
				ANKS3
				TOMM34
				SLC35A2
				TMEM230
				FAM49B
				FAU
				NEURL1
				CCDC85B
				BABAM1
				PSMD6
				AUP1
				AP000692.1
				POLR1D
				SPINT2
				PCID2
				PGAP2
				COMMD10
				PEMT
				HINT3
				AC010343.1
				ACAA1
				TPD52
				CDK16
				RPLP2
				RPL22P1
				HMG20B
				RPL6
				HLA-B
				KCTD5
				ZBTB10
				TFAP2A-AS1
				MRPS15
				ZNRD1
				AC010226.1
				RPL39
				SIRT6
				C22orf24
				CCNB1IP1
				F11R
				CDK11A
				PDGFA
				AC118553.2
				GPX4
				AL137782.1
				AC108727.1
				AC026403.1
				RNF187
				EXOSC7
				PPM1J
				RANBP9
				YOD1
				ISOC2
				ALKBH5
				RHEBP2
				RPL38
				AVEN
				PTEN
				LSM8
				IDS
				RPS27A
				HINT1
				RAB5A
				RPL7P1
				UTP6
				YKT6
				RPSAP58
				ATP6V1G1
				UBTD1
				STX5
				HBP1
				TSPO
				ITGA5
				CD44
				UBE2M
				TMEM268
				HERC3
				FAM162A
				UGCG
				RPL7P9
				TADA1
				AC006978.1
				RPS20
				BET1
				RING1
				GOLPH3
				MED4-AS1
				CHPT1
				MBNL2
				FAM3A
				PVR
				ALDH2
				MIEN1
				IQCB1
				SNORA33
				HIST2H2AC
				PSMC4
				AKIRIN2
				FAM76B
				PP7080
				TMED10
				AC015853.1
				ABHD3
				AL133230.1
				AC004492.1
				GPR108
				IRS2
				C8orf59
				MRPL39
				AL161669.2
				AC087276.1
				EEF1B2
				CDK7
				RNF168
				GEM
				LRRFIP2
				ARF6
				ABHD12
				ARMCX3
				MRPL52
				PANX2
				ARPC3
				TIMM17B
				CLDND2
				S100A13
				CAPRIN2
				RABGEF1
				CORO6
				AC034236.1
				WASH3P
				UNC13D
				NDUFAF2
				MEX3C
				RCE1
				GNB2
				NDUFAF5
				AL355472.1
				GPX1
				AL359504.2
				MCRIP1
				SMG1P3
				LMNA
				ARPC2
				TACC3
				CCSAP
				RAP2C
				RPL9P9
				ITGB5
				LURAP1L
				FEM1C
				DAP
				NME3
				NUS1
				APBB3
				NCK1
				SPCS3
				OTUD3
				PELI1
				KRT17
				PBX4
				C6orf136
				EIF3I
				FBXL15
				NENF
				GATAD1
				NT5C
				RPL22
				CDK17
				IL11
				UBA52
				SLC25A28
				CRY1
				ARID3B
				SNRNP27
				WDR61
				TROAP
				ILKAP
				CTH
				ETFA
				AL139407.1
				AC032044.2
				MRPL55
				SEC31A
				CDC42EP1
				AC137834.2
				AC008124.1
				PI4KAP1
				TTC7B
				BTBD6
				VDAC1
				SPG21
				DDAH2
				PROCR
				FEZ2
				WBP1
				PEAR1
				ANXA7
				CSRP2
				ZNRF1
				NDUFS2
				KIAA1191
				AC005912.1
				CHCHD10
				AC127502.2
				FAM84B
				MTMR11
				KCTD7
				BAIAP2L1
				C2
				FTH1P8
				PAQR3
				PITX1
				CUTA
				ZFAND6
				PIP4P2
				FXR1
				AP000254.1
				PFDN5
				MIIP
				CST3
				RPS20P14
				SNAI2
				NDUFS8
				HEBP2
				ACP1
				FBXW4P1
				AL031714.1
				C1orf122
				RPS19BP1
				RILP
				SDCBP
				TMEM167A
				AKR7A2P1
				AC004148.2
				ERG28
				CAST
				AC105250.1
				USP3-AS1
				BAMBI
				MCU
				LSM7
				ECH1
				GTF3A
				CHCHD2
				EDF1
				ABI1
				CASC3
				RPL15P3
				AXL
				LRRC59
				OST4
				GOLT1A
				MITD1
				FTH1P7
				PPP1R2
				MLST8
				LSM4
				TSEN15
				VEGFB
				STX8
				IFNL2
				DYNLT3
				ARMC10
				CCDC124
				BCL7C
				MINOS1
				BIRC2
				CHMP5
				UQCRC1
				MORF4L1
				HLA-L
				MISP
				BTBD10P2
				EMC8
				AC090498.1
				RPS29
				GHITM
				RPS7P3
				RIPOR1
				ERP44
				DNAJC19P5
				XPNPEP1
				MANBA
				MTMR2
				WRAP73
				SCFD1
				VKORC1
				RBM3
				APMAP
				CFDP1
				DNAH14
				SNORD73B
				BTG3
				STXBP2
				RAB21
				ARG2
				FAM133B
				SHISA5
				HNRNPA3
				SPINDOC
				KDM5C
				MRPS5
				ZBTB17
				CARS-AS1
				AC073611.1
				ANKLE2
				MGAT4B
				PSMD13
				SCAMP3
				HNRNPCP2
				RNPEP
				HNRNPA3P9
				TNFAIP8
				RHOQ
				PCF11
				UBE2B
				AP000442.2
				RPS7P11
				MIGA2
				TMEM126B
				AC069547.1
				SLC6A7
				NPC2
				TSPAN5
				C1orf43
				SIL1
				TMEM123
				DTX2
				AC022819.1
				MIR320A
				FAM189B
				EVA1B
				SAV1
				ANGPTL3
				RPS7P1
				PPP2R2A
				AC099560.2
				GABARAPL2
				AC022336.3
				AC020900.1
				AC025259.3
				ZFAND3
				SNX12
				PPP1R13L
				MPC1
				MEAF6
				UBE2D2
				MAPK6
				CCDC28A
				AC118465.1
				BANF1
				FBLIM1
				PDHA1
				AC016831.6
				GTPBP6
				NPEPL1
				CYSTM1
				TIMM10B
				RAC1
				PDGFB
				RPSAP19
				RPS3AP26
				CS
				CHIC2
				FBXL5
				AC006001.2
				RPL7AP6
				HMGXB3
				PTBP1
				BCAR1
				POLR2J
				IWS1
				ANXA3
				BTF3
				SOD2
				ZNF678
				OSGIN2
				RPL15
				CTNNAL1
				LONRF1
				AGTRAP
				NME4
				AC023906.5
				RCOR3
				AL137127.1
				TMEM147
				ZFAND1
				MLF2
				CCDC112
				NMRAL2P
				CHCHD5
				SNHG19
				BBOX1-AS1
				OAF
				AC016734.1
				CALU
				SNORD100
				CD320
				CSF1
				PRDX3P1
				AL356235.1
				TMSB4X
				HMGN4
				NSFL1C
				RNU1-103P
				USP12
				OSBPL6
				RF00019
				NPM1
				SRSF2
				CLN5
				KLF9
				OLA1
				MPC2
				COX17
				RAF1
				DCAF8
				TMEM263
				LSM3
				AP1AR
				CRYBB2P1
				RHOA
				SELENOH
				CD164
				TMEM191B
				FHL2
				LRRC7
				FAM173A
				STK17A
				AC109631.1
				HSPE1
				CD63
				CEP131
				TRIM52-AS1
				HDAC6
				NUDT3
				MCTP1
				ANP32B
				NFE2L2
				TRAF3IP2-AS1
				MID2
				SNORA28
				AC010976.1
				MRGBP
				SELENOW
				RASSF5
				SDHB
				GTDC1
				AL353898.3
				RAB12
				AC044787.1
				AL590867.2
				VTI1B
				GSS
				DDB2
				PNP
				PCNP
				PRPSAP1
				CKS2
				RAB18
				B3GAT3
				PRDM10
				USF1
				FAM114A1
				AC114495.2
				MZT2A
				TMF1
				PFDN4
				CIDECP
				DPAGT1
				ALS2CL
				SLC35E4
				CLIC1
				HSPB1
				SNAPC2
				PERP
				NDUFS3
				AC116407.2
				SCARNA13
				DPM2
				GSK3A
				SCML1
				AL031428.1
				BBIP1
				LIG3
				PDLIM2
				AC104563.1
				COX6A1
				LTB
				MZT2B
				DDRGK1
				TCERG1
				BOLA3
				SMNDC1
				GPBP1L1
				ZNF25
				FRMD4B
				NUDT14
				URAHP
				NGDN
				ZNF841
				CLK4
				PLEKHF2
				SUCLA2
				FKBP11
				SUGP2
				RAB6A
				DCTN6
				AL021878.2
				NFKBIL1
				NECAP1
				TMED2
				UXT
				ADPGK
				MRPL41
				AL157786.1
				EIF4EP2
				ZSCAN9
				PSME2
				EREG
				UBE2R2-AS1
				DAZAP2
				DCXR
				RUSC1
				ACTR1B
				HNRNPD
				TC2N
				BCAM
				DDHD2
				USP25
				TOMM7
				HIST1H2AE
				CTSC
				AC087588.2
				CYTH2
				AL359715.2
				PRR14
				AL590326.1
				AC005034.3
				PSMB4
				RPS27AP16
				MRPL54
				HSPA9
				REXO2
				NEK2
				RNF181
				INHBA
				AP000577.1
				RF02116
				SSNA1
				RUFY3
				HNRNPLL
				JMJD1C-AS1
				MIR100HG
				IARS
				COX7A2L
				HMGN2
				AIDA
				TMEM134
				PSRC1
				AP001001.1
				PPIH
				SMG1P2
				THAP1
				AC004253.1
				HBEGF
				CCDC130
				COX8A
				SLC22A15
				CRNDE
				NABP2
				LAMTOR3
				ULK3
				B4GALT3
				AC005972.3
				COPS7B
				NELFA
				CALM2
				TTC4
				PEF1
				NMD3
				NUDT16L1
				AC073052.1
				COL16A1
				CAPZA1
				MED30
				ANAPC11
				RPL6P27
				AC005244.1
				SLC25A43
				NDUFA1
				UQCRB
				CDC25B
				SEC24A
				CAPN5
				TAF13
				SLC25A3
				TIMM17A
				GNPDA1
				SFTA1P
				C19orf53
				LIX1L
				NQO1
				GAD1
				AL159972.1
				AL445187.1
				AL049844.2
				SERF2
				GOLGA4
				SUMO2
				USP3
				CEP57
				PML
				HSPH1
				IFI27L1
				AC106795.1
				MRPS6
				DNAL4
				ADK
				PRDX6
				GLS
				METTL9
				HOMER3
				FAM25A
				NECTIN4
				FO538757.1
				NPM1P27
				NLRP1
				ZDHHC24
				S100A11
				RP9P
				RBX1
				PRELID3B
				POLE4
				UQCRQ
				DYRK3
				CYLD
				ING1
				AC010531.3
				ARRDC1-AS1
				RPL4P4
				AP002884.1
				C16orf87
				NOL3
				HIGD2A
				APRT
				TTC39C-AS1
				RASSF1
				YY1
				LEMD2
				QKI
				CWC25
				MPRIP-AS1
				YWHAQ
				DHX35
				FDX1P1
				ELOVL1
				RGS2
				SNRPD2
				MAPKAPK5
				UBE2V1
				TXN
				TPP1
				CFAP298
				MYNN
				MRPL19
				DCK
				SMAGP
				S100A10
				SMPD2
				MED4
				AL663070.1
				SNU13
				SMARCE1
				MTIF3
				PI4KAP2
				CIR1
				MBD2
				BAK1
				RPL21P16
				THAP3
				LRRFIP1
				HUS1
				GMFB
				RNF11
				CD99
				TMEM237
				TMEM154
				EME1
				DERL2
				NAA10
				SWI5
				EPHA2
				BCL2L1
				PABPC1L
				DEF8
				AC130650.2
				PTMAP2
				PDCD4-AS1
				RF00019
				TRIQK
				AC005104.1
				PHF19
				FOXJ3
				MTPN
				AL355032.1
				USP16
				PDXDC1
				YRDC
				LSM10
				RPS7P10
				CTSL
				GSTP1
				MYL12B
				BMP2K
				PRPF3
				RAP1B
				TRIM47
				TMEM38B
				NPRL2
				ATP5MC1
				MIR7111
				NAP1L1
				USP36
				MAP7D1
				CEP152
				CALCOCO2
				SNX3
				TMEM160
				STARD3NL
				HARS2
				SNORD59A
				RF00134
				ATP6V1F
				NDUFB8
				AC115223.1
				RPL26P19
				CD9
				PGP
				TBCA
				COX7C
				PRR34-AS1
				ATP5F1E
				CCNH
				PRR13P2
				DUSP11
				POLDIP3
				ELL2
				CHMP4BP1
				EIF3K
				SH2D5
				SLC25A5
				POMP
				ERLEC1
				AC091868.2
				MXD3
				CHMP4B
				SLC26A6
				Z98884.2
				COL17A1
				KRT14
				MYL12A
				PITHD1
				SLC25A27
				AC004134.1
				PYURF
				VBP1
				LRRC70
				MRPL21
				RAB13
				CAMTA1
				RPSAP12
				DUSP12
				TRIM16
				CD81
				CAV2
				C16orf72
				BUD23
				SRP14
				AC048344.4
				CBLB
				CAMK2N1
				HNRNPA1P48
				SLC19A2
				C11orf24
				CHORDC1
				PLEKHJ1
				NEK7
				PDXK
				AC069503.2
				YWHAH
				NEPRO
				AC024293.1
				TBC1D20
				NGF
				FADS3
				FAM206A
				SSR1
				SMIM26
				IMPA1
				GRB14
				FDPS
				UQCRH
				PHF5A
				LINC00674
				PMF1
				SIVA1
				ATG4D
				C4orf48
				AC132872.3
				SAMD8
				TWF1
				MRPS24
				SELENOF
				RPL21P75
				UFC1
				OAT
				METRN
				TRMT11
				SET
				CLTB
				HTR7
				GSDMD
				CRYBG2
				FBXW7
				SF3B6
				GADD45GIP1
				RNF215
				SEM1
				AURKAIP1
				AC004556.1
				LSM14B
				TBCB
				RPL24P8
				COX7B
				MIR324
				CCSER2
				STN1
				RASIP1
				TMUB1
				NDUFA4
				MRPS10
				CLCN6
				ATP6V1E1
				PHF11
				KLF10
				ATOX1
				GLRX5
				RNF10
				ZBTB43
				EIF2S2
				RRAS2
				FAM219A
				YBX1P1
				BORA
				HSPD1
				MRPL27
				FMNL1
				RN7SL608P
				AIRN
				SUMO4
				LRRC75B
				AGPAT2
				NDUFA12
				BCL2L13
				PPIE
				AC116913.1
				ISG15
				AL590762.1
				HAX1
				APOE
				B3GNT5
				GDA
				SYF2
				MED21
				ENTPD6
				XBP1
				SLC50A1
				ZMYND19
				HIKESHI
				RHOD
				BRIX1
				ABCB6
				PNRC2
				AC004623.1
				FDPSP3
				TNFRSF10B
				NOP10
				BCAR3
				PRDX3
				COX4I1
				HLA-F-AS1
				POFUT2
				DDX50P1
				RWDD1
				RF01241
				AC125257.1
				TDG
				HRAS
				CHKB
[truncated: 4,028 more rows]

## Sheet: VENN2
Table S6 (related to Figure S6D). List of overlapping DEGs screened in VENN1 with E3s interacting with EZH2 or MYC from the UbiBrowser_v2 database.
Common E3 DEGs (176 genes)		MYC_E3s or EZH2_E3s (121 genes)		Common MYC E3 or EZH2 E3 DEGs (23 genes)
ANAPC11		SMURF2		FBXO7
AMFR		TBL1XR1		FBXW5
MARCH7		TBL1X		FBXO44
BIRC2		FBXW11		RING1
BRCA1		BTRC		FBXL15
CBLB		FBXW7		FBXL5
CCNB1IP1		MDM2		MID2
DPF1		CDC20		PML
DCST1		GNB2		FBXW7
DTX3		RING1		FBXO8
DTX3L		STUB1		FBXL12
DTX4		PJA1		NEDD4L
DTX2		CBL		TRIM32
FANCL		BMI1		SKP2
HLTF		CHFR		BTRC
LONRF1		RBBP7		FBXL20
MKRN1		SALL1		TRIM27
MDM4		BRWD1		FBXL14
MARCH1		RACK1		FBXL8
MARCH3		DDB2		HERC1
MARCH5		LITAF		FBXO9
MARCH8		XIAP		UBR5
MID2		ZEB2		FBXW8
MAP3K1		FANCA
MYCBP2		HSPA8
NHLRC1		TRIM27
NFX1		PML
PCGF1		FBXO32
PCGF2		FBXO8
PCGF5		HUWE1
PJA2		NEDD4
PML		SKP2
RBCK1		TRIM32
RAG1		TRPC4AP
RFPL4A		UBR5
RFFL		UBE4B
RFWD3		UBOX5
RING1		UBE4A
RNF10		FBXL3
RNF11		WWP2
RNF121		NEDD4L
RNF122		FBXO11
RNF125		FBXO17
RNF126		FBXO44
RNF14		FBXO6
RNF157		FBXO7
RNF166		FBXO9
RNF167		FBXL2
RNF168		FBXL5
RNF169		FBXL8
RNF170		FBXW4
RNF181		FBXW8
RNF187		FBXL12
RNF207		HECW1
RNF213		HECW2
RNF215		RAE1
RNF24		PLAA
RNF26		SMURF1
RNF32		FBH1
RNF40		HECTD1
RNF7		ZMIZ1
RBX1		TRIM37
SIAH1		ITCH
SIAH2		RBBP6
SH3RF1		FBXO15
SHPRH		FBXO16
TRAF2		FBXO3
TRAF4		FBXW5
TRAF5		WWP1
TRAF6		FZR1
TOPORS		APAF1
TRIM17		PAFAH1B1
TRIM2		HERC1
TRIM21		UBE3A
TRIM25		TRIM39
TRIM26		FBXL17
TRIM27		TRAF7
TRIM3		WDR5
TRIM32		FBXO45
TRIM46		FBXL20
TRIM47		WDSUB1
TRIM56		FBXO10
TRIM62		FBXO31
TRIM8		FBXO33
UHRF1		FBXO39
UHRF2		FBXO48
VPS18		FBXL6
VPS41		FBXL7
ZNRF1		FBXL14
DZIP3		FBXL21P
ZFPL1		FBXL22
BTRC		TEP1
FBXL12		WDR12
FBXL14		TRAF3IP2
FBXL15		FBXW2
FBXL18		CIAO1
FBXL20		DCAF7
FBXL5		DTL
FBXL8		ERCC8
FBXW5		GNB3
FBXW7		NLE1
FBXW8		WDR47
FBXO25		WDR61
FBXO27		WDTC1
FBXO34		EIF3I
FBXO38		KATNB1
FBXO41		SEC13
FBXO44		TLE2
FBXO5		AURKB
FBXO7		CBX8
FBXO8		PHC1
FBXO9		HERC5
SKP2		BFAR
ASB13		ZMYND8
ASB16		RAPSN
RAB40B		SYVN1
SPSB1		MID2
SOCS1		ARIH1
SOCS2		BRAP
SOCS7		FBXL15
WSB1		BIRC3
WSB2
ABTB2
ANKFY1
ARMC5
BTBD6
BTBD9
BACH1
ENC1
HIC1
IVNS1ABP
IPP
KCTD1
KCTD2
KCTD20
KCTD21
KCTD5
KCTD7
KCNA7
KBTBD4
KBTBD7
KLHL13
KLHL15
KLHL18
KLHL22
KLHL24
KLHL26
KLHL28
KLHL9
MYNN
PATZ1
RHOBTB1
RHOBTB2
ZBTB10
ZBTB12
ZBTB17
ZBTB24
ZBTB25
ZBTB39
ZBTB4
ZBTB43
ZBTB45
HERC1
HERC2
HERC3
HECTD3
NEDD4L
UBR5
UBE3B
UBE3C
SF3B3
RABGEF1
TNFAIP3
ZFAND3
ZFAND5
ZFAND6

## Sheet: VENN3
Table S6 (related to Figure S6D). List of overlapping DEGs screened in VENN1 with DUBs interacting with EZH2 or MYC from the UbiBrowser_v2 database.
Common DUB DEGs (38 genes)		MYC_DUBs or EZH2_DUBs (53 genes)		Common MYC DUB or EZH2 DUB DEGs (17 genes)
SENP8		USP36		USP12
SENP7		USP7		USP25
UFSP1		USP21		USP3
SENP3-EIF4A1		USP44		CYLD
JOSD2		USP13		USP16
OTUB2		USP16		USP31
OTUB1		USP22		USP45
OTUD3		USP28		USP37
YOD1		USP33		USP33
OTUD6B		USP37		USP27X
UCHL3		USP38		USP28
EIF3F		USP8		USP8
PSMD14		USP4		USP22
BRCC3		CYLD		USP34
EIF3H		USP2		USP42
MINDY1		USP1		USP32
USP27X		USP47		USP36
USP36		USP5
USP45		USP39
USP16		USP45
USP34		USP40
USP3		USP9X
USP33		USP10
CYLD		USP25
USP8		USP51
USP42		USP26
USP32		USP29
USP25		USP3
USP12		USP19
USP15		USP9Y
USP22		USP20
USP37		USP27X
USPL1		USP14
USP28		USP17L30
PAN2		USP49
USP31		USP43
TAF1D		USP42
TRIM44		USP50
		USP11
		USP12
		USP6
		USP46
		USP41
		USP34
		USP30
		USP31
		USP54
		USP48
		USP32
		USP35
		USP18
		USP24
		ZRANB1
