# Supplementary material for: Squamocin Suppresses Tumor Growth through Triggering an Endoplasmic Reticulum Stress‐Associated Degradation of EZH2/MYC Axis
Source: Adv Sci (Weinh). 2025 Jan 17;12(15):2413120. doi: 10.1002/advs.202413120 (PMC12005766; doi:10.1002/advs.202413120)
Supplement: Supplementary file 7 — Supplemental Table 7 [file ADVS-12-2413120-s004.xlsx]

## Sheet: Heatmap
Table S7 (related to Figure S6E). List of 23 E3 and 17 DUB genes interacting with EZH2 or MYC.
Gene name	SCC15_DMSO1	SCC15_DMSO2	SCC15_DMSO3	SCC15_ACGs1	SCC15_ACGs2	SCC15_ACGs3	SCC25_DMSO1	SCC25_DMSO2	SCC25_DMSO3	SCC25_ACGs1	SCC25_ACGs2	SCC25_ACGs3
FBXW7	284.935	309.14	281.094	484.546	462.791	404.379	651.988	608.064	562.088	1150.26	1125.16	1250.08
FBXO8	178.298	211.101	198.163	252.706	283.83	396.914	345.739	326.519	367.349	781.668	736.242	762.705
TRIM32	615.084	543.169	598.853	229.522	196.059	187.881	834.932	850.03	922.356	288.518	290.129	270.888
SKP2	2516.64	2525.3	2604.92	1250.78	1208.27	1397.29	1196.79	1092.9	1101.16	901.143	903.664	740.501
BTRC	725.987	700.506	739.4	359.352	364.762	373.273	613.304	595.471	578.022	527.467	444.033	381.908
UBR5	2669.35	2681.06	2874.67	2201.32	2149.81	1241.76	4310.05	4314.91	4328.52	3394.85	3410.84	3695.84
FBXO7	2369.05	2399.59	2260.98	6609.76	6379.91	5492.09	2096.19	2074.25	2056.27	3439.34	3328.69	3539.31
FBXW5	2824.61	2549.02	2576.99	6831.17	6985.18	8312.8	2911.78	2816.34	2955.61	3204.2	3017.76	3599.26
FBXO44	1091.11	1025.46	1027.48	2010.05	2171.47	2568.12	446.479	430.862	422.23	532.551	502.267	521.792
RING1	723.428	736.876	695.752	1145.29	1171.8	1447.06	1640.04	1567.83	1596.86	2960.17	2933.53	3199.59
FBXL15	185.975	190.544	175.466	388.332	452.532	811.247	329.621	339.112	337.253	569.41	534.503	548.437
FBXL5	1366.66	1435.8	1422.06	1961.37	1920.7	2053	475.492	501.023	508.978	859.199	841.271	819.325
MID2	583.519	622.233	601.472	1062.99	1064.65	841.109	146.677	182.599	146.054	278.35	262.052	289.761
PML	2614.75	2473.12	2517.63	3685.1	3959.94	3315.91	3007.69	2918.89	3022.89	5045.89	4982.11	5605.38
FBXL12	522.949	532.1	510.684	615.536	681.648	698.021	431.167	402.078	431.967	598.643	551.142	646.134
NEDD4L	872.72	852.309	880.82	1050.24	1073.77	1037.7	1831.05	1877.26	1912.87	2351.36	2321.03	2561.22
FBXL20	525.509	523.403	529.016	351.238	289.53	353.365	697.12	655.737	613.429	429.6	491.868	375.246
TRIM27	758.405	763.757	847.648	525.118	535.744	546.223	1543.33	1509.37	1498.61	805.817	751.84	833.758
FBXL14	340.386	294.908	309.029	188.95	172.122	119.447	489.193	481.234	480.652	214.8	242.294	227.59
FBXL8	301.144	284.63	280.221	215.611	177.821	177.927	144.259	155.614	138.973	67.3633	85.271	77.7138
HERC1	1678.9	1699.08	1788.7	1093.13	1125.06	506.407	1568.32	1724.35	1611.91	1037.14	963.978	1111.31
FBXO9	1105.62	1251.58	1222.15	948.226	980.297	810.003	1023.52	971.463	978.122	835.05	870.388	875.945
FBXW8	411.193	352.625	416.404	322.258	327.146	274.978	489.193	489.329	476.226	238.949	249.574	218.709
USP16	655.18	645.952	599.726	907.654	864.029	972.999	693.896	746.587	702.832	1318.03	1468.32	1124.63
USP37	319.059	336.022	337.837	155.333	149.324	93.3183	543.189	502.822	544.385	205.903	304.688	248.684
USP33	1215.67	1252.37	1260.56	874.038	856.05	816.224	1501.43	1492.27	1517.2	1316.76	1395.53	1330.02
USP28	680.773	782.733	773.446	454.407	441.134	308.573	613.304	647.642	578.907	385.115	393.078	418.544
USP22	3464.43	3401.33	3326.86	2371.73	2222.77	1607.56	3299.43	3425.31	3210.54	2838.15	2745.31	2831
USP12	946.939	959.836	961.133	1401.47	1301.74	1354.98	1004.17	937.282	938.289	2769.52	2921.05	2422.45
USP25	1078.32	1030.2	1138.34	1562.6	1592.41	1470.7	602.827	665.632	612.544	700.324	717.524	747.162
USP3	296.025	284.63	313.394	486.864	459.372	434.241	512.564	563.089	541.729	639.316	616.655	656.126
CYLD	1980.89	2147.38	2040.99	3051.02	2763.07	2770.93	1533.66	1504.87	1416.29	3837.16	3702.01	3792.43
USP31	417.165	396.901	418.15	601.625	614.395	492.721	1067.04	1101.89	1130.37	1581.13	1532.8	1509.87
USP45	284.082	293.327	293.316	397.606	381.86	381.983	319.144	352.605	377.086	475.356	482.509	427.426
USP27X	75.9258	96.458	105.629	34.776	25.0774	34.8388	64.4735	54.8696	77.0105	15.2521	16.6382	16.6529
USP8	1162.77	1217.58	1140.96	861.286	780.818	661.938	1269.32	1151.36	1146.31	740.996	855.829	796.011
USP34	1966.39	1877.77	1985.12	1305.26	1130.76	654.472	2185.65	2246.06	2230.65	1722.21	1794.85	1806.29
USP42	309.675	318.628	276.729	222.567	198.339	174.194	917.136	953.473	948.912	784.21	746.641	843.749
USP32	1022.87	1039.69	1022.24	861.286	843.511	751.524	1171.81	1138.77	1083.46	843.947	843.351	790.46
USP36	1037.37	1030.99	1020.49	2506.19	2083.7	1406	1194.37	1043.42	1068.41	1520.12	1351.86	1558.72
